# Supplementary material for: Dynamic light caused less photosynthetic suppression, rather than more, under nitrogen deficit conditions than under sufficient nitrogen supply conditions in soybean
Source: BMC Plant Biol. 2020 Jul 17;20:339. doi: 10.1186/s12870-020-02516-y (PMC7368695; doi:10.1186/s12870-020-02516-y)
Supplement: Supplementary file 6 — Additional file 6. raw data of Fig. 1-5 and Fig. S1-S4. [file 12870_2020_2516_MOESM6_ESM.xlsx]

## Sheet: Fig. 1
	SLA (m2 g-1)	SD			Chl a+b (mg g-1)	SD			N content (mg g-1)	SD			Pn (mmol m-2 s-1)	Pn (mmol m-2 s-1)		SD	SD		C	E (mmol m-2 s-1)	E (mmol m-2 s-1)		SD	SD			Gs (mmol m-2 s-1)	Gs (mmol m-2 s-1)		SD	SD			Ci (mmol mol-1)	Ci (mmol mol-1)		SD	SD			AQY (x 0.01)	SD
HN	0.0321	0.0023668		HN	2.0253	0.1		HN	67.2909	4.66		PARi	HN	LN		HN	LN		PARi	HN	LN		HN	LN		PARi	HN	LN		HN	LN		PARi	HN	LN		HN	LN		HL	3.14	0.23
LN	0.04	0.0025651		LN	0.95	0.06		LN	42.0966	4.1		1600	14.7833	10.7667		0.9664	0.6363		1600	5.9483	4.82		0.3147	0.297		1600	404	325.333		26.4458	21.2132		1600	311.5	324.833		14.2426	7.0711		LN	2.35	0.19
												1200	14.2833	10.8333		0.9428	0.2121		1200	5.8483	4.7267		0.2722	0.2687		1200.33	410	332.833		22.0617	27.5772		1200	317.167	324.667		2.1213	14.1421
												800	12.8167	10.1		0.8485	0.6363		800	5.66	4.5517		0.198	0.297		800.333	405.167	327.833		26.9172	23.435		800	323.833	328.833		4.9497	8.0711
												600	11.3667	9.1333		0.8249	0.8484		600	5.2767	4.34		0.0849	0.2333		600	379	321.167		30.3585	23.3345		600	327.833	334.333		9.1924	7.0711
												400	8.8167	6.9		0.6835	0.8484		400	4.8033	4.37		0.244	0.2616		400.333	334.667	309.167		35.8267	17.6777		400	337.667	344.667		14.8492	9.7107
												300	6.8	5.25		0.495	0.2121		300	4.335	4.1817		0.4031	0.198		300.333	299	290.833		37.9952	11.078		300	344.167	352.5		19.799	7.0711
												200	4.1833	3.3		0.2593	0.2121		200	3.955	3.8983		0.449	0.1273		200.333	265.167	263.833		34.8368	17.2063		200	358.167	364.833		19.0919	3.5355
												150	2.7667	2.15		0.2121	0.345		150	3.6833	3.5467		0.4632	0.0070711		150	240.5	231.5		31.8198	21.4489		150	368	372		14.8492	14.1421
												100	1.3333	1.05		0.0707	0.4242		100	3.3617	3.2633		0.4561	0.1061		100	211.667	205		27.6243	26.3987		100	380	381.5		13.435	7.0711
												50	-0.2333	-0.0333		0.0236	0.2121		50	3.04	3.1533		0.4455	0.391		50	183.5	206.667		23.9945	21.0432		50	396.667	392.333		6.364	21.8198

## Sheet: Fig. 2
	Pn (mmol m-2 s-1)						Pn (relative value)					Duration of LL interval	IS (%)					1 min LL interval	Integrated Pn (% of potential Pn)	Integrated Pn (% of potential Pn)
time (s)	HN	SD	LN	SD		time	HN	SD	LN	SD		(min)	HN	SD	LN	SD		Time under HL (min)	HN	LN	HN	LN
0	14.604	0.0556	10.33	0.0529		0	1.0044	0.0038235	0.9971	0.0051093		1	86.6273	0.3431	84.81	2.1908		1	77.119	75.43	0.9455	2.8615
3	14.604	0.0556	10.39	0.0529		3	1.0044	0.0038235	1.0029	0.0051093		2	73.4239	3.5891	70.0347	4.3002		2	89.2135	87	2.3792	2.4778
6	14.5444	0.0449	10.39	0.0529		6	1.0003	0.003087	1.0029	0.0051093		5	48.9457	2.9625	54.8198	3.7013		3	93.446	91	4.4432	1.7423
9	14.5836	0.0552	10.4211	0.1057		9	1.003	0.0037977	1.0059	0.0102		10	33.0356	4.5594	49.6531	5.1065		4	95.6239	93.1861	2.8615	3.3698
12	14.6549	0.0866	10.4512	0.1585		12	1.0079	0.0059562	1.0088	0.0153								5	96.8234	94.8586	2.4778	3.6121
15	14.6898	0.0917	10.4512	0.1585		15	1.0103	0.0063062	1.0088	0.0153
18	14.7014	0.1419	10.4211	0.1057		18	1.0111	0.009757	1.0059	0.0102
21	14.7058	0.1599	10.39	0.1409		21	1.0114	0.011	1.0029	0.0136								2 min LL interval	Integrated Pn (% of potential Pn)	Integrated Pn (% of potential Pn)
24	14.7392	0.1643	10.4066	0.2093		24	1.0137	0.0113	1.0045	0.0202								Time under HL (min)	HN	LN	HN	LN
27	14.8061	0.1687	10.4512	0.2435		27	1.0183	0.0116	1.0088	0.0235								1	66.735	64.0665	2.6673	1.8745
30	14.8017	0.1512	10.4512	0.2435		30	1.018	0.0104	1.0088	0.0235								2	81.383	78.972	1.8233	2.8713
33	14.7668	0.1416	10.4512	0.2435		33	1.0156	0.0097391	1.0088	0.0235								3	86.7275	84.3013	1.6344	2.37
36	14.6941	0.1107	10.4191	0.2818		36	1.0106	0.0076102	1.0057	0.0272								4	89.3023	88.2395	1.5024	3.6475
39	14.6869	0.1007	10.4191	0.2818		39	1.0101	0.0069231	1.0057	0.0272								5	90.8394	90.5944	3.0076	2.5566
42	14.7552	0.0943	10.4191	0.2818		42	1.0148	0.0064874	1.0057	0.0272
45	14.8061	0.1687	10.4191	0.2818		45	1.0183	0.0116	1.0057	0.0272
48	14.873	0.1788	10.3745	0.3067		48	1.0229	0.0123	1.0014	0.0296								5 min LL interval	Integrated Pn (% of potential Pn)	Integrated Pn (% of potential Pn)
51	14.9442	0.2065	10.3745	0.3067		51	1.0278	0.0142	1.0014	0.0296								Time under HL (min)	HN	LN	HN	LN
54	14.9718	0.1876	10.3745	0.3067		54	1.0297	0.0129	1.0014	0.0296								1	46.1125	46.8025	1.8745	1.7527
57	14.9718	0.1876	10.3745	0.3067		57	1.0297	0.0129	1.0014	0.0296								2	62.2623	62.3838	2.8713	1.8401
60	14.8337	0.1483	10.3745	0.2258		60	1.0202	0.0102	1.0014	0.0218								3	69.5535	71.245	2.37	2.9611
63	14.6825	0.0629	10.3134	0.1212		63	1.0098	0.0043249	0.9955	0.0117								4	73.519	76.4524	2.0475	4.0852
66	14.604	0.0556	10.2833	0.0698		66	1.0044	0.0038235	0.9926	0.0067369								5	76.0289	79.9917	3.0479	3.7513
69	14.5923	0.0788	10.2523	0.0251		69	1.0036	0.0054209	0.9896	0.0024208								10	81.9723	88.1523	2.5566	2.9294
72	14.604	0.0556	10.2678	0.0917		72	1.0044	0.0038235	0.9911	0.0088507								15	85.3084	91.6196	2.9251	2.3415
75	14.604	0.0556	10.2222	0.0446		75	1.0044	0.0038235	0.9867	0.0043063								20	88.012	94.0885	2.5481	2.2127
78	14.6549	0.0866	10.2678	0.0917		78	1.0079	0.0059562	0.9911	0.0088507
81	14.7552	0.0943	10.33	0.0529		81	1.0148	0.0064874	0.9971	0.0051093
84	14.8337	0.1483	10.2978	0.0537		84	1.0202	0.0102	0.994	0.0051804								10 min LL interval	Integrated Pn (% of potential Pn)	Integrated Pn (% of potential Pn)
87	14.8613	0.1278	10.36	0		87	1.0221	0.0087863	1	0								Time under HL (min)	HN	LN	HN	LN
90	14.8977	0.157	10.2978	0.0537		90	1.0246	0.0108	0.994	0.0051804								1	31.78	42.212	6.364	4.4853
93	14.8861	0.1138	10.2523	0.0251		93	1.0238	0.0078251	0.9896	0.0024208								2	43.996	56.8355	4.4264	6.1213
96	14.8468	0.1018	10.2833	0.0698		96	1.0211	0.0069986	0.9926	0.0067369								3	50.2752	65.6025	4.6426	4.2426
99	14.7799	0.1204	10.3289	0.0544		99	1.0165	0.0082786	0.997	0.0052486								4	53.9798	71.0734	4.3426	6.364
102	14.7479	0.0971	10.359	0.0929		102	1.0143	0.0066795	0.9999	0.0089705								5	56.3997	74.9952	4.364	8.6066
105	14.7072	0.0987	10.4056	0.2787		105	1.0115	0.0067851	1.0044	0.0269								10	63.2638	84.813	5.364	6.2426
108	14.7072	0.0987	10.4667	0.3844		108	1.0115	0.0067851	1.0103	0.0371								15	67.9843	89.3309	5.4853	6.7407
111	14.7072	0.0987	10.4968	0.4372		111	1.0115	0.0067851	1.0132	0.0422								20	72.3353	92.3054	5.1213	6.2495
114	14.7188	0.1196	10.5434	0.3181		114	1.0123	0.0082276	1.0177	0.0307								25	76.2539	94.3488	4.2426	5.9062
117	14.7552	0.0943	10.5123	0.2642		117	1.0148	0.0064874	1.0147	0.0255								30	79.4048	95.7074	6.364	5.4
120	14.7828	0.0708	10.5123	0.2642		120	1.0167	0.0048715	1.0147	0.0255
123	14.8148	0.0831	10.4822	0.2113		123	1.0189	0.0057185	1.0118	0.0204
126	14.7872	0.1071	10.39	0.1409		126	1.017	0.0073627	1.0029	0.0136
129	14.7552	0.0943	10.359	0.0929		129	1.0148	0.0064874	0.9999	0.0089705
132	14.7945	0.1192	10.3289	0.0544		132	1.0175	0.0081965	0.997	0.0052486
135	14.8541	0.1022	10.2833	0.0698		135	1.0216	0.0070314	0.9926	0.0067369
138	14.8541	0.1022	10.3144	0.0787		138	1.0216	0.0070314	0.9956	0.0075967
141	14.7872	0.1071	10.36	0		141	1.017	0.0073627	1	0
144	14.7552	0.0943	10.36	0		144	1.0148	0.0064874	1	0
147	14.7828	0.0708	10.39	0.0529		147	1.0167	0.0048715	1.0029	0.0051093
150	14.8148	0.0831	10.4211	0.1057		150	1.0189	0.0057185	1.0059	0.0102
153	14.8424	0.0593	10.4512	0.2435		153	1.0208	0.0040787	1.0088	0.0235
156	14.8541	0.1022	10.5123	0.3481		156	1.0216	0.0070314	1.0147	0.0336
159	14.8221	0.0975	10.5423	0.4009		159	1.0194	0.006705	1.0176	0.0387
162	14.8541	0.1022	10.5734	0.4527		162	1.0216	0.0070314	1.0206	0.0437
165	14.8148	0.0831	10.5734	0.4527		165	1.0189	0.0057185	1.0206	0.0437
168	14.8541	0.1022	10.5423	0.4009		168	1.0216	0.0070314	1.0176	0.0387
171	14.7668	0.1416	10.5123	0.2642		171	1.0156	0.0097391	1.0147	0.0255
174	14.7348	0.139	10.4512	0.1585		174	1.0134	0.0095588	1.0088	0.0153
177	14.5095	0.2065	10.4211	0.1057		177	0.9979	0.0142	1.0059	0.0102
180	13.3434	0.5045	9.9052	0.7573		180	0.9177	0.0347	0.9561	0.0731
183	10.7363	0.855	9.5612	1.267		183	0.7384	0.0588	0.9229	0.1223
186	8.5408	0.8462	9.094	1.7612		186	0.5874	0.0582	0.8778	0.17
189	6.6041	0.852	8.4134	2.0927		189	0.4542	0.0586	0.8121	0.202
192	5.2359	0.663	7.6716	2.4781		192	0.3601	0.0456	0.7405	0.2392
195	4.0508	0.5671	6.9329	2.9288		195	0.2786	0.039	0.6692	0.2827
198	3.1203	0.4507	6.331	3.2903		198	0.2146	0.031	0.6111	0.3176
201	2.4122	0.4013	5.8078	3.4944		201	0.1659	0.0276	0.5606	0.3373
204	1.9193	0.317	5.1044	3.1474		204	0.132	0.0218	0.4927	0.3038
207	1.566	0.2486	4.2942	2.7786		207	0.1077	0.0171	0.4145	0.2682
210	1.3028	0.205	3.6529	2.3849		210	0.0896	0.0141	0.3526	0.2302
213	1.1123	0.1977	3.1194	2.0243		213	0.0765	0.0136	0.3011	0.1954
216	1.0193	0.2094	2.5548	1.6959		216	0.0701	0.0144	0.2466	0.1637
219	0.8884	0.2007	2.0202	1.3634		219	0.0611	0.0138	0.195	0.1316
222	0.7895	0.1919	1.6234	1.2836		222	0.0543	0.0132	0.1567	0.1239
225	0.7183	0.1628	1.3644	0.9303		225	0.0494	0.0112	0.1317	0.0898
228	0.6063	0.1038	1.121	0.7086		228	0.0417	0.0071377	0.1082	0.0684
231	0.4638	0.0556	0.9231	0.5729		231	0.0319	0.0038229	0.0891	0.0553
234	0.4202	0.0572	0.8319	0.4828		234	0.0289	0.0039322	0.0803	0.0466
237	0.4871	0.0859	0.7863	0.4517		237	0.0335	0.0059079	0.0759	0.0436
240	2.2871	0.5045	0.9883	0.5771		240	0.1573	0.0347	0.0954	0.0557
243	4.7793	0.3809	1.4545	1.0453		243	0.3287	0.0262	0.1404	0.1009
246	6.447	0.3228	2.3797	1.2991		246	0.4434	0.0222	0.2297	0.1254
249	7.7673	0.0731	3.5462	1.0526		249	0.5342	0.0050262	0.3423	0.1016
252	8.8839	0.0455	4.6661	0.9117		252	0.611	0.0031293	0.4504	0.088
255	9.9555	0.0661	5.8627	0.5439		255	0.6847	0.0045443	0.5659	0.0525
258	10.9166	0.0704	6.676	0.5884		258	0.7508	0.0048415	0.6444	0.0568
261	11.5273	0.0534	7.2437	0.7584		261	0.7928	0.0036748	0.6992	0.0732
264	12.1118	0.051	7.9772	0.3181		264	0.833	0.0035088	0.77	0.0307
267	12.596	0.0499	8.2683	0.2269		267	0.8663	0.003431	0.7981	0.0219
270	12.8534	0.0634	8.4693	0.2113		270	0.884	0.0043619	0.8175	0.0204
273	13.1718	0.0972	8.6848	0.1077		273	0.9059	0.0066862	0.8383	0.0104
276	13.3899	0.1381	8.8537	0.1305		276	0.9209	0.0094984	0.8546	0.0126
279	13.5178	0.133	9.1303	0.1316		279	0.9297	0.0091444	0.8813	0.0127
282	13.7083	0.1745	9.2691	0.1585		282	0.9428	0.012	0.8947	0.0153
285	13.8072	0.1701	9.3758	0.1399		285	0.9496	0.0117	0.905	0.0135
288	13.9279	0.2181	9.5136	0.1772		288	0.9579	0.015	0.9183	0.0171
291	14.098	0.2079	9.6835	0.1917		291	0.9696	0.0143	0.9347	0.0185
294	14.2245	0.2021	9.8213	0.229		294	0.9783	0.0139	0.948	0.0221
297	14.2914	0.1716	9.9591	0.2673		297	0.9829	0.0118	0.9613	0.0258
300	14.3917	0.1672	10.0523	0.3481		300	0.9898	0.0115	0.9703	0.0336
303	14.5226	0.1876	10.159	0.3326		303	0.9988	0.0129	0.9806	0.0321
306	14.5298	0.1351	10.1911	0.3118		306	0.9993	0.009289	0.9837	0.0301
309	14.5574	0.1315	10.1911	0.3118		309	1.0012	0.0090469	0.9837	0.0301
312	14.5967	0.1047	10.2222	0.2994		312	1.0039	0.0072015	0.9867	0.0289
315	14.6171	0.1556	10.2533	0.2963		315	1.0053	0.0107	0.9897	0.0286
318	14.6447	0.157	10.3144	0.3906		318	1.0072	0.0108	0.9956	0.0377
321	14.6767	0.1803	10.39	0.3812		321	1.0094	0.0124	1.0029	0.0368
324	14.6767	0.1803	10.4222	0.3699		324	1.0094	0.0124	1.006	0.0357
327	14.6767	0.1803	10.4222	0.3699		327	1.0094	0.0124	1.006	0.0357
330	14.809	0.1977	10.5289	0.3491		330	1.0185	0.0136	1.0163	0.0337
333	14.8366	0.1992	10.5289	0.3491		333	1.0204	0.0137	1.0163	0.0337
336	14.8366	0.1992	10.4988	0.2994		336	1.0204	0.0137	1.0134	0.0289
339	14.8759	0.1687	10.4988	0.2994		339	1.0231	0.0116	1.0134	0.0289
342	14.9079	0.1934	10.5289	0.3491		342	1.0253	0.0133	1.0163	0.0337
345	14.9428	0.1391	10.5289	0.3491		345	1.0277	0.0095646	1.0163	0.0337
348	14.8831	0.115	10.5289	0.3491		348	1.0236	0.0079074	1.0163	0.0337
351	14.8831	0.115	10.5289	0.3491		351	1.0236	0.0079074	1.0163	0.0337
354	14.8831	0.115	10.5745	0.2942		354	1.0236	0.0079074	1.0207	0.0284
357	14.8555	0.1184	10.6066	0.2797		357	1.0217	0.0081407	1.0238	0.027
360	14.8235	0.092	10.5755	0.23		360	1.0195	0.0063258	1.0208	0.0222
363	14.7843	0.1204	10.5454	0.1834		363	1.0168	0.0082799	1.0179	0.0177
366	14.7159	0.1498	10.5144	0.1409		366	1.0121	0.0103	1.0149	0.0136
369	14.7755	0.1745	10.4843	0.1077		369	1.0162	0.012	1.012	0.0104
372	14.7755	0.1745	10.4843	0.1077		372	1.0162	0.012	1.012	0.0104
375	14.8163	0.1454	10.4077	0.1668		375	1.019	0.01	1.0046	0.0161
378	14.809	0.1977	10.4387	0.1865		378	1.0185	0.0136	1.0076	0.018
381	14.7755	0.1745	10.4843	0.1077		381	1.0162	0.012	1.012	0.0104
384	14.8366	0.1992	10.4843	0.1077		384	1.0204	0.0137	1.012	0.0104
387	14.8046	0.1759	10.5144	0.1409		387	1.0182	0.0121	1.0149	0.0136
390	14.8046	0.1759	10.5755	0.23		390	1.0182	0.0121	1.0208	0.0222
393	14.7915	0.2152	10.7288	0.4838		393	1.0173	0.0148	1.0356	0.0467
396	14.825	0.2341	10.7889	0.663		396	1.0196	0.0161	1.0414	0.064
399	14.825	0.2341	10.7899	0.5884		399	1.0196	0.0161	1.0415	0.0568
402	14.9239	0.2283	10.6221	0.4393		402	1.0264	0.0157	1.0253	0.0424
405	14.8642	0.2021	10.5755	0.23		405	1.0223	0.0139	1.0208	0.0222
408	14.8686	0.2225	10.5154	0.143		408	1.0226	0.0153	1.015	0.0138
411	14.7974	0.2297	10.4843	0.144		411	1.0177	0.0158	1.012	0.0139
414	14.8366	0.1992	10.5154	0.143		414	1.0204	0.0137	1.015	0.0138
417	14.9035	0.1701	10.5454	0.1606		417	1.025	0.0117	1.0179	0.0155
420	14.7843	0.1204	10.5765	0.1917		420	1.0168	0.0082799	1.0209	0.0185
423	14.7843	0.1204	10.5144	0.1409		423	1.0168	0.0082799	1.0149	0.0136
426	14.7712	0.1556	10.5154	0.143		426	1.0159	0.0107	1.015	0.0138
429	14.7712	0.1556	10.5154	0.143		429	1.0159	0.0107	1.015	0.0138
432	14.8439	0.1454	10.5154	0.143		432	1.0209	0.01	1.015	0.0138
435	14.8512	0.0913	10.5765	0.1917		435	1.0214	0.0062789	1.0209	0.0185
438	14.8555	0.1184	10.5755	0.23		438	1.0217	0.0081407	1.0208	0.0222
441	14.8279	0.1263	10.6066	0.2797		441	1.0198	0.0086867	1.0238	0.027
444	14.8948	0.0967	10.561	0.3429		444	1.0244	0.0066529	1.0194	0.0331
447	14.902	0.0581	10.6066	0.2797		447	1.0249	0.0039981	1.0238	0.027
450	14.9064	0.103	10.5755	0.23		450	1.0252	0.007085	1.0208	0.0222
453	14.8395	0.1266	10.6066	0.2797		453	1.0206	0.0087075	1.0238	0.027
456	14.8672	0.1101	10.6366	0.3294		456	1.0225	0.007571	1.0267	0.0318
459	14.8991	0.1376	10.6366	0.3294		459	1.0247	0.0094632	1.0267	0.0318
462	14.9064	0.103	10.6366	0.3294		462	1.0252	0.007085	1.0267	0.0318
465	14.8672	0.1101	10.6376	0.2756		465	1.0225	0.007571	1.0268	0.0266
468	14.8875	0.1454	10.5299	0.2973		468	1.0239	0.01	1.0164	0.0287
471	14.9035	0.1701	10.5454	0.1834		471	1.025	0.0117	1.0179	0.0177
474	14.8715	0.1483	10.5454	0.1834		474	1.0228	0.0102	1.0179	0.0177
477	14.8395	0.1305	10.5454	0.1606		477	1.0206	0.0089754	1.0179	0.0155
480	14.8395	0.1305	10.5765	0.1917		480	1.0206	0.0089754	1.0209	0.0185
483	14.8003	0.1643	10.6066	0.231		483	1.0179	0.0113	1.0238	0.0223
486	14.8279	0.1759	10.6376	0.2756		486	1.0198	0.0121	1.0268	0.0266
489	14.8279	0.1759	10.5921	0.346		489	1.0198	0.0121	1.0224	0.0334
492	14.7712	0.1556	10.5921	0.346		492	1.0159	0.0107	1.0224	0.0334
495	14.6999	0.173	10.562	0.3056		495	1.011	0.0119	1.0195	0.0295
498	14.7639	0.2094	10.5309	0.2694		498	1.0154	0.0144	1.0165	0.026
501	14.8046	0.1759	10.4688	0.2165		501	1.0182	0.0121	1.0105	0.0209
504	14.8163	0.1454	10.4688	0.2165		504	1.019	0.01	1.0105	0.0209
507	14.8439	0.1454	10.4688	0.2165		507	1.0209	0.01	1.0105	0.0209
510	14.8119	0.1232	10.4688	0.2165		510	1.0187	0.0084756	1.0105	0.0209
513	14.8119	0.1232	10.4999	0.2549		513	1.0187	0.0084756	1.0135	0.0246
516	14.7785	0.1044	10.4999	0.2549		516	1.0164	0.0071803	1.0135	0.0246
519	14.7915	0.0667	10.4688	0.2165		519	1.0173	0.0045903	1.0105	0.0209
522	14.7915	0.0667	10.5009	0.2393		522	1.0173	0.0045903	1.0136	0.0231
525	14.7508	0.0977	10.4688	0.2165		525	1.0145	0.0067174	1.0105	0.0209
528	14.7843	0.1204	10.4999	0.2549		528	1.0168	0.0082799	1.0135	0.0246
531	14.7232	0.0966	10.4677	0.2517		531	1.0126	0.0066432	1.0104	0.0243
534	14.7276	0.1287	10.4999	0.2549		534	1.0129	0.0088501	1.0135	0.0246
537	14.5487	0.0898	10.5299	0.2973		537	1.0006	0.006174	1.0164	0.0287
540	12.9072	0.4987	10.361	0.2735		540	0.8877	0.0343	1.0001	0.0264
543	10.5124	0.3766	9.8524	0.1202		543	0.723	0.0259	0.951	0.0116
546	8.3721	0.2181	8.7894	0.7376		546	0.5758	0.015	0.8484	0.0712
549	6.684	0.0787	7.5618	0.9811		549	0.4597	0.0054154	0.7299	0.0947
552	5.2315	0.0648	6.4854	0.9915		552	0.3598	0.0044559	0.626	0.0957
555	4.2471	0.117	5.4411	1.0153		555	0.2921	0.0080435	0.5252	0.098
558	3.4329	0.1395	4.2476	0.7138		558	0.2361	0.0095952	0.41	0.0689
561	2.6826	0.2065	3.5556	0.6599		561	0.1845	0.0142	0.3432	0.0637
564	2.1868	0.2414	2.8148	0.5325		564	0.1504	0.0166	0.2717	0.0514
567	1.8015	0.2268	2.3227	0.5035		567	0.1239	0.0156	0.2242	0.0486
570	1.4831	0.2239	1.985	0.6081		570	0.102	0.0154	0.1916	0.0587
573	1.2853	0.237	1.6773	0.5802		573	0.0884	0.0163	0.1619	0.056
576	1.1647	0.2268	1.4929	0.4994		576	0.0801	0.0156	0.1441	0.0482
579	1.0382	0.2094	1.3696	0.317		579	0.0714	0.0144	0.1322	0.0306
582	0.9117	0.1919	1.2919	0.1678		582	0.0627	0.0132	0.1247	0.0162
585	0.852	0.1919	1.123	0.1782		585	0.0586	0.0132	0.1084	0.0172
588	0.7648	0.1759	1.0163	0.2538		588	0.0526	0.0121	0.0981	0.0245
591	0.7444	0.1977	0.8474	0.3481		591	0.0512	0.0136	0.0818	0.0336
594	0.7444	0.1977	0.7552	0.4175		594	0.0512	0.0136	0.0729	0.0403
597	0.7444	0.1977	0.6175	0.4589		597	0.0512	0.0136	0.0596	0.0443
600	0.7401	0.2385	0.5553	0.4807		600	0.0509	0.0164	0.0536	0.0464
603	0.6994	0.2283	0.5553	0.4807		603	0.0481	0.0157	0.0536	0.0464
606	0.6994	0.2283	0.5087	0.3626		606	0.0481	0.0157	0.0491	0.035
609	0.6601	0.2225	0.5398	0.3108		609	0.0454	0.0153	0.0521	0.03
612	0.5932	0.2007	0.5698	0.258		612	0.0408	0.0138	0.055	0.0249
615	0.5932	0.2007	0.5688	0.1761		615	0.0408	0.0138	0.0549	0.017
618	0.5976	0.1556	0.5688	0.1761		618	0.0411	0.0107	0.0549	0.017
621	0.5307	0.1378	0.5242	0.1471		621	0.0365	0.0094776	0.0506	0.0142
624	0.5743	0.0909	0.5242	0.1471		624	0.0395	0.0062537	0.0506	0.0142
627	0.6063	0.0669	0.5242	0.1471		627	0.0417	0.0046028	0.0506	0.0142
630	0.618	0.0604	0.5097	0.2124		630	0.0425	0.0041517	0.0492	0.0205
633	0.6499	0.0334	0.5097	0.2124		633	0.0447	0.0023001	0.0492	0.0205
636	0.5831	0.0034242	0.4786	0.1585		636	0.0401	0.0002355	0.0462	0.0153
639	0.615	0.0254	0.4931	0.1968		639	0.0423	0.001749	0.0476	0.019
642	0.6543	0.033	0.4931	0.1968		642	0.045	0.0022674	0.0476	0.019
645	0.7226	0.0457	0.4631	0.2486		645	0.0497	0.0031433	0.0447	0.024
648	0.7546	0.0413	0.4631	0.3388		648	0.0519	0.0028402	0.0447	0.0327
651	0.7546	0.0413	0.432	0.3004		651	0.0519	0.0028402	0.0417	0.029
654	0.7546	0.0413	0.4631	0.3388		654	0.0519	0.0028402	0.0447	0.0327
657	0.743	0.0154	0.4631	0.3388		657	0.0511	0.0010618	0.0447	0.0327
660	1.3173	0.221	0.634	0.4279		660	0.0906	0.0152	0.0612	0.0413
663	3.0141	0.3533	1.1292	0.6838		663	0.2073	0.0243	0.109	0.066
666	4.5525	0.2239	1.87	0.835		666	0.3131	0.0154	0.1805	0.0806
669	5.9221	0.1716	2.8521	0.7211		669	0.4073	0.0118	0.2753	0.0696
672	7.0548	0.1905	3.7576	0.5988		672	0.4852	0.0131	0.3627	0.0578
675	8.1162	0.2414	4.404	0.6402		675	0.5582	0.0166	0.4251	0.0618
678	8.9552	0.317	5.1873	0.633		678	0.6159	0.0218	0.5007	0.0611
681	9.6822	0.4406	5.7405	0.6423		681	0.6659	0.0303	0.5541	0.062
684	10.1984	0.4653	6.3082	0.5366		684	0.7014	0.032	0.6089	0.0518
687	10.6753	0.522	6.7371	0.4455		687	0.7342	0.0359	0.6503	0.043
690	11.0213	0.5627	7.1515	0.4123		690	0.758	0.0387	0.6903	0.0398
693	11.3994	0.6252	7.5659	0.4144		693	0.784	0.043	0.7303	0.04
696	11.6858	0.6427	7.8726	0.46		696	0.8037	0.0442	0.7599	0.0444
699	12.0493	0.5947	8.1792	0.5377		699	0.8287	0.0409	0.7895	0.0519
702	12.5378	0.474	8.3792	0.6071		702	0.8623	0.0326	0.8088	0.0586
705	12.7705	0.41	8.6247	0.5636		705	0.8783	0.0282	0.8325	0.0544
708	13.0686	0.3926	8.7635	0.546		708	0.8988	0.027	0.8459	0.0527
711	13.2227	0.3882	8.9479	0.4569		711	0.9094	0.0267	0.8637	0.0441
714	13.3812	0.4071	9.0868	0.4455		714	0.9203	0.028	0.8771	0.043
717	13.4408	0.4318	9.1945	0.4206		717	0.9244	0.0297	0.8875	0.0406
720	13.5018	0.458	9.3323	0.4351		720	0.9286	0.0315	0.9008	0.042
723	13.5571	0.4653	9.3333	0.4134		723	0.9324	0.032	0.9009	0.0399
726	13.6167	0.4915	9.3789	0.3336		726	0.9365	0.0338	0.9053	0.0322
729	13.6443	0.4973	9.4411	0.3864		729	0.9384	0.0342	0.9113	0.0373
732	13.7112	0.4711	9.5488	0.3616		732	0.943	0.0324	0.9217	0.0349
735	13.8057	0.4536	9.6099	0.4165		735	0.9495	0.0312	0.9276	0.0402
738	13.9119	0.3955	9.641	0.4403		738	0.9568	0.0272	0.9306	0.0425
741	14.0166	0.3969	9.6721	0.4693		741	0.964	0.0273	0.9336	0.0453
744	14.0834	0.3708	9.7788	0.4444		744	0.9686	0.0255	0.9439	0.0429
747	14.1823	0.3635	9.8555	0.4009		747	0.9754	0.025	0.9513	0.0387
750	14.1111	0.3795	9.9176	0.4527		750	0.9705	0.0261	0.9573	0.0437
753	14.1431	0.3969	10.0233	0.4569		753	0.9727	0.0273	0.9675	0.0441
756	14.1431	0.3969	10.0544	0.5014		756	0.9727	0.0273	0.9705	0.0484
759	14.1431	0.3969	10.0855	0.5066		759	0.9727	0.0273	0.9735	0.0489
762	14.0922	0.474	10.1621	0.4786		762	0.9692	0.0326	0.9809	0.0462
765	14.0529	0.5074	10.1932	0.4828		765	0.9665	0.0349	0.9839	0.0466
768	14.0602	0.458	10.1476	0.5563		768	0.967	0.0315	0.9795	0.0537
771	14.1314	0.4406	10.1476	0.5563		771	0.9719	0.0303	0.9795	0.0537
774	14.1591	0.4507	10.1621	0.4413		774	0.9738	0.031	0.9809	0.0426
777	14.191	0.4667	10.101	0.3699		777	0.976	0.0321	0.975	0.0357
780	14.1983	0.4158	10.1165	0.2611		780	0.9765	0.0286	0.9765	0.0252
783	14.2376	0.3824	10.1155	0.2766		783	0.9792	0.0263	0.9764	0.0267
786	14.2492	0.3388	10.2232	0.2528		786	0.98	0.0233	0.9868	0.0244
789	14.2448	0.333	10.2533	0.2963		789	0.9797	0.0229	0.9897	0.0286
792	14.2056	0.3679	10.3144	0.3906		792	0.977	0.0253	0.9956	0.0377
795	14.1983	0.4158	10.2999	0.5025		795	0.9765	0.0286	0.9942	0.0485
798	14.1271	0.4347	10.2999	0.5025		798	0.9716	0.0299	0.9942	0.0485
801	14.1314	0.4406	10.2999	0.5025		801	0.9719	0.0303	0.9942	0.0485
804	14.0922	0.474	10.3766	0.4341		804	0.9692	0.0326	1.0016	0.0419
807	14.0602	0.458	10.3155	0.344		807	0.967	0.0315	0.9957	0.0332
810	14.0994	0.4246	10.2844	0.3035		810	0.9697	0.0292	0.9927	0.0293
813	14.1314	0.4406	10.2844	0.3035		813	0.9719	0.0303	0.9927	0.0293
816	14.2027	0.4231	10.2844	0.3035		816	0.9768	0.0291	0.9927	0.0293
819	14.1707	0.4057	10.2232	0.2528		819	0.9746	0.0279	0.9868	0.0244
822	14.2259	0.4275	10.1922	0.2145		822	0.9784	0.0294	0.9838	0.0207
825	14.2259	0.4275	10.2388	0.1388		825	0.9784	0.0294	0.9883	0.0134
828	14.1387	0.3897	10.2077	0.1388		828	0.9724	0.0268	0.9853	0.0134
831	14.1387	0.3897	10.2077	0.1388		831	0.9724	0.0268	0.9853	0.0134
834	14.1023	0.3766	10.2388	0.1388		834	0.9699	0.0259	0.9883	0.0134
837	14.1067	0.3751	10.2688	0.1575		837	0.9702	0.0258	0.9912	0.0152
840	14.0471	0.349	10.2678	0.1823		840	0.9661	0.024	0.9911	0.0176
843	14.1067	0.3751	10.2989	0.23		843	0.9702	0.0258	0.9941	0.0222
846	14.1067	0.3751	10.361	0.2735		846	0.9702	0.0258	1.0001	0.0264
849	14.1067	0.3751	10.3911	0.3212		849	0.9702	0.0258	1.003	0.031
852	14.1067	0.3751	10.3911	0.3212		852	0.9702	0.0258	1.003	0.031
855	14.0471	0.349	10.3911	0.3212		855	0.9661	0.024	1.003	0.031
858	14.1343	0.3882	10.3911	0.3212		858	0.9721	0.0267	1.003	0.031
861	14.1343	0.3882	10.4522	0.4196		861	0.9721	0.0267	1.0089	0.0405
864	14.1343	0.3882	10.4833	0.4693		864	0.9721	0.0267	1.0119	0.0453
867	14.1736	0.3533	10.5133	0.5201		867	0.9748	0.0243	1.0148	0.0502
870	14.1532	0.2937	10.4833	0.4693		870	0.9734	0.0202	1.0119	0.0453
873	14.1532	0.2937	10.4222	0.3699		873	0.9734	0.0202	1.006	0.0357
876	14.114	0.3286	10.33	0.229		876	0.9707	0.0226	0.9971	0.0221
879	14.0471	0.349	10.2833	0.0698		879	0.9661	0.024	0.9926	0.0067369
882	14.0791	0.3635	10.2844	0.0695		882	0.9683	0.025	0.9927	0.0067083
885	14.1067	0.3751	10.2833	0.0698		885	0.9702	0.0258	0.9926	0.0067369
888	14.1067	0.3751	10.3134	0.1212		888	0.9702	0.0258	0.9955	0.0117
891	14.1067	0.3751	10.3445	0.174		891	0.9702	0.0258	0.9985	0.0168
894	14.0747	0.362	10.3134	0.1212		894	0.968	0.0249	0.9955	0.0117
897	14.114	0.3286	10.3134	0.1212		897	0.9707	0.0226	0.9955	0.0117
900	14.1736	0.3533	10.2833	0.0698		900	0.9748	0.0243	0.9926	0.0067369
903	14.1343	0.3882	10.2678	0.1823		903	0.9721	0.0267	0.9911	0.0176
906	14.1343	0.3882	10.3445	0.174		906	0.9721	0.0267	0.9985	0.0168
909	14.0747	0.362	10.3755	0.1606		909	0.968	0.0249	1.0015	0.0155
912	14.0747	0.362	10.33	0.229		912	0.968	0.0249	0.9971	0.0221
915	14.0398	0.3984	10.361	0.2735		915	0.9656	0.0274	1.0001	0.0264
918	14.0078	0.3839	10.3289	0.2797		918	0.9634	0.0264	0.997	0.027
921	14.0791	0.3635	10.2989	0.23		921	0.9683	0.025	0.9941	0.0222
924	14.0907	0.3199	10.3289	0.2797		924	0.9691	0.022	0.997	0.027
927	14.0907	0.3199	10.36	0.3294		927	0.9691	0.022	1	0.0318
930	14.1576	0.2952	10.39	0.3812		930	0.9737	0.0203	1.0029	0.0368
933	14.1692	0.253	10.4056	0.2787		933	0.9745	0.0174	1.0044	0.0269
936	14.1692	0.253	10.4056	0.2787		936	0.9745	0.0174	1.0044	0.0269
939	14.1969	0.2617	10.3745	0.2258		939	0.9764	0.018	1.0014	0.0218
942	14.1576	0.2952	10.3755	0.1606		942	0.9737	0.0203	1.0015	0.0155
945	14.1896	0.3126	10.3755	0.1606		945	0.9759	0.0215	1.0015	0.0155
948	14.178	0.3562	10.36	0.3294		948	0.9751	0.0245	1	0.0318
951	14.146	0.3417	10.4211	0.433		951	0.9729	0.0235	1.0059	0.0418
954	14.0602	0.458	10.4211	0.433		954	0.967	0.0315	1.0059	0.0418
957	13.717	0.7197	10.4211	0.433		957	0.9434	0.0495	1.0059	0.0418
960	12.3735	1.3202	10.0098	0.5418		960	0.851	0.0908	0.9662	0.0523
963	10.1911	1.3188	9.2453	0.6506		963	0.7009	0.0907	0.8924	0.0628
966	8.1773	1.1545	8.0808	0.9148		966	0.5624	0.0794	0.78	0.0883
969	6.575	1.012	6.9744	0.9738		969	0.4522	0.0696	0.6732	0.094
972	5.2271	0.7881	5.8979	0.8516		972	0.3595	0.0542	0.5693	0.0822
975	4.237	0.6572	5.1427	0.6941		975	0.2914	0.0452	0.4964	0.067
978	3.4169	0.5133	4.4051	0.7003		978	0.235	0.0353	0.4252	0.0676
981	2.7728	0.3417	3.5576	0.5947		981	0.1907	0.0235	0.3434	0.0574
984	2.3075	0.2457	2.9132	0.661		984	0.1587	0.0169	0.2812	0.0638
987	1.9614	0.1992	2.4046	0.6226		987	0.1349	0.0137	0.2321	0.0601
990	1.6445	0.173	2.0357	0.6413		990	0.1131	0.0119	0.1965	0.0619
993	1.3929	0.1527	1.6659	0.5802		993	0.0958	0.0105	0.1608	0.056
996	1.1617	0.1803	1.4649	0.5315		996	0.0799	0.0124	0.1414	0.0513
999	1.0309	0.2021	1.325	0.3906		999	0.0709	0.0139	0.1279	0.0377
1002	0.9	0.2239	1.2473	0.2497		1002	0.0619	0.0154	0.1204	0.0241
1005	0.8404	0.2196	1.1396	0.1606		1005	0.0578	0.0151	0.11	0.0155
1008	0.7692	0.2486	1.0619	0.143		1008	0.0529	0.0171	0.1025	0.0138
1011	0.7081	0.2443	0.9552	0.1595		1011	0.0487	0.0168	0.0922	0.0154
1014	0.6805	0.2225	0.8309	0.1046		1014	0.0468	0.0153	0.0802	0.0101
1017	0.6805	0.2225	0.7242	0.1989		1017	0.0468	0.0153	0.0699	0.0192
1020	0.6209	0.2225	0.632	0.2445		1020	0.0427	0.0153	0.061	0.0236
1023	0.5932	0.2007	0.4942	0.288		1023	0.0408	0.0138	0.0477	0.0278
1026	0.5583	0.1599	0.4631	0.2486		1026	0.0384	0.011	0.0447	0.024
1029	0.5307	0.1378	0.4631	0.2486		1029	0.0365	0.0094776	0.0447	0.024
1032	0.5627	0.1181	0.4931	0.1968		1032	0.0387	0.0081195	0.0476	0.019
1035	0.602	0.1115	0.4476	0.1948		1035	0.0414	0.0076706	0.0432	0.0188
1038	0.602	0.1115	0.4175	0.2383		1038	0.0414	0.0076706	0.0403	0.023
1041	0.5743	0.0909	0.4175	0.2383		1041	0.0395	0.0062537	0.0403	0.023
1044	0.6136	0.0996	0.4175	0.2383		1044	0.0422	0.006849	0.0403	0.023
1047	0.6412	0.1152	0.4476	0.1948		1047	0.0441	0.0079225	0.0432	0.0188
1050	0.6805	0.1282	0.4476	0.1948		1050	0.0468	0.0088154	0.0432	0.0188
1053	0.7139	0.1004	0.4465	0.1046		1053	0.0491	0.0069037	0.0431	0.0101
1056	0.7139	0.1004	0.4465	0.1046		1056	0.0491	0.0069037	0.0431	0.0101
1059	0.7183	0.0638	0.4465	0.1046		1059	0.0494	0.0043865	0.0431	0.0101
1062	0.711	0.0184	0.4776	0.0798		1062	0.0489	0.0012682	0.0461	0.0077027
1065	0.743	0.0154	0.5532	0.0103		1065	0.0511	0.0010618	0.0534	0.00099807
1068	0.743	0.0154	0.6143	0.1036		1068	0.0511	0.0010618	0.0593	0.01
1071	0.743	0.0154	0.5688	0.1627		1071	0.0511	0.0010618	0.0549	0.0157
1074	0.7823	0.0205	0.5843	0.051		1074	0.0538	0.0014129	0.0564	0.0049197
1077	0.7823	0.0205	0.4921	0.1088		1077	0.0538	0.0014129	0.0475	0.0105
1080	0.7823	0.0205	0.431	0.2145		1080	0.0538	0.0014129	0.0416	0.0207
1083	0.743	0.0154	0.431	0.2145		1083	0.0511	0.0010618	0.0416	0.0207
1086	0.663	0.0828	0.431	0.2145		1086	0.0456	0.0056955	0.0416	0.0207
1089	0.6558	0.134	0.431	0.2145		1089	0.0451	0.0092146	0.0416	0.0207
1092	0.6165	0.1672	0.4931	0.1968		1092	0.0424	0.0115	0.0476	0.019
1095	0.6485	0.1861	0.5688	0.1761		1095	0.0446	0.0128	0.0549	0.017
1098	0.6485	0.1861	0.5688	0.1761		1098	0.0446	0.0128	0.0549	0.017
1101	0.6528	0.2065	0.4931	0.1968		1101	0.0449	0.0142	0.0476	0.019
1104	0.6936	0.1759	0.4931	0.1968		1104	0.0477	0.0121	0.0476	0.019
1107	0.7648	0.1759	0.4931	0.1968		1107	0.0526	0.0121	0.0476	0.019
1110	0.8041	0.1541	0.4631	0.2486		1110	0.0553	0.0106	0.0447	0.024
1113	0.8433	0.1357	0.4631	0.2486		1113	0.058	0.0093335	0.0447	0.024
1116	0.8157	0.1512	0.5076	0.2818		1116	0.0561	0.0104	0.049	0.0272
1119	0.7764	0.1643	0.4776	0.3346		1119	0.0534	0.0113	0.0461	0.0323
1122	0.7764	0.1643	0.4776	0.3346		1122	0.0534	0.0113	0.0461	0.0323
1125	0.7764	0.1643	0.4009	0.2673		1125	0.0534	0.0113	0.0387	0.0258
1128	0.7444	0.1365	0.4631	0.2486		1128	0.0512	0.0093898	0.0447	0.024
1131	0.7837	0.1236	0.4931	0.1968		1131	0.0539	0.0085032	0.0476	0.019
1134	0.8506	0.0991	0.4921	0.1088		1134	0.0585	0.0068178	0.0475	0.0105
1137	0.8898	0.1015	0.5242	0.1471		1137	0.0612	0.0069841	0.0506	0.0142
1140	0.9291	0.1146	0.5998	0.1233		1140	0.0639	0.0078798	0.0579	0.0119
1143	0.9887	0.107	0.5998	0.1233		1143	0.068	0.0073562	0.0579	0.0119
1146	0.9887	0.107	0.5688	0.1761		1146	0.068	0.0073562	0.0549	0.017
1149	0.9815	0.127	0.6143	0.229		1149	0.0675	0.0087323	0.0593	0.0221
1152	0.9422	0.1355	0.5833	0.2258		1152	0.0648	0.0093168	0.0563	0.0218
1155	0.9349	0.1788	0.6133	0.1844		1155	0.0643	0.0123	0.0592	0.0178
1158	0.9073	0.1905	0.6454	0.1803		1158	0.0624	0.0131	0.0623	0.0174
1161	0.9073	0.1905	0.5387	0.229		1161	0.0624	0.0131	0.052	0.0221
1164	0.9393	0.2196	0.5387	0.229		1164	0.0646	0.0151	0.052	0.0221
1167	0.9509	0.2225	0.5387	0.229		1167	0.0654	0.0153	0.052	0.0221
1170	0.9117	0.2326	0.5076	0.2818		1170	0.0627	0.016	0.049	0.0272
1173	0.9117	0.2326	0.5232	0.3823		1173	0.0627	0.016	0.0505	0.0369
1176	0.9117	0.2326	0.4921	0.4341		1176	0.0627	0.016	0.0475	0.0419
1179	0.9117	0.2326	0.4921	0.4341		1179	0.0627	0.016	0.0475	0.0419
1182	0.9117	0.2326	0.5232	0.3823		1182	0.0627	0.016	0.0505	0.0369
1185	0.9393	0.2196	0.4921	0.4341		1185	0.0646	0.0151	0.0475	0.0419
1188	0.9669	0.2065	0.5843	0.2787		1188	0.0665	0.0142	0.0564	0.0269
1191	1.0338	0.1774	0.6454	0.1803		1191	0.0711	0.0122	0.0623	0.0174
1194	1.0338	0.1774	0.6755	0.1347		1194	0.0711	0.0122	0.0652	0.013
1197	1.0731	0.1628	0.6765	0.1917		1197	0.0738	0.0112	0.0653	0.0185
1200	1.0731	0.1628	0.6465	0.2445		1200	0.0738	0.0112	0.0624	0.0236
1203	1.0731	0.1628	0.691	0.2984		1203	0.0738	0.0112	0.0667	0.0288
1206	1.0454	0.1788	0.7221	0.2497		1206	0.0719	0.0123	0.0697	0.0241
1209	1.0454	0.1788	0.7521	0.202		1209	0.0719	0.0123	0.0726	0.0195
1212	1.0454	0.1788	0.7521	0.202		1212	0.0719	0.0123	0.0726	0.0195
1215	1.0134	0.1527	0.7221	0.2497		1215	0.0697	0.0105	0.0697	0.0241
1218	1.0018	0.1498	0.691	0.2984		1218	0.0689	0.0103	0.0667	0.0288
1221	1.0338	0.1774	0.661	0.3491		1221	0.0711	0.0122	0.0638	0.0337
1224	1.0338	0.1774	0.691	0.2984		1224	0.0711	0.0122	0.0667	0.0288
1227	1.0338	0.1774	0.7677	0.316		1227	0.0711	0.0122	0.0741	0.0305
1230	1.0338	0.1774	0.7977	0.2725		1230	0.0711	0.0122	0.077	0.0263
1233	1.0731	0.1628	0.7977	0.2725		1233	0.0738	0.0112	0.077	0.0263
1236	1.0731	0.1628	0.7366	0.3626		1236	0.0738	0.0112	0.0711	0.035
1239	1.0658	0.205	0.692	0.3657		1239	0.0733	0.0141	0.0668	0.0353
1242	1.0934	0.1948	0.662	0.4175		1242	0.0752	0.0134	0.0639	0.0403
1245	1.0934	0.1948	0.692	0.3657		1245	0.0752	0.0134	0.0668	0.0353
1248	1.0934	0.1948	0.6931	0.4413		1248	0.0752	0.0134	0.0669	0.0426
1251	1.0978	0.2326	0.7376	0.4185		1251	0.0755	0.016	0.0712	0.0404
1254	1.0978	0.2326	0.8298	0.2704		1254	0.0755	0.016	0.0801	0.0261
1257	1.1545	0.2137	1.0433	0.1772		1257	0.0794	0.0147	0.1007	0.0171
1260	1.4235	0.2225	1.5322	0.691		1260	0.0979	0.0153	0.1479	0.0667
1263	2.0007	0.4217	1.8845	0.8164		1263	0.1376	0.029	0.1819	0.0788
1266	2.8091	0.6267	2.4077	0.6682		1266	0.1932	0.0431	0.2324	0.0645
1269	3.5812	0.7328	2.8241	0.5253		1269	0.2463	0.0504	0.2726	0.0507
1272	4.3198	0.8215	3.1784	0.4693		1272	0.2971	0.0565	0.3068	0.0453
1275	5.0599	0.9117	3.5473	0.5232		1275	0.348	0.0627	0.3424	0.0505
1278	5.6677	0.9858	4.0093	0.6589		1278	0.3898	0.0678	0.387	0.0636
1281	6.1882	1.0367	4.4848	0.8029		1281	0.4256	0.0713	0.4329	0.0775
1284	6.6855	1.0105	4.9158	0.9044		1284	0.4598	0.0695	0.4745	0.0873
1287	7.1173	0.9349	5.1614	0.9293		1287	0.4895	0.0643	0.4982	0.0897
1290	7.6131	0.9102	5.4079	0.8744		1290	0.5236	0.0626	0.522	0.0844
1293	7.9374	0.8942	5.5467	0.7573		1293	0.5459	0.0615	0.5354	0.0731
1296	8.3183	0.8739	5.8399	0.5822		1296	0.5721	0.0601	0.5637	0.0562
1299	8.612	0.8331	6.0544	0.5532		1299	0.5923	0.0573	0.5844	0.0534
1302	8.8927	0.8215	6.2688	0.5263		1302	0.6116	0.0565	0.6051	0.0508
1305	9.1471	0.8128	6.4387	0.5377		1305	0.6291	0.0559	0.6215	0.0519
1308	9.3565	0.8201	6.6843	0.5657		1308	0.6435	0.0564	0.6452	0.0546
1311	9.6037	0.8695	6.8221	0.6071		1311	0.6605	0.0598	0.6585	0.0586
1314	9.7971	0.8419	6.9288	0.5957		1314	0.6738	0.0579	0.6688	0.0575
1317	9.9643	0.807	7.0375	0.4994		1317	0.6853	0.0555	0.6793	0.0482
1320	10.162	0.7939	7.1753	0.5418		1320	0.6989	0.0546	0.6926	0.0523
1323	10.4281	0.7517	7.2686	0.5335		1323	0.7172	0.0517	0.7016	0.0515
1326	10.5938	0.7183	7.4064	0.5729		1326	0.7286	0.0494	0.7149	0.0553
1329	10.7596	0.6848	7.5141	0.5605		1329	0.74	0.0471	0.7253	0.0541
1332	10.8948	0.6325	7.6529	0.518		1332	0.7493	0.0435	0.7387	0.05
1335	11.033	0.5918	7.7907	0.5584		1335	0.7588	0.0407	0.752	0.0539
1338	11.1987	0.5583	7.8674	0.4931		1338	0.7702	0.0384	0.7594	0.0476
1341	11.315	0.6034	7.914	0.3781		1341	0.7782	0.0415	0.7639	0.0365
1344	11.4139	0.5947	8.0217	0.3699		1344	0.785	0.0409	0.7743	0.0357
1347	11.5084	0.5816	8.0829	0.3864		1347	0.7915	0.04	0.7802	0.0373
1350	11.6349	0.5845	8.1906	0.3761		1350	0.8002	0.0402	0.7906	0.0363
1353	11.7352	0.5772	8.2217	0.344		1353	0.8071	0.0397	0.7936	0.0332
1356	11.8225	0.615	8.2839	0.3699		1356	0.8131	0.0423	0.7996	0.0357
1359	11.8501	0.6267	8.4216	0.4082		1359	0.815	0.0431	0.8129	0.0394
1362	11.917	0.6063	8.4983	0.4258		1362	0.8196	0.0417	0.8203	0.0411
1365	11.8501	0.6267	8.5594	0.4476		1365	0.815	0.0431	0.8262	0.0432
1368	11.949	0.6194	8.6216	0.4745		1368	0.8218	0.0426	0.8322	0.0458
1371	11.949	0.6194	8.6682	0.3543		1371	0.8218	0.0426	0.8367	0.0342
1374	11.9839	0.586	8.6692	0.2797		1374	0.8242	0.0403	0.8368	0.027
1377	12.0231	0.5525	8.7148	0.1585		1377	0.8269	0.038	0.8412	0.0153
1380	12.0624	0.5191	8.8081	0.202		1380	0.8296	0.0357	0.8502	0.0195
1383	12.122	0.5438	8.8847	0.1782		1383	0.8337	0.0374	0.8576	0.0172
1386	12.1453	0.5656	8.9459	0.2797		1386	0.8353	0.0389	0.8635	0.027
1389	12.186	0.5322	9.0526	0.3388		1389	0.8381	0.0366	0.8738	0.0327
1392	12.186	0.5322	9.1147	0.3667		1392	0.8381	0.0366	0.8798	0.0354
1395	12.186	0.5322	9.1448	0.4196		1395	0.8381	0.0366	0.8827	0.0405
1398	12.2456	0.5569	9.2204	0.432		1398	0.8422	0.0383	0.89	0.0417
1401	12.2456	0.5569	9.2204	0.432		1401	0.8422	0.0383	0.89	0.0417
1404	12.2456	0.5569	9.2214	0.3512		1404	0.8422	0.0383	0.8901	0.0339
1407	12.2456	0.5569	9.2525	0.3305		1407	0.8422	0.0383	0.8931	0.0319
1410	12.2456	0.5569	9.2836	0.3823		1410	0.8422	0.0383	0.8961	0.0369
1413	12.2456	0.5569	9.3147	0.3678		1413	0.8422	0.0383	0.8991	0.0355
1416	12.2456	0.5569	9.2846	0.3181		1416	0.8422	0.0383	0.8962	0.0307
1419	12.2848	0.5234	9.3603	0.3139		1419	0.8449	0.036	0.9035	0.0303
1422	12.2848	0.5234	9.3302	0.2611		1422	0.8449	0.036	0.9006	0.0252
1425	12.3052	0.5816	9.3613	0.2486		1425	0.8463	0.04	0.9036	0.024
1428	12.2659	0.615	9.3613	0.2486		1428	0.8436	0.0423	0.9036	0.024
1431	12.2936	0.631	9.3924	0.2476		1431	0.8455	0.0434	0.9066	0.0239
1434	12.2936	0.631	9.3623	0.2062		1434	0.8455	0.0434	0.9037	0.0199
1437	12.3328	0.5976	9.4245	0.258		1437	0.8482	0.0411	0.9097	0.0249
1440	12.3605	0.615	9.4245	0.258		1440	0.8501	0.0423	0.9097	0.0249
1443	12.3561	0.6267	9.4245	0.258		1443	0.8498	0.0431	0.9097	0.0249
1446	12.3634	0.5903	9.4245	0.258		1446	0.8503	0.0406	0.9097	0.0249
1449	12.3037	0.5685	9.469	0.1823		1449	0.8462	0.0391	0.914	0.0176
1452	12.375	0.5409	9.469	0.1823		1452	0.8511	0.0372	0.914	0.0176
1455	12.4026	0.5598	9.438	0.1792		1455	0.853	0.0385	0.911	0.0173
1458	12.4419	0.5293	9.469	0.1823		1458	0.8557	0.0364	0.914	0.0176
1461	12.4099	0.5278	9.5001	0.2248		1461	0.8535	0.0363	0.917	0.0217
1464	12.4419	0.5293	9.5302	0.2704		1464	0.8557	0.0364	0.9199	0.0261
1467	12.4302	0.5801	9.6234	0.3626		1467	0.8549	0.0399	0.9289	0.035
1470	12.4506	0.6325	9.6845	0.4589		1470	0.8563	0.0435	0.9348	0.0443
1473	12.4113	0.6645	9.7156	0.4538		1473	0.8536	0.0457	0.9378	0.0438
1476	12.4782	0.6514	9.6856	0.4082		1476	0.8582	0.0448	0.9349	0.0394
1479	12.4506	0.6325	9.669	0.2497		1479	0.8563	0.0435	0.9333	0.0241
1482	12.4506	0.6325	9.5778	0.1533		1482	0.8563	0.0435	0.9245	0.0148
1485	12.423	0.6136	9.5467	0.1481		1485	0.8544	0.0422	0.9215	0.0143
1488	12.4579	0.599	9.4856	0.1875		1488	0.8568	0.0412	0.9156	0.0181
1491	12.4695	0.5496	9.5167	0.1606		1491	0.8576	0.0378	0.9186	0.0155
1494	12.4419	0.5293	9.5467	0.1481		1494	0.8557	0.0364	0.9215	0.0143
1497	12.4695	0.5496	9.5778	0.1533		1497	0.8576	0.0378	0.9245	0.0148
1500	12.4419	0.5293	9.6389	0.2093		1500	0.8557	0.0364	0.9304	0.0202
1503	12.5408	0.5205	9.669	0.2497		1503	0.8625	0.0358	0.9333	0.0241
1506	12.5408	0.5205	9.7757	0.2787		1506	0.8625	0.0358	0.9436	0.0269
1509	12.5408	0.5205	9.8368	0.3823		1509	0.8625	0.0358	0.9495	0.0369
1512	12.5408	0.5205	9.8679	0.4341		1512	0.8625	0.0358	0.9525	0.0419
1515	12.6076	0.5104	9.8679	0.4341		1515	0.8671	0.0351	0.9525	0.0419
1518	12.6149	0.4827	9.8068	0.3305		1518	0.8676	0.0332	0.9466	0.0319
1521	12.5945	0.4377	9.7001	0.2942		1521	0.8662	0.0301	0.9363	0.0284
1524	12.5829	0.4856	9.6845	0.1347		1524	0.8654	0.0334	0.9348	0.013
1527	12.5829	0.4856	9.6534	0.097		1527	0.8654	0.0334	0.9318	0.0093657
1530	12.5713	0.5351	9.6534	0.097		1530	0.8646	0.0368	0.9318	0.0093657
1533	12.532	0.5627	9.7146	0.1803		1533	0.8619	0.0387	0.9377	0.0174
1536	12.4215	0.6209	9.7457	0.229		1536	0.8543	0.0427	0.9407	0.0221
1539	12.4143	0.6499	9.7757	0.2787		1539	0.8538	0.0447	0.9436	0.0269
1542	12.375	0.679	9.8068	0.3305		1542	0.8511	0.0467	0.9466	0.0319
1545	12.375	0.679	9.8068	0.3305		1545	0.8511	0.0467	0.9466	0.0319
1548	12.3866	0.6281	9.7757	0.2787		1548	0.8519	0.0432	0.9436	0.0269
1551	12.4971	0.57	9.7757	0.2787		1551	0.8595	0.0392	0.9436	0.0269
1554	12.5437	0.5133	9.7757	0.2787		1554	0.8627	0.0353	0.9436	0.0269
1557	12.5829	0.4856	9.7457	0.229		1557	0.8654	0.0334	0.9407	0.0221
1560	12.6513	0.4827	9.7457	0.229		1560	0.8701	0.0332	0.9407	0.0221
1563	12.6513	0.4827	9.7912	0.1761		1563	0.8701	0.0332	0.9451	0.017
1566	12.6672	0.4057	9.7912	0.1761		1566	0.8712	0.0279	0.9451	0.017
1569	12.6207	0.4595	9.8213	0.229		1569	0.868	0.0316	0.948	0.0221
1572	12.5756	0.5104	9.8824	0.3346		1572	0.8649	0.0351	0.9539	0.0323
1575	12.596	0.5612	9.9135	0.3875		1575	0.8663	0.0386	0.9569	0.0374
1578	12.5684	0.5409	9.8824	0.3346		1578	0.8644	0.0372	0.9539	0.0323
1581	12.5684	0.5409	9.8524	0.2818		1581	0.8644	0.0372	0.951	0.0272
1584	12.5684	0.5409	9.8358	0.1471		1584	0.8644	0.0372	0.9494	0.0142
1587	12.5364	0.5394	9.8358	0.1471		1587	0.8622	0.0371	0.9494	0.0142
1590	12.548	0.49	9.8057	0.1007		1590	0.863	0.0337	0.9465	0.0097238
1593	12.58	0.49	9.7612	0.072		1593	0.8652	0.0337	0.9422	0.0069476
1596	12.5756	0.5104	9.7301	0.0592		1596	0.8649	0.0351	0.9392	0.0057151
1599	12.5291	0.57	9.7301	0.0592		1599	0.8617	0.0392	0.9392	0.0057151
1602	12.4971	0.57	9.7612	0.072		1602	0.8595	0.0392	0.9422	0.0069476
1605	12.5248	0.5903	9.8223	0.1595		1605	0.8614	0.0406	0.9481	0.0154
1608	12.596	0.5612	9.8524	0.2093		1608	0.8663	0.0386	0.951	0.0202
1611	12.6643	0.5525	9.8379	0.3191		1611	0.871	0.038	0.9496	0.0308
1614	12.7036	0.5234	9.8524	0.2093		1614	0.8737	0.036	0.951	0.0202
1617	12.7748	0.4929	9.8524	0.2093		1617	0.8786	0.0339	0.951	0.0202
1620	12.7545	0.4464	9.8524	0.2093		1620	0.8772	0.0307	0.951	0.0202
1623	12.6876	0.4522	9.8213	0.229		1623	0.8726	0.0311	0.948	0.0221
1626	12.6876	0.4522	9.8524	0.2818		1626	0.8726	0.0311	0.951	0.0272
1629	12.7152	0.474	9.8524	0.2818		1629	0.8745	0.0326	0.951	0.0272
1632	12.6832	0.4769	9.8824	0.3346		1632	0.8723	0.0328	0.9539	0.0323
1635	12.6483	0.4813	9.8969	0.2486		1635	0.8699	0.0331	0.9553	0.024
1638	12.676	0.5016	9.8669	0.1968		1638	0.8718	0.0345	0.9524	0.019
1641	12.6367	0.5307	9.8669	0.1968		1641	0.8691	0.0365	0.9524	0.019
1644	12.6367	0.5307	9.8358	0.1471		1644	0.8691	0.0365	0.9494	0.0142
1647	12.6687	0.5307	9.8669	0.1968		1647	0.8713	0.0365	0.9524	0.019
1650	12.6367	0.5307	9.8824	0.3346		1650	0.8691	0.0365	0.9539	0.0323
1653	12.7356	0.522	9.9135	0.3875		1653	0.8759	0.0359	0.9569	0.0374
1656	12.7356	0.522	9.8679	0.4341		1656	0.8759	0.0359	0.9525	0.0419
1659	12.7356	0.522	9.8979	0.4859		1659	0.8759	0.0359	0.9554	0.0469
1662	12.7356	0.522	9.929	0.5377		1662	0.8759	0.0359	0.9584	0.0519
1665	12.7036	0.5234	9.8979	0.4859		1665	0.8737	0.036	0.9554	0.0469
1668	12.7472	0.4726	9.8679	0.4341		1668	0.8767	0.0325	0.9525	0.0419
1671	12.7472	0.4726	9.8068	0.3305		1671	0.8767	0.0325	0.9466	0.0319
1674	12.7865	0.4435	9.8524	0.2818		1674	0.8794	0.0305	0.951	0.0272
1677	12.8374	0.3664	9.9135	0.3875		1677	0.8829	0.0252	0.9569	0.0374
1680	12.8766	0.3402	9.8814	0.4154		1680	0.8856	0.0234	0.9538	0.0401
1683	12.8374	0.3664	9.9135	0.3875		1683	0.8829	0.0252	0.9569	0.0374
1686	12.7981	0.394	9.8824	0.3346		1686	0.8802	0.0271	0.9539	0.0323
1689	12.7589	0.4217	9.8524	0.2818		1689	0.8775	0.029	0.951	0.0272
1692	12.7589	0.4217	9.8213	0.229		1692	0.8775	0.029	0.948	0.0221
1695	12.7196	0.4507	9.8213	0.229		1695	0.8748	0.031	0.948	0.0221
1698	12.7516	0.4522	9.8223	0.1595		1698	0.877	0.0311	0.9481	0.0154
1701	12.7908	0.4217	9.8524	0.2093		1701	0.8797	0.029	0.951	0.0202
1704	12.7632	0.4013	9.929	0.2145		1704	0.8778	0.0276	0.9584	0.0207
1707	12.7312	0.4013	9.9591	0.2673		1707	0.8756	0.0276	0.9613	0.0258
1710	12.7705	0.3722	9.9601	0.1906		1710	0.8783	0.0256	0.9614	0.0184
1713	12.7632	0.4013	9.9601	0.1906		1713	0.8778	0.0276	0.9614	0.0184
1716	12.8025	0.3708	9.9601	0.1906		1716	0.8805	0.0255	0.9614	0.0184
1719	12.7705	0.3722	10.0223	0.229		1719	0.8783	0.0256	0.9674	0.0221
1722	12.7705	0.3722	9.9912	0.1813		1722	0.8783	0.0256	0.9644	0.0175
1725	12.8694	0.3635	9.9912	0.1813		1725	0.8851	0.025	0.9644	0.0175
1728	12.929	0.3839	10.0533	0.2279		1728	0.8892	0.0264	0.9704	0.022
1731	12.929	0.3839	10.0979	0.2269		1731	0.8892	0.0264	0.9747	0.0219
1734	12.8694	0.3635	10.129	0.2797		1734	0.8851	0.025	0.9777	0.027
1737	12.8897	0.4129	10.129	0.2797		1737	0.8865	0.0284	0.9777	0.027
1740	12.8505	0.4435	10.1901	0.3864		1740	0.8838	0.0305	0.9836	0.0373
1743	12.8388	0.4929	10.2201	0.4393		1743	0.883	0.0339	0.9865	0.0424
1746	12.7792	0.4726	10.2212	0.3636		1746	0.8789	0.0325	0.9866	0.0351
1749	12.7792	0.4726	10.1601	0.26		1749	0.8789	0.0325	0.9807	0.0251
1752	12.7472	0.4726	10.13	0.2093		1752	0.8767	0.0325	0.9778	0.0202
1755	12.7196	0.4507	10.13	0.2093		1755	0.8748	0.031	0.9778	0.0202
1758	12.7589	0.4217	10.0989	0.1595		1758	0.8775	0.029	0.9748	0.0154
1761	12.7981	0.394	10.0689	0.1129		1761	0.8802	0.0271	0.9719	0.0109
1764	12.7981	0.394	10.0989	0.1595		1764	0.8802	0.0271	0.9748	0.0154
1767	12.8374	0.3664	10.13	0.2093		1767	0.8829	0.0252	0.9778	0.0202
1770	12.8097	0.3446	10.1601	0.26		1770	0.881	0.0237	0.9807	0.0251
1773	12.8694	0.3635	10.1746	0.1606		1773	0.8851	0.025	0.9821	0.0155
1776	12.9086	0.3359	10.1756	0.0905		1776	0.8878	0.0231	0.9822	0.00874
1779	12.9086	0.3359	10.1756	0.0905		1779	0.8878	0.0231	0.9822	0.00874
1782	12.9086	0.3359	10.1	0.1285		1782	0.8878	0.0231	0.9749	0.0124
1785	12.9406	0.333	10.1	0.1285		1785	0.89	0.0229	0.9749	0.0124
1788	12.9013	0.362	10.13	0.1627		1788	0.8873	0.0249	0.9778	0.0157
1791	12.9013	0.362	10.13	0.1627		1791	0.8873	0.0249	0.9778	0.0157
1794	12.9406	0.333	10.1455	0.0502		1794	0.89	0.0229	0.9793	0.0048415
1797	12.913	0.3126	10.1134	0.0546		1797	0.8881	0.0215	0.9762	0.0052728
1800	12.9842	0.2821	10.1134	0.0546		1800	0.893	0.0194	0.9762	0.0052728
1803	13.0118	0.3039	10.1134	0.144		1803	0.8949	0.0209	0.9762	0.0139
1806	12.9799	0.3053	10.1746	0.2455		1806	0.8927	0.021	0.9821	0.0237
1809	12.9013	0.362	10.2357	0.3502		1809	0.8873	0.0249	0.988	0.0338
1812	12.9217	0.4144	10.2802	0.4217		1812	0.8887	0.0285	0.9923	0.0407
1815	12.9217	0.4144	10.2346	0.4382		1815	0.8887	0.0285	0.9879	0.0423
1818	12.8824	0.4449	10.2036	0.3864		1818	0.886	0.0306	0.9849	0.0373
1821	12.8548	0.426	10.1735	0.3357		1821	0.8841	0.0293	0.982	0.0324
1824	12.8824	0.4449	10.1414	0.3771		1824	0.886	0.0306	0.9789	0.0364
1827	12.8432	0.4769	10.1114	0.3294		1827	0.8833	0.0328	0.976	0.0318
1830	12.8432	0.4769	10.0502	0.2393		1830	0.8833	0.0328	0.9701	0.0231
1833	12.8432	0.4769	10.0036	0.3326		1833	0.8833	0.0328	0.9656	0.0321
1836	12.8548	0.426	10.0357	0.2922		1836	0.8841	0.0293	0.9687	0.0282
1839	12.8824	0.4449	10.0357	0.2922		1839	0.886	0.0306	0.9687	0.0282
1842	12.9217	0.4144	10.0047	0.2414		1842	0.8887	0.0285	0.9657	0.0233
1845	12.961	0.3839	10.0357	0.2031		1845	0.8914	0.0264	0.9687	0.0196
1848	13.0075	0.3272	9.9746	0.1917		1848	0.8946	0.0225	0.9628	0.0185
1851	13.1194	0.2704	10.0057	0.1513		1851	0.9023	0.0186	0.9658	0.0146
1854	13.2183	0.2617	10.0668	0.2559		1854	0.9091	0.018	0.9717	0.0247
1857	13.2067	0.3097	10.1435	0.1948		1857	0.9083	0.0213	0.9791	0.0188
1860	13.1674	0.3373	10.129	0.2797		1860	0.9056	0.0232	0.9777	0.027
1863	13.0278	0.3751	10.2036	0.3864		1863	0.896	0.0258	0.9849	0.0373
1866	12.9886	0.4042	10.2657	0.403		1866	0.8933	0.0278	0.9909	0.0389
1869	12.9421	0.4682	10.2968	0.4548		1869	0.8901	0.0322	0.9939	0.0439
1872	12.8635	0.5322	10.3113	0.3792		1872	0.8847	0.0366	0.9953	0.0366
1875	12.8635	0.5322	10.2668	0.3191		1875	0.8847	0.0366	0.991	0.0308
1878	12.8635	0.5322	10.2357	0.2663		1878	0.8847	0.0366	0.988	0.0257
1881	12.9304	0.5191	10.1746	0.1606		1881	0.8893	0.0357	0.9821	0.0155
1884	13.0089	0.4566	10.1746	0.1606		1884	0.8947	0.0314	0.9821	0.0155
1887	13.1093	0.4478	10.13	0.2093		1887	0.9016	0.0308	0.9778	0.0202
1890	13.1951	0.3591	10.13	0.2093		1890	0.9075	0.0247	0.9778	0.0202
1893	13.2343	0.333	10.13	0.2093		1893	0.9102	0.0229	0.9778	0.0202
1896	13.3012	0.3315	10.1746	0.1606		1896	0.9148	0.0228	0.9821	0.0155
1899	13.2343	0.333	10.1435	0.1948		1899	0.9102	0.0229	0.9791	0.0188
1902	13.2619	0.3562	10.1746	0.2455		1902	0.9121	0.0245	0.9821	0.0237
1905	13.2299	0.362	10.2502	0.2808		1905	0.9099	0.0249	0.9894	0.0271
1908	13.1674	0.3373	10.3123	0.289		1908	0.9056	0.0232	0.9954	0.0279
1911	13.1282	0.3664	10.2668	0.3191		1911	0.9029	0.0252	0.991	0.0308
1914	13.1485	0.4158	10.2668	0.3191		1914	0.9043	0.0286	0.991	0.0308
1917	13.1209	0.3969	10.2357	0.2663		1917	0.9024	0.0273	0.988	0.0257
1920	13.1209	0.3969	10.1746	0.2455		1920	0.9024	0.0273	0.9821	0.0237
1923	13.1485	0.4158	10.158	0.1533		1923	0.9043	0.0286	0.9805	0.0148
1926	13.1485	0.4158	10.0824	0.0968		1926	0.9043	0.0286	0.9732	0.0093414
1929	13.1485	0.4158	10.1279	0.1274		1929	0.9043	0.0286	0.9776	0.0123
1932	13.1209	0.3969	10.158	0.1533		1932	0.9024	0.0273	0.9805	0.0148
1935	13.1165	0.4158	10.2191	0.2341		1935	0.9021	0.0286	0.9864	0.0226
1938	13.1165	0.4158	10.2191	0.2341		1938	0.9021	0.0286	0.9864	0.0226
1941	13.1165	0.4158	10.1891	0.1906		1941	0.9021	0.0286	0.9835	0.0184
1944	13.1834	0.4086	10.158	0.1533		1944	0.9067	0.0281	0.9805	0.0148
1947	13.2227	0.3824	10.1269	0.2072		1947	0.9094	0.0263	0.9775	0.02
1950	13.2227	0.3824	10.0969	0.1813		1950	0.9094	0.0263	0.9746	0.0175
1953	13.2503	0.4042	10.0647	0.2352		1953	0.9113	0.0278	0.9715	0.0227
1956	13.576	0.4536	10.0647	0.316		1956	0.9337	0.0312	0.9715	0.0305
1959	13.2503	0.4042	10.0637	0.402		1959	0.9113	0.0278	0.9714	0.0388
1962	13.227	0.3577	10.1248	0.4766		1962	0.9097	0.0246	0.9773	0.046
1965	13.227	0.3577	10.1538	0.6102		1965	0.9097	0.0246	0.9801	0.0589
1968	13.259	0.3577	10.186	0.5615		1968	0.9119	0.0246	0.9832	0.0542
1971	13.2474	0.4071	10.1238	0.5677		1971	0.9111	0.028	0.9772	0.0548
1974	13.259	0.3577	10.0937	0.4372		1974	0.9119	0.0246	0.9743	0.0422
1977	13.2983	0.3272	10.0637	0.402		1977	0.9146	0.0225	0.9714	0.0388
1980	13.3056	0.3024	10.0637	0.402		1980	0.9151	0.0208	0.9714	0.0388
1983	13.4001	0.3228	10.0647	0.316		1983	0.9216	0.0222	0.9715	0.0305
1986	13.4277	0.3461	10.0337	0.289		1986	0.9235	0.0238	0.9685	0.0279
1989	13.4277	0.3461	10.0647	0.316		1989	0.9235	0.0238	0.9715	0.0305
1992	13.496	0.3475	10.0948	0.3481		1992	0.9282	0.0239	0.9744	0.0336
1995	13.496	0.3475	10.1259	0.3854		1995	0.9282	0.0239	0.9774	0.0372
1998	13.496	0.3475	10.1248	0.4766		1998	0.9282	0.0239	0.9773	0.046
2001	13.528	0.3388	10.1248	0.4766		2001	0.9304	0.0233	0.9773	0.046
2004	13.4277	0.3461	10.1248	0.4766		2004	0.9235	0.0238	0.9773	0.046
2007	13.4277	0.3461	10.1549	0.518		2007	0.9235	0.0238	0.9802	0.05
2010	13.4597	0.3388	10.0927	0.5273		2010	0.9257	0.0233	0.9742	0.0509
2013	13.448	0.3868	10.0171	0.4735		2013	0.9249	0.0266	0.9669	0.0457
2016	13.4524	0.362	9.9259	0.3605		2016	0.9252	0.0249	0.9581	0.0348
2019	13.4132	0.3897	9.9259	0.2766		2019	0.9225	0.0268	0.9581	0.0267
2022	13.3695	0.442	9.9415	0.3118		2022	0.9195	0.0304	0.9596	0.0301
2025	13.3419	0.4202	9.9715	0.3243		2025	0.9176	0.0289	0.9625	0.0313
2028	13.4015	0.4406	10.0337	0.289		2028	0.9217	0.0303	0.9685	0.0279
2031	13.3739	0.4188	10.0337	0.289		2031	0.9198	0.0288	0.9685	0.0279
2034	13.3855	0.3693	10.0647	0.2352		2034	0.9206	0.0254	0.9715	0.0227
2037	13.3972	0.3184	10.1269	0.2072		2037	0.9214	0.0219	0.9775	0.02
2040	13.4044	0.2937	10.158	0.1533		2040	0.9219	0.0202	0.9805	0.0148
2043	13.464	0.3112	10.1445	0.1077		2043	0.926	0.0214	0.9792	0.0104
2046	13.464	0.3112	10.1134	0.0546		2046	0.926	0.0214	0.9762	0.0052728
2049	13.4597	0.3388	10.1134	0.0546		2049	0.9257	0.0233	0.9762	0.0052728
2052	13.4597	0.3388	10.1901	0.0998		2052	0.9257	0.0233	0.9836	0.0096368
2055	13.4597	0.3388	10.2523	0.0973		2055	0.9257	0.0233	0.9896	0.0093893
2058	13.4524	0.362	10.2823	0.1492		2058	0.9252	0.0249	0.9925	0.0144
2061	13.4524	0.362	10.2823	0.1492		2061	0.9252	0.0249	0.9925	0.0144
2064	13.4524	0.362	10.2989	0.23		2064	0.9252	0.0249	0.9941	0.0222
2067	13.4931	0.3344	10.3445	0.174		2067	0.928	0.023	0.9985	0.0168
2070	13.5251	0.3315	10.3134	0.1212		2070	0.9302	0.0228	0.9955	0.0117
2073	13.5644	0.3039	10.3134	0.1212		2073	0.9329	0.0209	0.9955	0.0117
2076	13.6705	0.2748	10.3445	0.174		2076	0.9402	0.0189	0.9985	0.0168
2079	13.6109	0.2617	10.4056	0.2787		2079	0.9361	0.018	1.0044	0.0269
2082	13.6109	0.2617	10.4356	0.3315		2082	0.9361	0.018	1.0073	0.032
2085	13.528	0.3388	10.3745	0.3067		2085	0.9304	0.0233	1.0014	0.0296
2088	13.5207	0.3562	10.3745	0.2258		2088	0.9299	0.0245	1.0014	0.0218
2091	13.5324	0.3082	10.3445	0.174		2091	0.9307	0.0212	0.9985	0.0168
2094	13.56	0.3301	10.3134	0.1212		2094	0.9326	0.0227	0.9955	0.0117
2097	13.5673	0.3155	10.2844	0.0695		2097	0.9331	0.0217	0.9927	0.0067083
2100	13.5949	0.3402	10.2533	0.0952		2100	0.935	0.0234	0.9897	0.0091925
2103	13.6661	0.3082	10.2533	0.0952		2103	0.9399	0.0212	0.9897	0.0091925
2106	13.6458	0.2792	10.2844	0.0695		2106	0.9385	0.0192	0.9927	0.0067083
2109	13.6342	0.3213	10.2844	0.0695		2109	0.9377	0.0221	0.9927	0.0067083
2112	13.5993	0.3068	10.2844	0.0695		2112	0.9353	0.0211	0.9927	0.0067083
2115	13.56	0.3301	10.2844	0.0695		2115	0.9326	0.0227	0.9927	0.0067083
2118	13.5207	0.3562	10.2844	0.0695		2118	0.9299	0.0245	0.9927	0.0067083
2121	13.4524	0.362	10.39	0.0529		2121	0.9252	0.0249	1.0029	0.0051093
2124	13.4408	0.4115	10.4512	0.1585		2124	0.9244	0.0283	1.0088	0.0153
2127	13.4408	0.4115	10.4677	0.3118		2127	0.9244	0.0283	1.0104	0.0301
2130	13.5135	0.3809	10.4356	0.3315		2130	0.9294	0.0262	1.0073	0.032
2133	13.5804	0.3751	10.4056	0.2787		2133	0.934	0.0258	1.0044	0.0269
2136	13.56	0.3301	10.3745	0.2258		2136	0.9326	0.0227	1.0014	0.0218
2139	13.6269	0.3301	10.3445	0.174		2139	0.9372	0.0227	0.9985	0.0168
2142	13.6981	0.2981	10.3445	0.174		2142	0.9421	0.0205	0.9985	0.0168
2145	13.7694	0.2675	10.3755	0.1606		2145	0.947	0.0184	1.0015	0.0155
2148	13.8203	0.2036	10.3755	0.1606		2148	0.9505	0.014	1.0015	0.0155
2151	13.8203	0.2036	10.4512	0.1585		2151	0.9505	0.014	1.0088	0.0153
2154	13.8203	0.2036	10.4822	0.2113		2154	0.9505	0.014	1.0118	0.0204
2157	13.8595	0.189	10.4822	0.2113		2157	0.9532	0.013	1.0118	0.0204
2160	13.8203	0.2036	10.5123	0.2642		2160	0.9505	0.014	1.0147	0.0255
2163	13.7926	0.1803	10.5434	0.3181		2163	0.9486	0.0124	1.0177	0.0307
2166	13.7141	0.221	10.5734	0.3709		2166	0.9432	0.0152	1.0206	0.0358
2169	13.6705	0.2748	10.5123	0.2642		2169	0.9402	0.0189	1.0147	0.0255
2172	13.6632	0.2952	10.4512	0.1585		2172	0.9397	0.0203	1.0088	0.0153
2175	13.6749	0.2457	10.4211	0.1057		2175	0.9405	0.0169	1.0059	0.0102
2178	13.7025	0.269	10.4211	0.1057		2178	0.9424	0.0185	1.0059	0.0102
2181	13.7098	0.253	10.4512	0.1585		2181	0.9429	0.0174	1.0088	0.0153
2184	13.7098	0.253	10.4512	0.1585		2184	0.9429	0.0174	1.0088	0.0153
2187	13.6981	0.2981	10.4211	0.1057		2187	0.9421	0.0205	1.0059	0.0102
2190	13.7301	0.2908	10.39	0.0529		2190	0.9443	0.02	1.0029	0.0051093
2193	13.6313	0.2995	10.4056	0.0787		2193	0.9375	0.0206	1.0044	0.0075967
2196	13.6313	0.2995	10.3745	0.115		2196	0.9375	0.0206	1.0014	0.0111
2199	13.7098	0.253	10.4066	0.1212		2199	0.9429	0.0174	1.0045	0.0117
2202	13.781	0.2225	10.4066	0.1212		2202	0.9478	0.0153	1.0045	0.0117
2205	13.8203	0.2036	10.4978	0.0446		2205	0.9505	0.014	1.0133	0.0043063
2208	13.8595	0.189	10.4833	0.1399		2208	0.9532	0.013	1.0119	0.0135
2211	13.7883	0.2196	10.4512	0.1585		2211	0.9483	0.0151	1.0088	0.0153
2214	13.8159	0.2428	10.4822	0.2113		2214	0.9502	0.0167	1.0118	0.0204
2217	13.8479	0.2283	10.4822	0.2113		2217	0.9524	0.0157	1.0118	0.0204
2220	13.8275	0.2079	10.4512	0.1585		2220	0.951	0.0143	1.0088	0.0153
2223	13.8828	0.2545	10.4211	0.1057		2223	0.9548	0.0175	1.0059	0.0102
2226	13.8159	0.2428	10.4677	0.0251		2226	0.9502	0.0167	1.0104	0.0024208
2229	13.8712	0.2908	10.4978	0.0446		2229	0.954	0.02	1.0133	0.0043063
2232	13.8755	0.2515	10.5278	0.1854		2232	0.9543	0.0173	1.0162	0.0179
2235	13.9366	0.2617	10.5589	0.1471		2235	0.9585	0.018	1.0192	0.0142
2238	13.9031	0.2748	10.59	0.1989		2238	0.9562	0.0189	1.0222	0.0192
2241	13.8639	0.2937	10.62	0.2517		2241	0.9535	0.0202	1.0251	0.0243
2244	13.8683	0.2588	10.62	0.2517		2244	0.9538	0.0178	1.0251	0.0243
2247	13.8683	0.2588	10.59	0.1989		2247	0.9538	0.0178	1.0222	0.0192
2250	13.8363	0.2704	10.5599	0.0701		2250	0.9516	0.0186	1.0193	0.0067646
2253	13.8086	0.2457	10.4677	0.0251		2253	0.9497	0.0169	1.0104	0.0024208
2256	13.8683	0.2588	10.5133	0.1399		2256	0.9538	0.0178	1.0148	0.0135
2259	13.8799	0.2152	10.4367	0.0698		2259	0.9546	0.0148	1.0074	0.0067369
2262	13.9599	0.1832	10.4367	0.0698		2262	0.9601	0.0126	1.0074	0.0067369
2265	13.9279	0.2036	10.4367	0.0698		2265	0.9579	0.014	1.0074	0.0067369
2268	13.9875	0.2079	10.4222	0.0537		2268	0.962	0.0143	1.006	0.0051804
2271	13.9482	0.221	10.4522	0.0917		2271	0.9593	0.0152	1.0089	0.0088507
2274	13.9206	0.1963	10.4833	0.1399		2274	0.9574	0.0135	1.0119	0.0135
2277	13.9279	0.2036	10.4833	0.1399		2277	0.9579	0.014	1.0119	0.0135
2280	13.9555	0.2268	10.4522	0.0917		2280	0.9598	0.0156	1.0089	0.0088507
2283	13.9555	0.2268	10.39	0.0529		2283	0.9598	0.0156	1.0029	0.0051093
2286	13.9555	0.2268	10.4677	0.0251		2286	0.9598	0.0156	1.0104	0.0024208
2289	13.9279	0.2036	10.4978	0.0446		2289	0.9579	0.014	1.0133	0.0043063
2292	13.9599	0.1832	10.6045	0.1388		2292	0.9601	0.0126	1.0236	0.0134
2295	13.9148	0.237	10.5278	0.1854		2295	0.957	0.0163	1.0162	0.0179
2298	13.9148	0.237	10.5579	0.2352		2298	0.957	0.0163	1.0191	0.0227
2301	13.9366	0.2617	10.589	0.287		2301	0.9585	0.018	1.0221	0.0277
2304	13.9758	0.2443	10.619	0.3377		2304	0.9612	0.0168	1.025	0.0326
2307	13.9758	0.2443	10.6501	0.3906		2307	0.9612	0.0168	1.028	0.0377
2310	14.0427	0.2545	10.7122	0.4103		2310	0.9658	0.0175	1.034	0.0396
2313	14.0544	0.221	10.6812	0.3574		2313	0.9666	0.0152	1.031	0.0345
2316	14.0936	0.2166	10.59	0.1989		2316	0.9693	0.0149	1.0222	0.0192
2319	14.066	0.1963	10.59	0.1212		2319	0.9674	0.0135	1.0222	0.0117
2322	14.034	0.221	10.5599	0.0701		2322	0.9652	0.0152	1.0193	0.0067646
2325	14.0384	0.1759	10.5289	0.0287		2325	0.9655	0.0121	1.0163	0.0027717
2328	14.0587	0.1788	10.4988	0.0484		2328	0.9669	0.0123	1.0134	0.0046707
2331	14.0195	0.1905	10.5289	0.0287		2331	0.9642	0.0131	1.0163	0.0027717
2334	13.9526	0.1832	10.4978	0.0446		2334	0.9596	0.0126	1.0133	0.0043063
2337	13.9075	0.2385	10.4978	0.0446		2337	0.9565	0.0164	1.0133	0.0043063
2340	13.9686	0.2515	10.5289	0.0946		2340	0.9607	0.0173	1.0163	0.0091344
2343	14.0471	0.2137	10.5589	0.1471		2343	0.9661	0.0147	1.0192	0.0142
2346	14.0587	0.1788	10.59	0.1989		2346	0.9669	0.0123	1.0222	0.0192
2349	14.098	0.173	10.62	0.2517		2349	0.9696	0.0119	1.0251	0.0243
2352	14.1256	0.1948	10.6356	0.1823		2352	0.9715	0.0134	1.0266	0.0176
2355	14.1576	0.173	10.6045	0.1388		2355	0.9737	0.0119	1.0236	0.0134
2358	14.1692	0.1483	10.5289	0.0946		2358	0.9745	0.0102	1.0163	0.0091344
2361	14.1416	0.1284	10.4968	0.1378		2361	0.9726	0.0088285	1.0132	0.0133
2364	14.0704	0.1512	10.4522	0.0917		2364	0.9677	0.0104	1.0089	0.0088507
2367	14.098	0.173	10.4222	0.0537		2367	0.9696	0.0119	1.006	0.0051804
2370	14.0587	0.1788	10.4222	0.0537		2370	0.9669	0.0123	1.006	0.0051804
2373	14.0631	0.1362	10.4512	0.1585		2373	0.9672	0.0093687	1.0088	0.0153
2376	14.1183	0.1832	10.5133	0.1906		2376	0.971	0.0126	1.0148	0.0184
2379	14.0471	0.2137	10.5444	0.2424		2379	0.9661	0.0147	1.0178	0.0234
2382	14.0471	0.2137	10.5444	0.2424		2382	0.9661	0.0147	1.0178	0.0234
2385	14.146	0.2079	10.62	0.2517		2385	0.9729	0.0143	1.0251	0.0243
2388	14.146	0.2079	10.5589	0.1471		2388	0.9729	0.0143	1.0192	0.0142
2391	14.178	0.1934	10.4978	0.0446		2391	0.9751	0.0133	1.0133	0.0043063
2394	14.1183	0.1832	10.4978	0.0446		2394	0.971	0.0126	1.0133	0.0043063
2397	14.1576	0.173	10.4843	0.1077		2397	0.9737	0.0119	1.012	0.0104
2400	14.162	0.1303	10.4843	0.1077		2400	0.974	0.008963	1.012	0.0104
2403	14.13	0.1498	10.4843	0.1077		2403	0.9718	0.0103	1.012	0.0104
2406	14.0907	0.1599	10.4843	0.1077		2406	0.9691	0.011	1.012	0.0104
2409	14.0311	0.1556	10.5289	0.0287		2409	0.965	0.0107	1.0163	0.0027717
2412	14.0704	0.1512	10.4843	0.1077		2412	0.9677	0.0104	1.012	0.0104
2415	14.1489	0.1658	10.5289	0.0287		2415	0.9731	0.0114	1.0163	0.0027717
2418	14.287	0.1832	10.5454	0.1834		2418	0.9826	0.0126	1.0179	0.0177
2421	14.287	0.1832	10.6511	0.2258		2421	0.9826	0.0126	1.0281	0.0218
2424	14.287	0.1832	10.6677	0.3812		2424	0.9826	0.0126	1.0297	0.0368
2427	14.3481	0.1672	10.7122	0.3305		2427	0.9868	0.0115	1.034	0.0319
2430	14.3074	0.1527	10.62	0.2517		2430	0.984	0.0105	1.0251	0.0243
2433	14.2288	0.1454	10.5755	0.23		2433	0.9786	0.01	1.0208	0.0222
2436	14.1896	0.1541	10.5755	0.23		2436	0.9759	0.0106	1.0208	0.0222
2439	14.2216	0.1378	10.5454	0.1834		2439	0.9781	0.0094745	1.0179	0.0177
2442	14.2492	0.1614	10.5755	0.23		2442	0.98	0.0111	1.0208	0.0222
2445	14.1503	0.1687	10.6366	0.3294		2445	0.9732	0.0116	1.0267	0.0318
2448	14.178	0.1934	10.4522	0.0917		2448	0.9751	0.0133	1.0089	0.0088507
2451	14.146	0.2079	10.4677	0.0251		2451	0.9729	0.0143	1.0104	0.0024208
2454	14.146	0.2079	10.4978	0.0446		2454	0.9729	0.0143	1.0133	0.0043063
2457	13.6647	0.5642	10.1808	0.5553		2457	0.9398	0.0388	0.9827	0.0536
2460	12.5451	1.0963	9.6006	0.9997		2460	0.8628	0.0754	0.9267	0.0965
2463	11.0737	1.3101	8.7428	1.2266		2463	0.7616	0.0901	0.8439	0.1184
2466	9.1762	1.3435	7.5307	1.2857		2466	0.6311	0.0924	0.7269	0.1241
2469	7.334	1.0629	6.5465	1.2038		2469	0.5044	0.0731	0.6319	0.1162
2472	5.7971	0.8375	5.6389	1.0795		2472	0.3987	0.0576	0.5443	0.1042
2475	4.6673	0.6587	4.7925	0.9604		2475	0.321	0.0453	0.4626	0.0927
2478	3.8778	0.6005	4.0995	0.9169		2478	0.2667	0.0413	0.3957	0.0885
2481	3.2555	0.5772	3.4685	0.8392		2481	0.2239	0.0397	0.3348	0.081
2484	2.6768	0.538	2.791	0.7646		2484	0.1841	0.037	0.2694	0.0738
2487	2.1854	0.49	2.4522	0.6506		2487	0.1503	0.0337	0.2367	0.0628
2490	1.8408	0.4231	2.1746	0.5688		2490	0.1266	0.0291	0.2099	0.0549
2493	1.5747	0.3955	2.0047	0.5501		2493	0.1083	0.0272	0.1935	0.0531
2496	1.3697	0.362	1.7125	0.5667		2496	0.0942	0.0249	0.1653	0.0547
2499	1.1908	0.3577	1.5436	0.5553		2499	0.0819	0.0246	0.149	0.0536
2502	1.0643	0.3402	1.3737	0.546		2502	0.0732	0.0234	0.1326	0.0527
2505	0.9931	0.365	1.3105	0.4424		2505	0.0683	0.0251	0.1265	0.0427
2508	0.8942	0.3679	1.3406	0.3139		2508	0.0615	0.0253	0.1294	0.0303
2511	0.8666	0.3475	1.295	0.2704		2511	0.0596	0.0239	0.125	0.0261
2514	0.7997	0.3286	1.2629	0.2176		2514	0.055	0.0226	0.1219	0.021
2517	0.8113	0.3053	1.2173	0.2776		2517	0.0558	0.021	0.1175	0.0268
2520	0.823	0.2893	1.1562	0.2341		2520	0.0566	0.0199	0.1116	0.0226
2523	0.8739	0.2952	1.1241	0.1834		2523	0.0601	0.0203	0.1085	0.0177
2526	0.9175	0.2748	1.0785	0.2507		2526	0.0631	0.0189	0.1041	0.0242
2529	0.8898	0.2661	1.0174	0.2652		2529	0.0612	0.0183	0.0982	0.0256
2532	0.8898	0.2661	1.0008	0.2041		2532	0.0612	0.0183	0.0966	0.0197
2535	0.823	0.2355	1.0008	0.2041		2535	0.0566	0.0162	0.0966	0.0197
2538	0.8157	0.1876	1.0008	0.114		2538	0.0561	0.0129	0.0966	0.011
2541	0.7764	0.1701	0.9241	0.1782		2541	0.0534	0.0117	0.0892	0.0172
2544	0.7096	0.1418	0.863	0.2476		2544	0.0488	0.0097539	0.0833	0.0239
2547	0.6688	0.1333	0.863	0.2476		2547	0.046	0.0091687	0.0833	0.0239
2550	0.6412	0.1152	0.8941	0.2093		2550	0.0441	0.0079225	0.0863	0.0202
2553	0.7023	0.1082	0.8941	0.2093		2553	0.0483	0.0074397	0.0863	0.0202
2556	0.7415	0.1144	0.8941	0.2093		2556	0.051	0.0078699	0.0863	0.0202
2559	0.8128	0.1019	0.8941	0.2093		2559	0.0559	0.0070112	0.0863	0.0202
2562	0.852	0.1245	0.8941	0.2093		2562	0.0586	0.0085609	0.0863	0.0202
2565	0.9233	0.1271	0.863	0.2476		2565	0.0635	0.0087403	0.0833	0.0239
2568	0.9945	0.1371	0.8329	0.2901		2568	0.0684	0.009426	0.0804	0.028
2571	0.9945	0.1371	0.8329	0.2901		2571	0.0684	0.009426	0.0804	0.028
2574	0.9553	0.1045	0.8319	0.1979		2574	0.0657	0.0071873	0.0803	0.0191
2577	0.948	0.0515	0.8319	0.1979		2577	0.0652	0.0035417	0.0803	0.0191
2580	0.948	0.0515	0.862	0.1564		2580	0.0652	0.0035417	0.0832	0.0151
2583	0.8811	0.0294	0.8319	0.1979		2583	0.0606	0.0020207	0.0803	0.0191
2586	0.8346	0.0634	0.8319	0.1979		2586	0.0574	0.0043624	0.0803	0.0191
2589	0.7953	0.0943	0.8319	0.1979		2589	0.0547	0.0064825	0.0803	0.0191
2592	0.7953	0.0943	0.893	0.1243		2592	0.0547	0.0064825	0.0862	0.012
2595	0.7953	0.0943	0.9231	0.1088		2595	0.0547	0.0064825	0.0891	0.0105
2598	0.8273	0.117	0.9231	0.1088		2598	0.0569	0.0080501	0.0891	0.0105
2601	0.8942	0.0879	0.9231	0.0967		2601	0.0615	0.0060456	0.0891	0.0093362
2604	0.9727	0.0382	0.892	0.0655		2604	0.0669	0.0026262	0.0861	0.0063256
2607	1.012	0.0426	0.862	0.0696		2607	0.0696	0.0029318	0.0832	0.0067135
2610	1.0512	0.0671	0.8008	0.1513		2610	0.0723	0.0046163	0.0773	0.0146
2613	1.0512	0.0671	0.7397	0.2507		2613	0.0723	0.0046163	0.0714	0.0242
2616	1.0163	0.0837	0.7853	0.2828		2616	0.0699	0.0057557	0.0758	0.0273
2619	1.0163	0.0837	0.8153	0.23		2619	0.0699	0.0057557	0.0787	0.0222
2622	1.0091	0.1088	0.9075	0.0712		2622	0.0694	0.0074824	0.0876	0.0068741
2625	1.0091	0.1088	1.0298	0.1409		2625	0.0694	0.0074824	0.0994	0.0136
2628	0.9698	0.122	1.0598	0.1937		2628	0.0667	0.0083908	0.1023	0.0187
2631	0.9306	0.1423	1.0743	0.1254		2631	0.064	0.0097899	0.1037	0.0121
2634	0.9306	0.1423	0.922	0.1792		2634	0.064	0.0097899	0.089	0.0173
2637	0.9625	0.1701	0.8298	0.3305		2637	0.0662	0.0117	0.0801	0.0319
2640	0.9625	0.1701	0.7542	0.3357		2640	0.0662	0.0117	0.0728	0.0324
2643	0.9625	0.1701	0.7231	0.3129		2643	0.0662	0.0117	0.0698	0.0302
2646	1.0338	0.1774	0.6465	0.3222		2646	0.0711	0.0122	0.0624	0.0311
2649	1.0731	0.1628	0.6786	0.3543		2649	0.0738	0.0112	0.0655	0.0342
2652	1.1138	0.1541	0.7242	0.3885		2652	0.0766	0.0106	0.0699	0.0375
2655	1.1138	0.1541	0.7853	0.2828		2655	0.0766	0.0106	0.0758	0.0273
2658	1.1138	0.1541	0.8153	0.23		2658	0.0766	0.0106	0.0787	0.0222
2661	1.0411	0.1358	0.8609	0.2787		2661	0.0716	0.00934	0.0831	0.0269
2664	1.0731	0.1628	0.8609	0.2787		2664	0.0738	0.0112	0.0831	0.0269
2667	1.0338	0.1774	0.8153	0.23		2667	0.0711	0.0122	0.0787	0.0222
2670	0.9625	0.1701	0.891	0.229		2670	0.0662	0.0117	0.086	0.0221
2673	0.9902	0.1628	0.891	0.1823		2673	0.0681	0.0112	0.086	0.0176
2676	0.9902	0.1628	0.921	0.1471		2676	0.0681	0.0112	0.0889	0.0142
2679	0.9902	0.1628	0.9521	0.1254		2679	0.0681	0.0112	0.0919	0.0121
2682	0.9233	0.1934	0.9521	0.1254		2682	0.0635	0.0133	0.0919	0.0121
2685	0.9945	0.1963	0.891	0.1823		2685	0.0684	0.0135	0.086	0.0176
2688	1.0338	0.1774	0.891	0.229		2688	0.0711	0.0122	0.086	0.0221
2691	1.0934	0.1948	0.891	0.229		2691	0.0752	0.0134	0.086	0.0221
2694	1.0934	0.1948	0.891	0.229		2694	0.0752	0.0134	0.086	0.0221
2697	1.1661	0.205	0.922	0.1792		2697	0.0802	0.0141	0.089	0.0173
2700	1.1661	0.205	0.922	0.1792		2700	0.0802	0.0141	0.089	0.0173
2703	1.1661	0.205	0.922	0.1792		2703	0.0802	0.0141	0.089	0.0173
2706	1.1661	0.205	0.9521	0.1326		2706	0.0802	0.0141	0.0919	0.0128
2709	1.1341	0.1759	0.9521	0.1326		2709	0.078	0.0121	0.0919	0.0128
2712	1.0934	0.1948	0.9977	0.2062		2712	0.0752	0.0134	0.0963	0.0199
2715	1.105	0.1905	0.9676	0.2476		2715	0.076	0.0131	0.0934	0.0239
2718	1.105	0.1905	0.9676	0.2476		2718	0.076	0.0131	0.0934	0.0239
2721	1.105	0.1905	0.891	0.229		2721	0.076	0.0131	0.086	0.0221
2724	1.1458	0.1803	0.8609	0.2787		2724	0.0788	0.0124	0.0831	0.0269
2727	1.1458	0.1803	0.7988	0.3191		2727	0.0788	0.0124	0.0771	0.0308
2730	1.185	0.1774	0.7687	0.4341		2730	0.0815	0.0122	0.0742	0.0419
2733	1.2839	0.1803	0.7998	0.3823		2733	0.0883	0.0124	0.0772	0.0369
2736	1.2839	0.1803	0.7988	0.3191		2736	0.0883	0.0124	0.0771	0.0308
2739	1.3115	0.1599	0.8609	0.2787		2739	0.0902	0.011	0.0831	0.0269
2742	1.3115	0.1599	0.8298	0.3305		2742	0.0902	0.011	0.0801	0.0319
2745	1.265	0.2036	0.8298	0.3305		2745	0.087	0.014	0.0801	0.0319
2748	1.2533	0.2108	0.8298	0.3305		2748	0.0862	0.0145	0.0801	0.0319
2751	1.1865	0.2414	0.891	0.229		2751	0.0816	0.0166	0.086	0.0221
2754	1.1792	0.2908	0.891	0.229		2754	0.0811	0.02	0.086	0.0221
2757	1.1792	0.2908	0.922	0.1792		2757	0.0811	0.02	0.089	0.0173
2760	1.1792	0.2908	0.9832	0.0939		2760	0.0811	0.02	0.0949	0.0090647
2763	1.2112	0.3184	0.9977	0.2062		2763	0.0833	0.0219	0.0963	0.0199
2766	1.2228	0.3053	0.9365	0.2922		2766	0.0841	0.021	0.0904	0.0282
2769	1.2228	0.3053	0.9065	0.3398		2769	0.0841	0.021	0.0875	0.0328
2772	1.2577	0.2486	0.8754	0.3885		2772	0.0865	0.0171	0.0845	0.0375
2775	1.2577	0.2486	0.9376	0.3491		2775	0.0865	0.0171	0.0905	0.0337
2778	1.2257	0.221	0.9687	0.2984		2778	0.0843	0.0152	0.0935	0.0288
2781	1.2257	0.221	0.9676	0.2476		2781	0.0843	0.0152	0.0934	0.0239
2784	1.1865	0.2414	0.9676	0.2476		2784	0.0816	0.0166	0.0934	0.0239
2787	1.1865	0.2414	0.9676	0.2476		2787	0.0816	0.0166	0.0934	0.0239
2790	1.1865	0.2414	0.9687	0.2984		2790	0.0816	0.0166	0.0935	0.0288
2793	1.2185	0.2675	0.9376	0.3491		2793	0.0838	0.0184	0.0905	0.0337
2796	1.2577	0.2486	0.9687	0.2984		2796	0.0865	0.0171	0.0935	0.0288
2799	1.2577	0.2486	1.0298	0.201		2799	0.0865	0.0171	0.0994	0.0194
2802	1.3246	0.2181	1.0743	0.2714		2802	0.0911	0.015	0.1037	0.0262
2805	1.3639	0.2036	1.1365	0.2227		2805	0.0938	0.014	0.1097	0.0215
2808	1.3639	0.2036	1.0909	0.1585		2808	0.0938	0.014	0.1053	0.0153
2811	1.3987	0.1483	1.0909	0.1585		2811	0.0962	0.0102	0.1053	0.0153
2814	1.3595	0.1614	1.0609	0.2093		2814	0.0935	0.0111	0.1024	0.0202
2817	1.3595	0.1614	1.0609	0.2093		2817	0.0935	0.0111	0.1024	0.0202
2820	1.3522	0.2079	1.0609	0.2093		2820	0.093	0.0143	0.1024	0.0202
2823	1.3246	0.2181	1.1064	0.2694		2823	0.0911	0.015	0.1068	0.026
2826	1.313	0.2297	1.0754	0.3181		2826	0.0903	0.0158	0.1038	0.0307
2829	1.2853	0.2385	1.0754	0.3181		2829	0.0884	0.0164	0.1038	0.0307
2832	1.2853	0.2385	1.1365	0.2227		2832	0.0884	0.0164	0.1097	0.0215
2835	1.2853	0.2385	1.1365	0.2227		2835	0.0884	0.0164	0.1097	0.0215
2838	1.2853	0.2385	1.1365	0.2227		2838	0.0884	0.0164	0.1097	0.0215
2841	1.2853	0.2385	1.1686	0.2279		2841	0.0884	0.0164	0.1128	0.022
2844	1.2257	0.221	1.1686	0.2279		2844	0.0843	0.0152	0.1128	0.022
2847	1.2257	0.221	1.1987	0.1792		2847	0.0843	0.0152	0.1157	0.0173
2850	1.2257	0.221	1.2442	0.2466		2850	0.0843	0.0152	0.1201	0.0238
2853	1.265	0.2036	1.2442	0.2466		2853	0.087	0.014	0.1201	0.0238
2856	1.2926	0.1905	1.1987	0.1792		2856	0.0889	0.0131	0.1157	0.0173
2859	1.3639	0.2036	1.2297	0.1316		2859	0.0938	0.014	0.1187	0.0127
2862	1.3639	0.2036	1.2297	0.1316		2862	0.0938	0.014	0.1187	0.0127
2865	1.4351	0.2196	1.1365	0.2227		2865	0.0987	0.0151	0.1097	0.0215
2868	1.4744	0.2123	1.0754	0.3181		2868	0.1014	0.0146	0.1038	0.0307
2871	1.4467	0.2326	1.0453	0.3678		2871	0.0995	0.016	0.1009	0.0355
2874	1.3755	0.2108	0.9842	0.4693		2874	0.0946	0.0145	0.095	0.0453
2877	1.3755	0.2108	0.9842	0.4693		2877	0.0946	0.0145	0.095	0.0453
2880	1.3362	0.2181	1.0298	0.5273		2880	0.0919	0.015	0.0994	0.0509
2883	1.265	0.2036	1.121	0.3833		2883	0.087	0.014	0.1082	0.037
2886	1.1865	0.2414	1.2132	0.2911		2886	0.0816	0.0166	0.1171	0.0281
2889	1.1865	0.2414	1.1987	0.1792		2889	0.0816	0.0166	0.1157	0.0173
2892	1.1865	0.2414	1.2598	0.091		2892	0.0816	0.0166	0.1216	0.0087818
2895	1.1865	0.2414	1.2909	0.0696		2895	0.0816	0.0166	0.1246	0.0067227
2898	1.2185	0.2675	1.3219	0.0399		2898	0.0838	0.0184	0.1276	0.0038519
2901	1.2577	0.2486	1.2297	0.1316		2901	0.0865	0.0171	0.1187	0.0127
2904	1.297	0.2312	1.1987	0.1792		2904	0.0892	0.0159	0.1157	0.0173
2907	1.3639	0.2036	1.1686	0.2279		2907	0.0938	0.014	0.1128	0.022
2910	1.3639	0.2036	1.1686	0.2279		2910	0.0938	0.014	0.1128	0.022
2913	1.3639	0.2036	1.2297	0.1927		2913	0.0938	0.014	0.1187	0.0186
2916	1.3639	0.2036	1.2297	0.1316		2916	0.0938	0.014	0.1187	0.0127
2919	1.3246	0.2181	1.3364	0.1544		2919	0.0911	0.015	0.129	0.0149
2922	1.2853	0.2385	1.3364	0.1544		2922	0.0884	0.0164	0.129	0.0149
2925	1.3246	0.2181	1.3364	0.1544		2925	0.0911	0.015	0.129	0.0149
2928	1.3246	0.2181	1.2608	0.1409		2928	0.0911	0.015	0.1217	0.0136
2931	1.3958	0.2312	1.2297	0.1927		2931	0.096	0.0159	0.1187	0.0186
2934	1.3639	0.2036	1.1997	0.2455		2934	0.0938	0.014	0.1158	0.0237
2937	1.297	0.2312	1.1997	0.2455		2937	0.0892	0.0159	0.1158	0.0237
2940	1.2577	0.2486	1.2297	0.1927		2940	0.0865	0.0171	0.1187	0.0186
2943	1.2577	0.2486	1.2297	0.1927		2943	0.0865	0.0171	0.1187	0.0186
2946	1.2301	0.2603	1.2297	0.1927		2946	0.0846	0.0179	0.1187	0.0186
2949	1.2228	0.3053	1.2297	0.1927		2949	0.0841	0.021	0.1187	0.0186
2952	1.2897	0.2763	1.1997	0.2455		2952	0.0887	0.019	0.1158	0.0237
2955	1.297	0.2312	1.1997	0.2455		2955	0.0892	0.0159	0.1158	0.0237
2958	1.3639	0.2036	1.2297	0.1927		2958	0.0938	0.014	0.1187	0.0186
2961	1.4031	0.1919	1.2608	0.1409		2961	0.0965	0.0132	0.1217	0.0136
2964	1.4031	0.1919	1.3219	0.0399		2964	0.0965	0.0132	0.1276	0.0038519
2967	1.3639	0.2036	1.352	0.0299		2967	0.0938	0.014	0.1305	0.0028818
2970	1.3639	0.2036	1.3831	0.0761		2970	0.0938	0.014	0.1335	0.0073472
2973	1.3246	0.2181	1.3831	0.0761		2973	0.0911	0.015	0.1335	0.0073472
2976	1.2853	0.2385	1.3831	0.0761		2976	0.0884	0.0164	0.1335	0.0073472
2979	1.2853	0.2385	1.352	0.0299		2979	0.0884	0.0164	0.1305	0.0028818
2982	1.2533	0.2108	1.3219	0.0399		2982	0.0862	0.0145	0.1276	0.0038519
2985	1.3246	0.2181	1.3675	0.116		2985	0.0911	0.015	0.132	0.0112
2988	1.3319	0.1759	1.2608	0.1409		2988	0.0916	0.0121	0.1217	0.0136
2991	1.3987	0.1483	1.2297	0.1927		2991	0.0962	0.0102	0.1187	0.0186
2994	1.3987	0.1483	1.1997	0.2455		2994	0.0962	0.0102	0.1158	0.0237
2997	1.3595	0.1614	1.2297	0.1927		2997	0.0935	0.0111	0.1187	0.0186
3000	1.3595	0.1614	1.2297	0.1927		3000	0.0935	0.0111	0.1187	0.0186
3003	1.3987	0.1483	1.2297	0.1927		3003	0.0962	0.0102	0.1187	0.0186
3006	1.3987	0.1483	1.2297	0.1927		3006	0.0962	0.0102	0.1187	0.0186
3009	1.3711	0.1658	1.2608	0.1409		3009	0.0943	0.0114	0.1217	0.0136
3012	1.3711	0.1658	1.2909	0.0889		3012	0.0943	0.0114	0.1246	0.0085778
3015	1.3711	0.1658	1.3064	0.1999		3015	0.0943	0.0114	0.1261	0.0193
3018	1.3319	0.1759	1.3064	0.1999		3018	0.0916	0.0121	0.1261	0.0193
3021	1.265	0.2036	1.2753	0.2486		3021	0.087	0.014	0.1231	0.024
3024	1.265	0.2036	1.3064	0.2621		3024	0.087	0.014	0.1261	0.0253
3027	1.2257	0.221	1.3064	0.1999		3027	0.0843	0.0152	0.1261	0.0193
3030	1.265	0.2036	1.3831	0.2694		3030	0.087	0.014	0.1335	0.026
3033	1.233	0.1759	1.3209	0.3139		3033	0.0848	0.0121	0.1275	0.0303
3036	1.2999	0.1483	1.2753	0.2486		3036	0.0894	0.0102	0.1231	0.024
3039	1.2999	0.1483	1.2753	0.2486		3039	0.0894	0.0102	0.1231	0.024
3042	1.2606	0.1628	1.2753	0.2486		3042	0.0867	0.0112	0.1231	0.024
3045	1.2606	0.1628	1.3831	0.2694		3045	0.0867	0.0112	0.1335	0.026
3048	1.2926	0.1905	1.4131	0.2217		3048	0.0889	0.0131	0.1364	0.0214
3051	1.2606	0.1628	1.382	0.229		3051	0.0867	0.0112	0.1334	0.0221
3054	1.2926	0.1905	1.4442	0.1782		3054	0.0889	0.0131	0.1394	0.0172
3057	1.3246	0.2181	1.5053	0.116		3057	0.0911	0.015	0.1453	0.0112
3060	1.5194	0.301	1.7508	0.1533		3060	0.1045	0.0207	0.169	0.0148
3063	1.7826	0.3548	2.0585	0.1077		3063	0.1226	0.0244	0.1987	0.0104
3066	2.165	0.4391	2.3351	0.1036		3066	0.1489	0.0302	0.2254	0.01
3069	2.6419	0.4842	2.6439	0.0798		3069	0.1817	0.0333	0.2552	0.0077038
3072	3.1465	0.522	2.8759	0.1326		3072	0.2164	0.0359	0.2776	0.0128
3075	3.5681	0.5889	3.2282	0.0971		3075	0.2454	0.0405	0.3116	0.0093724
3078	3.9854	0.618	3.597	0.0634		3078	0.2741	0.0425	0.3472	0.0061238
3081	4.2239	0.6979	3.9648	0.2196		3081	0.2905	0.048	0.3827	0.0212
3084	4.5103	0.7066	4.3191	0.4776		3084	0.3102	0.0486	0.4169	0.0461
3087	4.804	0.663	4.6257	0.5294		3087	0.3304	0.0456	0.4465	0.0511
3090	5.0294	0.6499	4.9179	0.4268		3090	0.3459	0.0447	0.4747	0.0412
3093	5.1835	0.6383	5.0557	0.4652		3093	0.3565	0.0439	0.488	0.0449
3096	5.3711	0.6528	5.2712	0.3585		3096	0.3694	0.0449	0.5088	0.0346
3099	5.6241	0.6398	5.3799	0.2683		3099	0.3868	0.044	0.5193	0.0259
3102	5.8073	0.6354	5.5333	0.1305		3102	0.3994	0.0437	0.5341	0.0126
3105	6.0719	0.5947	5.641	0.0484		3105	0.4176	0.0409	0.5445	0.0046681
3108	6.3264	0.586	5.8244	0.0691		3108	0.4351	0.0403	0.5622	0.0066662
3111	6.623	0.5685	5.9933	0.1513		3111	0.4555	0.0391	0.5785	0.0146
3114	6.8891	0.5278	6.1321	0.1036		3114	0.4738	0.0363	0.5919	0.01
3117	7.1435	0.5205	6.3155	0.1678		3117	0.4913	0.0358	0.6096	0.0162
3120	7.238	0.4958	6.4698	0.1989		3120	0.4978	0.0341	0.6245	0.0192
3123	7.3209	0.5162	6.6076	0.2424		3123	0.5035	0.0355	0.6378	0.0234
3126	7.4358	0.5612	6.7765	0.3367		3126	0.5114	0.0386	0.6541	0.0325
3129	7.523	0.5976	6.9453	0.431		3129	0.5174	0.0411	0.6704	0.0416
3132	7.6466	0.599	7.0831	0.4755		3132	0.5259	0.0412	0.6837	0.0459
3135	7.7411	0.5918	7.1909	0.3781		3135	0.5324	0.0407	0.6941	0.0365
3138	7.8283	0.631	7.252	0.4807		3138	0.5384	0.0434	0.7	0.0464
3141	7.9941	0.6049	7.3597	0.4724		3141	0.5498	0.0416	0.7104	0.0456
3144	8.0901	0.6034	7.4064	0.3667		3144	0.5564	0.0415	0.7149	0.0354
3147	8.2166	0.6107	7.4374	0.3243		3147	0.5651	0.042	0.7179	0.0313
3150	8.2762	0.6354	7.483	0.2248		3150	0.5692	0.0437	0.7223	0.0217
3153	8.3634	0.6761	7.5607	0.1057		3153	0.5752	0.0465	0.7298	0.0102
3156	8.4506	0.7168	7.5928	0.0517		3156	0.5812	0.0493	0.7329	0.0049904
3159	8.5175	0.7023	7.6384	0.1202		3159	0.5858	0.0483	0.7373	0.0116
3162	8.5786	0.7255	7.6996	0.0706		3162	0.59	0.0499	0.7432	0.006819
3165	8.7051	0.7343	7.7306	0.0889		3165	0.5987	0.0505	0.7462	0.0085832
3168	8.804	0.7255	7.8384	0.1002		3168	0.6055	0.0499	0.7566	0.0096729
3171	8.8709	0.7125	7.8995	0.0798		3171	0.6101	0.049	0.7625	0.0077017
3174	8.8985	0.7299	8.0072	0.0841		3174	0.612	0.0502	0.7729	0.0081189
3177	8.9654	0.7183	8.0839	0.0879		3177	0.6166	0.0494	0.7803	0.0084814
3180	8.9217	0.7663	8.0839	0.0879		3180	0.6136	0.0527	0.7803	0.0084814
3183	8.9101	0.8171	8.1917	0.1109		3183	0.6128	0.0562	0.7907	0.0107
3186	8.8985	0.868	8.2217	0.1109		3186	0.612	0.0597	0.7936	0.0107
3189	8.8941	0.8855	8.3595	0.2279		3189	0.6117	0.0609	0.8069	0.022
3192	8.9217	0.9058	8.5439	0.403		3192	0.6136	0.0623	0.8247	0.0389
3195	9.0206	0.8971	8.6661	0.5201		3195	0.6204	0.0617	0.8365	0.0502
3198	9.0482	0.9189	8.6972	0.5729		3198	0.6223	0.0632	0.8395	0.0553
3201	9.1166	0.9102	8.6672	0.4351		3201	0.627	0.0626	0.8366	0.042
3204	9.1835	0.9029	8.6061	0.3294		3204	0.6316	0.0621	0.8307	0.0318
3207	9.1835	0.9029	8.6216	0.1647		3207	0.6316	0.0621	0.8322	0.0159
3210	9.2503	0.8957	8.5594	0.1658		3210	0.6362	0.0616	0.8262	0.016
3213	9.2503	0.8957	8.6061	0.1243		3213	0.6362	0.0616	0.8307	0.012
3216	9.2387	0.9451	8.6682	0.0848		3216	0.6354	0.065	0.8367	0.0081901
3219	9.2387	0.9451	8.6682	0.0848		3219	0.6354	0.065	0.8367	0.0081901
3222	9.1995	0.9742	8.6993	0.031		3222	0.6327	0.067	0.8397	0.0029942
3225	9.1995	0.9742	8.7604	0.1181		3225	0.6327	0.067	0.8456	0.0114
3228	9.2314	0.9727	8.8215	0.2227		3228	0.6349	0.0669	0.8515	0.0215
3231	9.2707	0.9436	8.9593	0.2652		3231	0.6376	0.0649	0.8648	0.0256
3234	9.3652	0.9596	8.9593	0.2652		3234	0.6441	0.066	0.8648	0.0256
3237	9.3768	0.9088	8.8982	0.1627		3237	0.6449	0.0625	0.8589	0.0157
3240	9.4045	0.932	8.9303	0.1264		3240	0.6468	0.0641	0.862	0.0122
3243	9.4714	0.9262	8.8982	0.1627		3243	0.6514	0.0637	0.8589	0.0157
3246	9.4394	0.9306	8.9448	0.0797		3246	0.6492	0.064	0.8634	0.007697
3249	9.4277	0.98	8.8837	0.1013		3249	0.6484	0.0674	0.8575	0.0097745
3252	9.4161	1.0294	8.9148	0.0742		3252	0.6476	0.0708	0.8605	0.0071615
3255	9.3768	1.0556	9.037	0.116		3255	0.6449	0.0726	0.8723	0.0112
3258	9.3652	1.105	9.0681	0.1678		3258	0.6441	0.076	0.8753	0.0162
3261	9.4045	1.0774	9.0982	0.2207		3261	0.6468	0.0741	0.8782	0.0213
3264	9.4045	1.0774	9.0982	0.2207		3264	0.6468	0.0741	0.8782	0.0213
3267	9.3725	1.0818	9.0982	0.2207		3267	0.6446	0.0744	0.8782	0.0213
3270	9.4321	1.1007	9.0681	0.1678		3270	0.6487	0.0757	0.8753	0.0162
3273	9.499	1.0963	9.1303	0.1927		3273	0.6533	0.0754	0.8813	0.0186
3276	9.5382	1.0701	9.1603	0.2455		3276	0.656	0.0736	0.8842	0.0237
3279	9.499	1.0963	9.1303	0.1927		3279	0.6533	0.0754	0.8813	0.0186
3282	9.4597	1.1225	9.1448	0.1098		3282	0.6506	0.0772	0.8827	0.0106
3285	9.5033	1.0687	9.1147	0.0654		3285	0.6536	0.0735	0.8798	0.0063152
3288	9.5426	1.0425	9.0836	0.0463		3288	0.6563	0.0717	0.8768	0.0044669
3291	9.5833	1.0163	9.1458	0.0195		3291	0.6591	0.0699	0.8828	0.0018843
3294	9.5615	0.9742	9.1458	0.0195		3294	0.6576	0.067	0.8828	0.0018843
3297	9.5906	0.9974	9.1759	0.0724		3297	0.6596	0.0686	0.8857	0.0069909
3300	9.6022	0.9495	9.2214	0.0746		3300	0.6604	0.0653	0.8901	0.0072048
3303	9.6298	0.9727	9.2836	0.0621		3303	0.6623	0.0669	0.8961	0.0059904
3306	9.5979	0.98	9.3147	0.114		3306	0.6601	0.0674	0.8991	0.011
3309	9.5862	1.0265	9.3147	0.114		3309	0.6593	0.0706	0.8991	0.011
3312	9.5455	1.0512	9.3147	0.114		3312	0.6565	0.0723	0.8991	0.011
3315	9.467	1.1021	9.3147	0.114		3315	0.6511	0.0758	0.8991	0.011
3318	9.4277	1.1268	9.3447	0.1658		3318	0.6484	0.0775	0.902	0.016
3321	9.4277	1.1268	9.3447	0.1658		3321	0.6484	0.0775	0.902	0.016
3324	9.4597	1.1225	9.4525	0.1564		3324	0.6506	0.0772	0.9124	0.0151
3327	9.499	1.0963	9.3748	0.2186		3327	0.6533	0.0754	0.9049	0.0211
3330	9.5993	1.0876	9.3748	0.2186		3330	0.6602	0.0748	0.9049	0.0211
3333	9.5993	1.0876	9.468	0.2973		3333	0.6602	0.0748	0.9139	0.0287
3336	9.6982	1.0789	9.4359	0.3243		3336	0.667	0.0742	0.9108	0.0313
3339	9.6982	1.0789	9.5136	0.26		3339	0.667	0.0742	0.9183	0.0251
3342	9.7258	1.1021	9.4369	0.2445		3342	0.6689	0.0758	0.9109	0.0236
3345	9.7854	1.1196	9.4825	0.2082		3345	0.673	0.077	0.9153	0.0201
3348	9.7142	1.1501	9.5136	0.1772		3348	0.6681	0.0791	0.9183	0.0171
3351	9.7142	1.1501	9.4525	0.1564		3351	0.6681	0.0791	0.9124	0.0151
3354	9.7069	1.1734	9.4525	0.1564		3354	0.6676	0.0807	0.9124	0.0151
3357	9.6749	1.1763	9.4835	0.1243		3357	0.6654	0.0809	0.9154	0.012
3360	9.6749	1.1763	9.4835	0.1243		3360	0.6654	0.0809	0.9154	0.012
3363	9.6749	1.1763	9.498	0.0696		3363	0.6654	0.0809	0.9168	0.0067135
3366	9.6822	1.1559	9.4369	0.0967		3366	0.6659	0.0795	0.9109	0.0093362
3369	9.6822	1.1559	9.4069	0.1419		3369	0.6659	0.0795	0.908	0.0137
3372	9.7214	1.1312	9.4069	0.1419		3372	0.6686	0.0778	0.908	0.0137
3375	9.7563	1.1356	9.4369	0.0967		3375	0.671	0.0781	0.9109	0.0093362
3378	9.7287	1.1123	9.4846	0.069		3378	0.6691	0.0765	0.9155	0.0066555
3381	9.8276	1.105	9.5146	0.1109		3381	0.6759	0.076	0.9184	0.0107
3384	9.8668	1.0803	9.4835	0.1243		3384	0.6786	0.0743	0.9154	0.012
3387	9.8668	1.0803	9.5757	0.2093		3387	0.6786	0.0743	0.9243	0.0202
3390	9.9381	1.0498	9.5757	0.2093		3390	0.6835	0.0722	0.9243	0.0202
3393	9.9497	1.0033	9.5757	0.2093		3393	0.6843	0.069	0.9243	0.0202
3396	9.9497	1.0033	9.6213	0.1637		3396	0.6843	0.069	0.9287	0.0158
3399	9.9497	1.0033	9.5903	0.1999		3399	0.6843	0.069	0.9257	0.0193
3402	9.9105	1.0265	9.6514	0.3025		3402	0.6816	0.0706	0.9316	0.0292
3405	9.9308	1.0658	9.6825	0.2694		3405	0.683	0.0733	0.9346	0.026
3408	9.9308	1.0658	9.6825	0.2694		3408	0.683	0.0733	0.9346	0.026
3411	9.9192	1.1138	9.6524	0.2165		3411	0.6822	0.0766	0.9317	0.0209
3414	9.9468	1.137	9.6213	0.1637		3414	0.6841	0.0782	0.9287	0.0158
3417	9.9468	1.137	9.5913	0.1109		3417	0.6841	0.0782	0.9258	0.0107
3420	9.9192	1.1138	9.6213	0.1637		3420	0.6822	0.0766	0.9287	0.0158
3423	9.9584	1.089	9.5903	0.1999		3423	0.6849	0.0749	0.9257	0.0193
3426	9.9468	1.137	9.6213	0.1637		3426	0.6841	0.0782	0.9287	0.0158
3429	9.9584	1.089	9.6669	0.1492		3429	0.6849	0.0749	0.9331	0.0144
3432	9.9584	1.089	9.6358	0.1088		3432	0.6849	0.0749	0.9301	0.0105
3435	9.9584	1.089	9.668	0.0566		3435	0.6849	0.0749	0.9332	0.0054637
3438	9.8872	1.121	9.668	0.0566		3438	0.68	0.0771	0.9332	0.0054637
3441	9.9192	1.1138	9.6669	0.1492		3441	0.6822	0.0766	0.9331	0.0144
3444	9.9192	1.1138	9.668	0.0566		3444	0.6822	0.0766	0.9332	0.0054637
3447	9.9468	1.137	9.6058	0.085		3447	0.6841	0.0782	0.9272	0.0082003
3450	9.9192	1.1138	9.6058	0.085		3450	0.6822	0.0766	0.9272	0.0082003
3453	9.9788	1.1312	9.6358	0.1088		3453	0.6863	0.0778	0.9301	0.0105
3456	9.9788	1.1312	9.6358	0.1088		3456	0.6863	0.0778	0.9301	0.0105
3459	10.0108	1.1254	9.7125	0.173		3459	0.6885	0.0774	0.9375	0.0167
3462	10.0064	1.153	9.7125	0.173		3462	0.6882	0.0793	0.9375	0.0167
3465	10.0181	1.105	9.7436	0.1191		3465	0.689	0.076	0.9405	0.0115
3468	10.0908	1.0745	9.7747	0.1513		3468	0.694	0.0739	0.9435	0.0146
3471	10.13	1.0498	9.7436	0.1191		3471	0.6967	0.0722	0.9405	0.0115
3474	10.0704	1.0338	9.668	0.0566		3474	0.6926	0.0711	0.9332	0.0054637
3477	10.098	1.0571	9.698	0.1036		3477	0.6945	0.0727	0.9361	0.01
3480	10.0588	1.0818	9.7301	0.0704		3480	0.6918	0.0744	0.9392	0.0067921
3483	10.0791	1.1225	9.8057	0.1007		3483	0.6932	0.0772	0.9465	0.0097238
3486	10.0791	1.1225	9.7602	0.1233		3486	0.6932	0.0772	0.9421	0.0119
3489	10.0181	1.105	9.8358	0.1471		3489	0.689	0.076	0.9494	0.0142
3492	10.0588	1.0818	9.8358	0.1471		3492	0.6918	0.0744	0.9494	0.0142
3495	10.098	1.0571	9.8814	0.1585		3495	0.6945	0.0727	0.9538	0.0153
3498	10.1693	1.0251	9.8358	0.1471		3498	0.6994	0.0705	0.9494	0.0142
3501	10.2085	1.0018	9.9124	0.1948		3501	0.7021	0.0689	0.9568	0.0188
3504	10.2085	1.0018	9.8358	0.1471		3504	0.7021	0.0689	0.9494	0.0142
3507	10.1024	1.0265	9.7436	0.1191		3507	0.6948	0.0706	0.9405	0.0115
3510	10.0631	1.0512	9.7446	0.0614		3510	0.6921	0.0723	0.9406	0.0059264
3513	10.0631	1.0512	9.7135	0.0948		3513	0.6921	0.0723	0.9376	0.00915
3516	10.0951	1.0454	9.7135	0.0948		3516	0.6943	0.0719	0.9376	0.00915
3519	10.1344	1.0207	9.7446	0.0614		3519	0.697	0.0702	0.9406	0.0059264
3522	10.1227	1.0687	9.7747	0.0645		3522	0.6962	0.0735	0.9435	0.0062235
3525	10.1547	1.0629	9.8057	0.1007		3525	0.6984	0.0731	0.9465	0.0097238
3528	10.1824	1.0861	9.8358	0.1471		3528	0.7003	0.0747	0.9494	0.0142
3531	10.2216	1.06	9.8358	0.1471		3531	0.703	0.0729	0.9494	0.0142
3534	10.2492	1.0832	9.8669	0.1968		3534	0.7049	0.0745	0.9524	0.019
3537	10.2492	1.0832	9.8669	0.1968		3537	0.7049	0.0745	0.9524	0.019
3540	10.3161	1.0803	9.9124	0.1948		3540	0.7095	0.0743	0.9568	0.0188
3543	10.4223	1.0556	9.9124	0.1948		3543	0.7168	0.0726	0.9568	0.0188
3546	10.4223	1.0556	9.8824	0.0798		3546	0.7168	0.0726	0.9539	0.0077027
3549	10.3946	1.0323	9.8524	0.0861		3549	0.7149	0.071	0.951	0.0083152
3552	10.4339	1.0091	9.8969	0.1647		3552	0.7176	0.0694	0.9553	0.0159
3555	10.4266	1.0251	9.928	0.1481		3555	0.7171	0.0705	0.9583	0.0143
3558	10.4266	1.0251	9.8969	0.1647		3558	0.7171	0.0705	0.9553	0.0159
3561	10.3874	1.0498	9.928	0.1481		3561	0.7144	0.0722	0.9583	0.0143
3564	10.3481	1.0745	9.9135	0.1046		3564	0.7117	0.0739	0.9569	0.0101
3567	10.3089	1.1007	9.9135	0.1046		3567	0.709	0.0757	0.9569	0.0101
3570	10.3408	1.0949	9.9901	0.0992		3570	0.7112	0.0753	0.9643	0.0095735
3573	10.3408	1.0949	9.9901	0.0992		3573	0.7112	0.0753	0.9643	0.0095735
3576	10.3801	1.0687	9.9901	0.0992		3576	0.7139	0.0735	0.9643	0.0095735
3579	10.4194	1.044	9.9901	0.0992		3579	0.7166	0.0718	0.9643	0.0095735
3582	10.4194	1.044	10.0202	0.114		3582	0.7166	0.0718	0.9672	0.011
3585	10.447	1.0658	9.9901	0.0992		3585	0.7185	0.0733	0.9643	0.0095735
3588	10.447	1.0658	10.0212	0.0574		3588	0.7185	0.0733	0.9673	0.0055435
3591	10.4586	1.0178	10.0212	0.0574		3591	0.7193	0.07	0.9673	0.0055435
3594	10.4586	1.0178	10.0212	0.0574		3594	0.7193	0.07	0.9673	0.0055435
3597	10.4586	1.0178	10.0357	0.1709		3597	0.7193	0.07	0.9687	0.0165
3600	10.4703	0.9713	10.0658	0.1678		3600	0.7201	0.0668	0.9716	0.0162
3603	10.5706	0.9625	10.0658	0.1678		3603	0.727	0.0662	0.9716	0.0162
3606	10.511	0.9466	10.0357	0.1709		3606	0.7229	0.0651	0.9687	0.0165
3609	10.5822	0.916	9.958	0.1492		3609	0.7278	0.063	0.9612	0.0144
3612	10.6098	0.9378	9.958	0.1492		3612	0.7297	0.0645	0.9612	0.0144
3615	10.6375	0.9625	9.928	0.1481		3615	0.7316	0.0662	0.9583	0.0143
3618	10.6375	0.9625	9.8969	0.1647		3618	0.7316	0.0662	0.9553	0.0159
3621	10.6055	0.9698	9.8969	0.1647		3621	0.7294	0.0667	0.9553	0.0159
3624	10.5706	0.9625	9.9591	0.1109		3624	0.727	0.0662	0.9613	0.0107
3627	10.5589	1.0105	9.9901	0.0992		3627	0.7262	0.0695	0.9643	0.0095735
3630	10.5866	1.0338	10.0969	0.1813		3630	0.7281	0.0711	0.9746	0.0175
3633	10.5909	1.0047	10.0969	0.1813		3633	0.7284	0.0691	0.9746	0.0175
3636	10.5589	1.0105	10.1269	0.2072		3636	0.7262	0.0695	0.9775	0.02
3639	10.5909	1.0047	10.1269	0.2072		3639	0.7284	0.0691	0.9775	0.02
3642	10.6622	0.9727	10.1269	0.2072		3642	0.7333	0.0669	0.9775	0.02
3645	10.7291	0.9713	10.1269	0.2072		3645	0.7379	0.0668	0.9775	0.02
3648	10.7407	0.9233	10.0813	0.1896		3648	0.7387	0.0635	0.9731	0.0183
3651	10.7407	0.9233	10.1279	0.1274		3651	0.7387	0.0635	0.9776	0.0123
3654	10.7683	0.9466	10.1279	0.1274		3654	0.7406	0.0651	0.9776	0.0123
3657	10.7363	0.9538	10.0824	0.0968		3657	0.7384	0.0656	0.9732	0.0093414
3660	10.7756	0.9306	10.0513	0.1471		3660	0.7411	0.064	0.9702	0.0142
3663	10.7436	0.9393	10.1134	0.144		3663	0.7389	0.0646	0.9762	0.0139
3666	10.8032	0.9538	10.1134	0.144		3666	0.743	0.0656	0.9762	0.0139
3669	10.7712	0.9625	10.0969	0.1813		3669	0.7408	0.0662	0.9746	0.0175
3672	10.8032	0.9538	10.0357	0.1709		3672	0.743	0.0656	0.9687	0.0165
3675	10.8076	0.9218	10.0668	0.1357		3675	0.7433	0.0634	0.9717	0.0131
3678	10.7683	0.9466	10.0357	0.1709		3678	0.7406	0.0651	0.9687	0.0165
3681	10.7014	0.948	10.0523	0.0594		3681	0.736	0.0652	0.9703	0.0057351
3684	10.6942	0.9684	10.0824	0.0968		3684	0.7355	0.0666	0.9732	0.0093414
3687	10.7538	0.9858	10.158	0.1533		3687	0.7396	0.0678	0.9805	0.0148
3690	10.7145	1.012	10.1891	0.1906		3690	0.7369	0.0696	0.9835	0.0184
3693	10.7102	1.0396	10.1891	0.1906		3693	0.7366	0.0715	0.9835	0.0184
3696	10.7102	1.0396	10.1891	0.1906		3696	0.7366	0.0715	0.9835	0.0184
3699	10.7378	1.0614	10.2191	0.2341		3699	0.7385	0.073	0.9864	0.0226
3702	10.8439	1.0338	10.2191	0.2341		3702	0.7458	0.0711	0.9864	0.0226
3705	10.8119	1.0396	10.158	0.2424		3705	0.7436	0.0715	0.9805	0.0234
3708	10.8236	0.9931	10.1269	0.2072		3708	0.7444	0.0683	0.9775	0.02
3711	10.8905	0.9931	10.0969	0.1202		3711	0.749	0.0683	0.9746	0.0116
3714	10.9224	0.9844	10.0969	0.1202		3714	0.7512	0.0677	0.9746	0.0116
3717	10.9632	0.9611	10.1279	0.1274		3717	0.754	0.0661	0.9776	0.0123
3720	10.9748	0.9146	10.0658	0.1678		3720	0.7548	0.0629	0.9716	0.0162
3723	11.0141	0.8928	10.1279	0.1274		3723	0.7575	0.0614	0.9776	0.0123
3726	11.0141	0.8928	10.158	0.1533		3726	0.7575	0.0614	0.9805	0.0148
3729	11.046	0.8826	10.2191	0.2341		3729	0.7597	0.0607	0.9864	0.0226
3732	11.0533	0.8709	10.2502	0.2808		3732	0.7602	0.0599	0.9894	0.0271
3735	11.0853	0.8608	10.2802	0.3294		3735	0.7624	0.0592	0.9923	0.0318
3738	11.046	0.8826	10.2191	0.2341		3738	0.7597	0.0607	0.9864	0.0226
3741	11.0344	0.9291	10.2201	0.1409		3741	0.7589	0.0639	0.9865	0.0136
3744	11.0344	0.9291	10.159	0.0746		3744	0.7589	0.0639	0.9806	0.0072054
3747	10.9951	0.9538	10.0979	0.1171		3747	0.7562	0.0656	0.9747	0.0113
3750	10.9283	0.9538	10.1134	0.231		3750	0.7516	0.0656	0.9762	0.0223
3753	10.9283	0.9538	10.1134	0.231		3753	0.7516	0.0656	0.9762	0.0223
3756	10.9951	0.9538	10.158	0.3056		3756	0.7562	0.0656	0.9805	0.0295
3759	11.0344	0.9291	10.0813	0.2445		3759	0.7589	0.0639	0.9731	0.0236
3762	11.0737	0.9073	10.1435	0.1917		3762	0.7616	0.0624	0.9791	0.0185
3765	11.0737	0.9073	10.1435	0.1917		3765	0.7616	0.0624	0.9791	0.0185
3768	11.0737	0.9073	10.1746	0.1606		3768	0.7616	0.0624	0.9821	0.0155
3771	11.1057	0.8986	10.2046	0.143		3771	0.7638	0.0618	0.985	0.0138
3774	11.1333	0.9218	10.2046	0.143		3774	0.7657	0.0634	0.985	0.0138
3777	11.1725	0.8986	10.2357	0.144		3777	0.7684	0.0618	0.988	0.0139
3780	11.1725	0.8986	10.2357	0.144		3780	0.7684	0.0618	0.988	0.0139
3783	11.1333	0.9218	10.2357	0.144		3783	0.7657	0.0634	0.988	0.0139
3786	11.1609	0.9451	10.2657	0.1627		3786	0.7676	0.065	0.9909	0.0157
3789	11.1333	0.9218	10.2968	0.1948		3789	0.7657	0.0634	0.9939	0.0188
3792	11.1725	0.8986	10.2657	0.1627		3792	0.7684	0.0618	0.9909	0.0157
3795	11.1405	0.9088	10.2657	0.1627		3795	0.7662	0.0625	0.9909	0.0157
3798	11.1405	0.9088	10.2657	0.1627		3798	0.7662	0.0625	0.9909	0.0157
3801	11.2394	0.9	10.2657	0.1627		3801	0.773	0.0619	0.9909	0.0157
3804	11.2787	0.8797	10.2357	0.144		3804	0.7757	0.0605	0.988	0.0139
3807	11.3179	0.8593	10.2046	0.143		3807	0.7784	0.0591	0.985	0.0138
3810	11.3296	0.8157	10.1746	0.1606		3810	0.7792	0.0561	0.9821	0.0155
3813	11.4226	0.8171	10.1134	0.231		3813	0.7856	0.0562	0.9762	0.0223
3816	11.4226	0.8171	10.1134	0.231		3816	0.7856	0.0562	0.9762	0.0223
3819	11.4226	0.8171	10.1134	0.231		3819	0.7856	0.0562	0.9762	0.0223
3822	11.3557	0.8142	10.0813	0.2445		3822	0.781	0.056	0.9731	0.0236
3825	11.3427	0.8593	10.0813	0.2445		3825	0.7801	0.0591	0.9731	0.0236
3828	11.3354	0.8739	10.1435	0.1917		3828	0.7796	0.0601	0.9791	0.0185
3831	11.3034	0.8826	10.1746	0.1606		3831	0.7774	0.0607	0.9821	0.0155
3834	11.2758	0.8593	10.1735	0.1886		3834	0.7755	0.0591	0.982	0.0182
3837	11.2758	0.8593	10.2036	0.1968		3837	0.7755	0.0591	0.9849	0.019
3840	11.3427	0.8593	10.2046	0.143		3840	0.7801	0.0591	0.985	0.0138
3843	11.4226	0.8171	10.1746	0.1606		3843	0.7856	0.0562	0.9821	0.0155
3846	11.4503	0.8404	10.2191	0.2393		3846	0.7875	0.0578	0.9864	0.0231
3849	11.4503	0.8404	10.1435	0.1917		3849	0.7875	0.0578	0.9791	0.0185
3852	11.4226	0.8171	10.1746	0.1606		3852	0.7856	0.0562	0.9821	0.0155
3855	11.411	0.8608	10.2046	0.143		3855	0.7848	0.0592	0.985	0.0138
3858	11.4706	0.8753	10.2357	0.144		3858	0.7889	0.0602	0.988	0.0139
3861	11.4633	0.8898	10.2657	0.1627		3861	0.7884	0.0612	0.9909	0.0157
3864	11.4357	0.8666	10.3279	0.143		3864	0.7865	0.0596	0.9969	0.0138
3867	11.4633	0.8898	10.2968	0.1948		3867	0.7884	0.0612	0.9939	0.0188
3870	11.5026	0.8666	10.2968	0.1088		3870	0.7911	0.0596	0.9939	0.0105
3873	11.5026	0.8666	10.2657	0.1627		3873	0.7911	0.0596	0.9909	0.0157
3876	11.5026	0.8666	10.2668	0.0942		3876	0.7911	0.0596	0.991	0.009092
3879	11.5026	0.8666	10.1891	0.2694		3879	0.7911	0.0596	0.9835	0.026
3882	11.5419	0.8433	10.0824	0.2756		3882	0.7938	0.058	0.9732	0.0266
3885	11.5419	0.8433	10.0824	0.2756		3885	0.7938	0.058	0.9732	0.0266
3888	11.5099	0.8535	10.0824	0.2756		3888	0.7916	0.0587	0.9732	0.0266
3891	11.4822	0.8302	10.1134	0.231		3891	0.7897	0.0571	0.9762	0.0223
3894	11.4895	0.8201	10.1435	0.1917		3894	0.7902	0.0564	0.9791	0.0185
3897	11.5491	0.8331	10.1746	0.1606		3897	0.7943	0.0573	0.9821	0.0155
3900	11.5491	0.8331	10.2056	0.1409		3900	0.7943	0.0573	0.9851	0.0136
3903	11.5811	0.823	10.3123	0.1668		3903	0.7965	0.0566	0.9954	0.0161
3906	11.5811	0.823	10.2968	0.1948		3906	0.7965	0.0566	0.9939	0.0188
3909	11.5535	0.7982	10.3268	0.2352		3909	0.7946	0.0549	0.9968	0.0227
3912	11.5927	0.7779	10.3579	0.1854		3912	0.7973	0.0535	0.9998	0.0179
3915	11.7309	0.7503	10.3579	0.1854		3915	0.8068	0.0516	0.9998	0.0179
3918	11.7701	0.7314	10.3579	0.1854		3918	0.8095	0.0503	0.9998	0.0179
3921	11.7701	0.7314	10.3579	0.1854		3921	0.8095	0.0503	0.9998	0.0179
3924	11.7992	0.7561	10.3579	0.1854		3924	0.8115	0.052	0.9998	0.0179
3927	11.7992	0.7561	10.3579	0.1854		3927	0.8115	0.052	0.9998	0.0179
3930	11.7585	0.775	10.3279	0.143		3930	0.8087	0.0533	0.9969	0.0138
3933	11.7919	0.7634	10.2968	0.1088		3933	0.811	0.0525	0.9939	0.0105
3936	11.7585	0.775	10.2668	0.0942		3936	0.8087	0.0533	0.991	0.009092
3939	11.7192	0.7939	10.2357	0.1077		3939	0.806	0.0546	0.988	0.0104
3942	11.6916	0.7706	10.2056	0.1409		3942	0.8041	0.053	0.9851	0.0136
3945	11.7585	0.775	10.2067	0.1906		3945	0.8087	0.0533	0.9852	0.0184
3948	11.7585	0.775	10.1455	0.2942		3948	0.8087	0.0533	0.9793	0.0284
3951	11.7701	0.7314	10.1145	0.3471		3951	0.8095	0.0503	0.9763	0.0335
3954	11.7992	0.7561	10.1134	0.2797		3954	0.8115	0.052	0.9762	0.027
3957	11.8312	0.743	10.2367	0.1399		3957	0.8137	0.0511	0.9881	0.0135
3960	11.8312	0.743	10.2978	0.0537		3960	0.8137	0.0511	0.994	0.0051804
3963	11.8312	0.743	10.3289	0.0544		3963	0.8137	0.0511	0.997	0.0052486
3966	11.8588	0.7677	10.359	0.0929		3966	0.8156	0.0528	0.9999	0.0089705
3969	11.8588	0.7677	10.4657	0.1865		3969	0.8156	0.0528	1.0102	0.018
3972	11.8588	0.7677	10.4657	0.1865		3972	0.8156	0.0528	1.0102	0.018
3975	11.9373	0.7314	10.4035	0.202		3975	0.821	0.0503	1.0042	0.0195
3978	11.9693	0.7183	10.4035	0.202		3978	0.8232	0.0494	1.0042	0.0195
3981	12.0086	0.7008	10.4035	0.202		3981	0.8259	0.0482	1.0042	0.0195
3984	12.0086	0.7008	10.3735	0.1761		3984	0.8259	0.0482	1.0013	0.017
3987	12.0755	0.7081	10.3123	0.1668		3987	0.8305	0.0487	0.9954	0.0161
3990	12.0406	0.6863	10.2512	0.2165		3990	0.8281	0.0472	0.9895	0.0209
3993	12.0086	0.7008	10.2201	0.2549		3993	0.8259	0.0482	0.9865	0.0246
3996	12.0086	0.7008	10.2657	0.3294		3996	0.8259	0.0482	0.9909	0.0318
3999	11.981	0.6761	10.3268	0.2652		3999	0.824	0.0465	0.9968	0.0256
4002	12.0129	0.663	10.3268	0.2652		4002	0.8262	0.0456	0.9968	0.0256
4005	12.0406	0.6863	10.388	0.2321		4005	0.8281	0.0472	1.0027	0.0224
4008	12.0086	0.7008	10.3745	0.116		4008	0.8259	0.0482	1.0014	0.0112
4011	12.0755	0.7081	10.3745	0.116		4011	0.8305	0.0487	1.0014	0.0112
4014	12.0755	0.7081	10.4045	0.1222		4014	0.8305	0.0487	1.0043	0.0118
4017	12.1467	0.6776	10.4045	0.1222		4017	0.8354	0.0466	1.0043	0.0118
4020	12.1191	0.6543	10.4491	0.2445		4020	0.8335	0.045	1.0086	0.0236
4023	12.0798	0.6703	10.4657	0.1865		4023	0.8308	0.0461	1.0102	0.018
4026	12.1191	0.6543	10.5113	0.2124		4026	0.8335	0.045	1.0146	0.0205
4029	12.1235	0.615	10.5113	0.2124		4029	0.8338	0.0423	1.0146	0.0205
4032	12.1235	0.615	10.5113	0.2124		4032	0.8338	0.0423	1.0146	0.0205
4035	12.1235	0.615	10.5113	0.2124		4035	0.8338	0.0423	1.0146	0.0205
4038	12.1235	0.615	10.5113	0.2124		4038	0.8338	0.0423	1.0146	0.0205
4041	12.1235	0.615	10.5413	0.2435		4041	0.8338	0.0423	1.0175	0.0235
4044	12.0915	0.631	10.4968	0.23		4044	0.8316	0.0434	1.0132	0.0222
4047	12.1264	0.6572	10.4968	0.23		4047	0.834	0.0452	1.0132	0.0222
4050	12.1656	0.6456	10.4356	0.1481		4050	0.8367	0.0444	1.0073	0.0143
4053	12.202	0.679	10.4045	0.1222		4053	0.8392	0.0467	1.0043	0.0118
4056	12.2412	0.6717	10.3745	0.116		4056	0.8419	0.0462	1.0014	0.0112
4059	12.2412	0.6717	10.3745	0.116		4059	0.8419	0.0462	1.0014	0.0112
4062	12.234	0.6601	10.4501	0.1834		4062	0.8414	0.0454	1.0087	0.0177
4065	12.2267	0.6514	10.5113	0.2124		4065	0.8409	0.0448	1.0146	0.0205
4068	12.2907	0.618	10.5724	0.2808		4068	0.8453	0.0425	1.0205	0.0271
4071	12.2514	0.6325	10.5869	0.2787		4071	0.8426	0.0435	1.0219	0.0269
4074	12.2834	0.618	10.4501	0.1834		4074	0.8448	0.0425	1.0087	0.0177
4077	12.279	0.6558	10.4191	0.1906		4077	0.8445	0.0451	1.0057	0.0184
4080	12.2907	0.618	10.389	0.2113		4080	0.8453	0.0425	1.0028	0.0204
4083	12.3299	0.6049	10.4512	0.1575		4083	0.848	0.0416	1.0088	0.0152
4086	12.3299	0.6049	10.4812	0.1388		4086	0.848	0.0416	1.0117	0.0134
4089	12.3299	0.6049	10.5123	0.1388		4089	0.848	0.0416	1.0147	0.0134
4092	12.3023	0.5801	10.5734	0.1906		4092	0.8461	0.0399	1.0206	0.0184
4095	12.3416	0.5685	10.6801	0.2859		4095	0.8488	0.0391	1.0309	0.0276
4098	12.3372	0.6121	10.6646	0.3222		4098	0.8485	0.0421	1.0294	0.0311
4101	12.4041	0.6252	10.6646	0.3222		4101	0.8531	0.043	1.0294	0.0311
4104	12.4361	0.6063	10.6345	0.2745		4104	0.8553	0.0417	1.0265	0.0265
4107	12.4637	0.6296	10.6345	0.2745		4107	0.8572	0.0433	1.0265	0.0265
4110	12.4637	0.6296	10.6035	0.231		4110	0.8572	0.0433	1.0235	0.0223
4113	12.4637	0.6296	10.5879	0.2082		4113	0.8572	0.0433	1.022	0.0201
4116	12.4681	0.5874	10.5123	0.1388		4116	0.8575	0.0404	1.0147	0.0134
4119	12.4288	0.5976	10.5579	0.2051		4119	0.8548	0.0411	1.0191	0.0198
4122	12.4884	0.6049	10.5579	0.2051		4122	0.8589	0.0416	1.0191	0.0198
4125	12.4172	0.6354	10.5579	0.2051		4125	0.854	0.0437	1.0191	0.0198
4128	12.4884	0.6049	10.5879	0.2082		4128	0.8589	0.0416	1.022	0.0201
4131	12.5277	0.5918	10.5734	0.1906		4131	0.8616	0.0407	1.0206	0.0184
4134	12.5393	0.5583	10.5579	0.2352		4134	0.8624	0.0384	1.0191	0.0227
4137	12.5466	0.57	10.6345	0.2745		4137	0.8629	0.0392	1.0265	0.0265
4140	12.5582	0.5423	10.59	0.1989		4140	0.8637	0.0373	1.0222	0.0192
4143	12.5858	0.5642	10.6045	0.1388		4143	0.8656	0.0388	1.0236	0.0134
4146	12.5858	0.5642	10.5278	0.1854		4146	0.8656	0.0388	1.0162	0.0179
4149	12.6193	0.5423	10.5734	0.1906		4149	0.8679	0.0373	1.0206	0.0184
4152	12.6585	0.538	10.5278	0.1854		4152	0.8706	0.037	1.0162	0.0179
4155	12.6585	0.538	10.5734	0.1906		4155	0.8706	0.037	1.0206	0.0184
4158	12.6193	0.5423	10.5734	0.1906		4158	0.8679	0.0373	1.0206	0.0184
4161	12.5829	0.506	10.5734	0.1906		4161	0.8654	0.0348	1.0206	0.0184
4164	12.5829	0.506	10.5278	0.1854		4164	0.8654	0.0348	1.0162	0.0179
4167	12.5393	0.5583	10.4968	0.23		4167	0.8624	0.0384	1.0132	0.0222
4170	12.5669	0.5816	10.4968	0.23		4170	0.8643	0.04	1.0132	0.0222
4173	12.5277	0.5918	10.4657	0.1865		4173	0.8616	0.0407	1.0102	0.018
4176	12.5597	0.5743	10.4968	0.23		4176	0.8638	0.0395	1.0132	0.0222
4179	12.5916	0.5583	10.4968	0.23		4179	0.866	0.0384	1.0132	0.0222
4182	12.6324	0.5453	10.4968	0.23		4182	0.8688	0.0375	1.0132	0.0222
4185	12.6716	0.5336	10.5113	0.2124		4185	0.8715	0.0367	1.0146	0.0205
4188	12.7385	0.5467	10.4957	0.2549		4188	0.8761	0.0376	1.0131	0.0246
4191	12.7501	0.5162	10.4646	0.2673		4191	0.8769	0.0355	1.0101	0.0258
4194	12.7894	0.5118	10.4646	0.2673		4194	0.8796	0.0352	1.0101	0.0258
4197	12.7967	0.5322	10.4501	0.1834		4197	0.8801	0.0366	1.0087	0.0177
4200	12.8359	0.5322	10.4501	0.1834		4200	0.8828	0.0366	1.0087	0.0177
4203	12.769	0.5118	10.4657	0.1865		4203	0.8782	0.0352	1.0102	0.018
4206	12.8403	0.4871	10.4657	0.1865		4206	0.8831	0.0335	1.0102	0.018
4209	12.8083	0.5118	10.5113	0.2124		4209	0.8809	0.0352	1.0146	0.0205
4212	12.8752	0.5351	10.5568	0.2611		4212	0.8855	0.0368	1.019	0.0252
4215	12.9464	0.5133	10.5568	0.2611		4215	0.8904	0.0353	1.019	0.0252
4218	12.9391	0.4842	10.5568	0.2611		4218	0.8899	0.0333	1.019	0.0252
4221	12.9668	0.5045	10.5869	0.2787		4221	0.8918	0.0347	1.0219	0.0269
4224	12.9275	0.5045	10.5113	0.2124		4224	0.8891	0.0347	1.0146	0.0205
4227	12.9275	0.5045	10.5123	0.1388		4227	0.8891	0.0347	1.0147	0.0134
4230	12.849	0.5118	10.5123	0.1388		4230	0.8837	0.0352	1.0147	0.0134
4233	12.7821	0.4958	10.5123	0.1388		4233	0.8791	0.0341	1.0147	0.0134
4236	12.7821	0.4958	10.5123	0.1388		4236	0.8791	0.0341	1.0147	0.0134
4239	12.7821	0.4958	10.5123	0.1388		4239	0.8791	0.0341	1.0147	0.0134
4242	12.8286	0.5089	10.4802	0.1917		4242	0.8823	0.035	1.0116	0.0185
4245	12.8606	0.4856	10.5268	0.2145		4245	0.8845	0.0334	1.0161	0.0207
4248	12.8606	0.4856	10.4646	0.2673		4248	0.8845	0.0334	1.0101	0.0258
4251	12.8679	0.5074	10.4657	0.2663		4251	0.885	0.0349	1.0102	0.0257
4254	12.9391	0.4842	10.4968	0.2362		4254	0.8899	0.0333	1.0132	0.0228
4257	12.9391	0.4842	10.5123	0.1388		4257	0.8899	0.0333	1.0147	0.0134
4260	12.9668	0.5045	10.5423	0.1585		4260	0.8918	0.0347	1.0176	0.0153
4263	12.9988	0.4798	10.619	0.2248		4263	0.894	0.033	1.025	0.0217
4266	12.9668	0.5045	10.619	0.2248		4266	0.8918	0.0347	1.025	0.0217
4269	13.006	0.5074	10.649	0.2517		4269	0.8945	0.0349	1.0279	0.0243
4272	13.0787	0.4856	10.6035	0.231		4272	0.8995	0.0334	1.0235	0.0223
4275	13.0787	0.4856	10.6345	0.2745		4275	0.8995	0.0334	1.0265	0.0265
4278	13.0104	0.4624	10.6646	0.3222		4278	0.8948	0.0318	1.0294	0.0311
4281	13.006	0.5074	10.6646	0.3222		4281	0.8945	0.0349	1.0294	0.0311
4284	13.006	0.5074	10.6957	0.3709		4284	0.8945	0.0349	1.0324	0.0358
4287	13.0395	0.4813	10.6646	0.3222		4287	0.8968	0.0331	1.0294	0.0311
4290	13.0787	0.4856	10.6501	0.3906		4290	0.8995	0.0334	1.028	0.0377
4293	13.0787	0.4856	10.6646	0.3222		4293	0.8995	0.0334	1.0294	0.0311
4296	13.0787	0.4856	10.5724	0.2808		4296	0.8995	0.0334	1.0205	0.0271
4299	13.1064	0.5045	10.5724	0.2808		4299	0.9014	0.0347	1.0205	0.0271
4302	13.1456	0.5104	10.6035	0.231		4302	0.9041	0.0351	1.0235	0.0223
4305	13.2445	0.5074	10.5734	0.1906		4305	0.9109	0.0349	1.0206	0.0184
4308	13.2052	0.5016	10.5734	0.1906		4308	0.9082	0.0345	1.0206	0.0184
4311	13.1849	0.5176	10.5879	0.2082		4311	0.9068	0.0356	1.022	0.0201
4314	13.2125	0.5351	10.5123	0.1388		4314	0.9087	0.0368	1.0147	0.0134
4317	13.2445	0.5074	10.4812	0.1388		4317	0.9109	0.0349	1.0117	0.0134
4320	13.166	0.4987	10.4812	0.1388		4320	0.9055	0.0343	1.0117	0.0134
4323	13.1267	0.4973	10.5123	0.1388		4323	0.9028	0.0342	1.0147	0.0134
4326	13.1267	0.4973	10.5113	0.2124		4326	0.9028	0.0342	1.0146	0.0205
4329	13.166	0.4987	10.5724	0.2808		4329	0.9055	0.0343	1.0205	0.0271
4332	13.166	0.4987	10.5734	0.1906		4332	0.9055	0.0343	1.0206	0.0184
4335	13.1107	0.4595	10.5724	0.2808		4335	0.9017	0.0316	1.0205	0.0271
4338	13.1383	0.4798	10.618	0.3056		4338	0.9036	0.033	1.0249	0.0295
4341	13.1776	0.4842	10.648	0.3388		4341	0.9063	0.0333	1.0278	0.0327
4344	13.1776	0.4842	10.648	0.3388		4344	0.9063	0.0333	1.0278	0.0327
4347	13.2169	0.49	10.618	0.3056		4347	0.909	0.0337	1.0249	0.0295
4350	13.2285	0.4827	10.618	0.3056		4350	0.9098	0.0332	1.0249	0.0295
4353	13.2997	0.4682	10.5568	0.2611		4353	0.9147	0.0322	1.019	0.0252
4356	13.3274	0.4827	10.5568	0.2611		4356	0.9166	0.0332	1.019	0.0252
4359	13.3274	0.4827	10.5568	0.2611		4359	0.9166	0.0332	1.019	0.0252
4362	13.3201	0.4449	10.5568	0.2611		4362	0.9161	0.0306	1.019	0.0252
4365	13.3477	0.4624	10.6635	0.2776		4365	0.918	0.0318	1.0293	0.0268
4368	13.3157	0.4885	10.6325	0.3294		4368	0.9158	0.0336	1.0263	0.0318
4371	13.3157	0.4885	10.619	0.2248		4371	0.9158	0.0336	1.025	0.0217
4374	13.2765	0.4813	10.5568	0.2611		4374	0.9131	0.0331	1.019	0.0252
4377	13.2488	0.4638	10.5568	0.2611		4377	0.9112	0.0319	1.019	0.0252
4380	13.2285	0.4827	10.5258	0.2517		4380	0.9098	0.0332	1.016	0.0243
4383	13.1892	0.4726	10.4957	0.2549		4383	0.9071	0.0325	1.0131	0.0246
4386	13.2169	0.49	10.5268	0.2145		4386	0.909	0.0337	1.0161	0.0207
4389	13.2445	0.5074	10.5258	0.2517		4389	0.9109	0.0349	1.016	0.0243
4392	13.2561	0.4987	10.5258	0.2517		4392	0.9117	0.0343	1.016	0.0243
4395	13.2561	0.4987	10.5579	0.2051		4395	0.9117	0.0343	1.0191	0.0198
4398	13.323	0.5263	10.5879	0.2082		4398	0.9163	0.0362	1.022	0.0201
4401	13.323	0.5263	10.5879	0.2082		4401	0.9163	0.0362	1.022	0.0201
4404	13.355	0.4987	10.5879	0.2082		4404	0.9185	0.0343	1.022	0.0201
4407	13.355	0.4987	10.619	0.2248		4407	0.9185	0.0343	1.025	0.0217
4410	13.3826	0.5147	10.618	0.3056		4410	0.9204	0.0354	1.0249	0.0295
4413	13.387	0.4711	10.6801	0.2859		4413	0.9207	0.0324	1.0309	0.0276
4416	13.3521	0.4188	10.7102	0.3253		4416	0.9183	0.0288	1.0338	0.0314
4419	13.3913	0.4275	10.7102	0.3253		4419	0.921	0.0294	1.0338	0.0314
4422	13.3913	0.4275	10.7102	0.3253		4422	0.921	0.0294	1.0338	0.0314
4425	13.4306	0.4406	10.7412	0.2745		4425	0.9237	0.0303	1.0368	0.0265
4428	13.4306	0.4406	10.7412	0.2745		4428	0.9237	0.0303	1.0368	0.0265
4431	13.403	0.426	10.6801	0.1979		4431	0.9218	0.0293	1.0309	0.0191
4434	13.4306	0.4406	10.619	0.1575		4434	0.9237	0.0303	1.025	0.0152
4437	13.4306	0.4406	10.619	0.1575		4437	0.9237	0.0303	1.025	0.0152
4440	13.4262	0.4827	10.6501	0.1709		4440	0.9234	0.0332	1.028	0.0165
4443	13.4219	0.5249	10.6957	0.2269		4443	0.9231	0.0361	1.0324	0.0219
4446	13.4539	0.4973	10.6646	0.2269		4446	0.9253	0.0342	1.0294	0.0219
4449	13.4146	0.4885	10.6345	0.2393		4449	0.9226	0.0336	1.0265	0.0231
4452	13.4946	0.5104	10.6345	0.2393		4452	0.9281	0.0351	1.0265	0.0231
4455	13.6007	0.5525	10.6035	0.2611		4455	0.9354	0.038	1.0235	0.0252
4458	13.6123	0.5583	10.589	0.1627		4458	0.9362	0.0384	1.0221	0.0157
4461	13.5731	0.5409	10.5879	0.2082		4461	0.9335	0.0372	1.022	0.0201
4464	13.5775	0.5002	10.6501	0.1709		4464	0.9338	0.0344	1.028	0.0165
4467	13.5731	0.5409	10.6501	0.1709		4467	0.9335	0.0372	1.028	0.0165
4470	13.5455	0.5278	10.6356	0.1823		4470	0.9316	0.0363	1.0266	0.0176
4473	13.5455	0.5278	10.6801	0.1979		4473	0.9316	0.0363	1.0309	0.0191
4476	13.5106	0.4711	10.7412	0.2745		4476	0.9292	0.0324	1.0368	0.0265
4479	13.5106	0.4711	10.7723	0.3201		4479	0.9292	0.0324	1.0398	0.0309
4482	13.5426	0.4435	10.7723	0.3201		4482	0.9314	0.0305	1.0398	0.0309
4485	13.5775	0.5002	10.7734	0.2269		4485	0.9338	0.0344	1.0399	0.0219
4488	13.6167	0.5191	10.7112	0.2331		4488	0.9365	0.0357	1.0339	0.0225
4491	13.5818	0.4624	10.6801	0.1979		4491	0.9341	0.0318	1.0309	0.0191
4494	13.5586	0.4551	10.6501	0.1709		4494	0.9325	0.0313	1.028	0.0165
4497	13.5586	0.4551	10.5745	0.1036		4497	0.9325	0.0313	1.0207	0.01
4500	13.5193	0.4435	10.589	0.1627		4500	0.9298	0.0305	1.0221	0.0157
4503	13.48	0.4347	10.59	0.1627		4503	0.9271	0.0299	1.0222	0.0157
4506	13.48	0.4347	10.5589	0.2051		4506	0.9271	0.0299	1.0192	0.0198
4509	13.48	0.4347	10.59	0.1627		4509	0.9271	0.0299	1.0222	0.0157
4512	13.5586	0.4551	10.62	0.1285		4512	0.9325	0.0313	1.0251	0.0124
4515	13.5658	0.4973	10.62	0.1285		4515	0.933	0.0342	1.0251	0.0124
4518	13.5978	0.4682	10.5278	0.2145		4518	0.9352	0.0322	1.0162	0.0207
4521	13.6022	0.4275	10.5579	0.1823		4521	0.9355	0.0294	1.0191	0.0176
4524	13.6691	0.4566	10.62	0.1285		4524	0.9401	0.0314	1.0251	0.0124
4527	13.7083	0.474	10.6511	0.1109		4527	0.9428	0.0326	1.0281	0.0107
4530	13.7083	0.474	10.6511	0.1109		4530	0.9428	0.0326	1.0281	0.0107
4533	13.7083	0.474	10.6812	0.1171		4533	0.9428	0.0326	1.031	0.0113
4536	13.7796	0.4667	10.7112	0.2331		4536	0.9477	0.0321	1.0339	0.0225
4539	13.7476	0.4944	10.7412	0.2745		4539	0.9455	0.034	1.0368	0.0265
4542	13.7476	0.4944	10.7112	0.2331		4542	0.9455	0.034	1.0339	0.0225
4545	13.6807	0.4638	10.6501	0.1709		4545	0.9409	0.0319	1.028	0.0165
4548	13.6807	0.4638	10.6501	0.1709		4548	0.9409	0.0319	1.028	0.0165
4551	13.6807	0.4638	10.619	0.2248		4551	0.9409	0.0319	1.025	0.0217
4554	13.7476	0.4944	10.6335	0.2725		4554	0.9455	0.034	1.0264	0.0263
4557	13.7083	0.474	10.6635	0.2776		4557	0.9428	0.0326	1.0293	0.0268
4560	13.7403	0.4464	10.6946	0.2932		4560	0.945	0.0307	1.0323	0.0283
4563	13.7403	0.4464	10.649	0.2517		4563	0.945	0.0307	1.0279	0.0243
4566	13.7403	0.4464	10.618	0.3056		4566	0.945	0.0307	1.0249	0.0295
4569	13.7403	0.4464	10.618	0.3056		4569	0.945	0.0307	1.0249	0.0295
4572	13.7083	0.474	10.619	0.2248		4572	0.9428	0.0326	1.025	0.0217
4575	13.7403	0.4464	10.619	0.2248		4575	0.945	0.0307	1.025	0.0217
4578	13.7519	0.4566	10.6801	0.2859		4578	0.9458	0.0314	1.0309	0.0276
4581	13.7476	0.4944	10.7102	0.3253		4581	0.9455	0.034	1.0338	0.0314
4584	13.7592	0.5074	10.7102	0.3253		4584	0.9463	0.0349	1.0338	0.0314
4587	13.8188	0.4871	10.649	0.2517		4587	0.9504	0.0335	1.0279	0.0243
4590	13.7519	0.4566	10.619	0.2248		4590	0.9458	0.0314	1.025	0.0217
4593	13.7519	0.4566	10.6635	0.2776		4593	0.9458	0.0314	1.0293	0.0268
4596	13.7519	0.4566	10.5879	0.2082		4596	0.9458	0.0314	1.022	0.0201
4599	13.7403	0.4464	10.6335	0.2725		4599	0.945	0.0307	1.0264	0.0263
4602	13.7447	0.4086	10.5879	0.2082		4602	0.9453	0.0281	1.022	0.0201
4605	13.7054	0.3897	10.5879	0.2082		4605	0.9426	0.0268	1.022	0.0201
4608	13.733	0.4013	10.5724	0.2808		4608	0.9445	0.0276	1.0205	0.0271
4611	13.733	0.4013	10.6345	0.2745		4611	0.9445	0.0276	1.0265	0.0265
4614	13.7607	0.4144	10.5734	0.1906		4614	0.9464	0.0285	1.0206	0.0184
4617	13.733	0.4013	10.5423	0.1585		4617	0.9445	0.0276	1.0176	0.0153
4620	13.733	0.4013	10.5258	0.2517		4620	0.9445	0.0276	1.016	0.0243
4623	13.7999	0.4304	10.5258	0.2517		4623	0.9491	0.0296	1.016	0.0243
4626	13.8348	0.4871	10.6024	0.3212		4626	0.9515	0.0335	1.0234	0.031
4629	13.8741	0.506	10.6024	0.3212		4629	0.9542	0.0348	1.0234	0.031
4632	13.9191	0.49	10.6325	0.3294		4632	0.9573	0.0337	1.0263	0.0318
4635	13.9511	0.4624	10.6936	0.3709		4635	0.9595	0.0318	1.0322	0.0358
4638	13.9904	0.4856	10.6936	0.3709		4638	0.9622	0.0334	1.0322	0.0358
4641	14.0573	0.5162	10.6946	0.2932		4641	0.9668	0.0355	1.0323	0.0283
4644	14.018	0.4929	10.6335	0.2725		4644	0.9641	0.0339	1.0264	0.0263
4647	13.9555	0.4289	10.5413	0.3149		4647	0.9598	0.0295	1.0175	0.0304
4650	13.9162	0.4057	10.6801	0.3191		4650	0.9571	0.0279	1.0309	0.0308
4653	13.877	0.3839	10.6801	0.3191		4653	0.9544	0.0264	1.0309	0.0308
4656	13.877	0.3839	10.6801	0.3191		4656	0.9544	0.0264	1.0309	0.0308
4659	13.8086	0.3533	10.6801	0.3191		4659	0.9497	0.0243	1.0309	0.0308
4662	13.8363	0.3635	10.6801	0.3191		4662	0.9516	0.025	1.0309	0.0308
4665	13.877	0.3839	10.6801	0.3191		4665	0.9544	0.0264	1.0309	0.0308
4668	13.9555	0.4289	10.6801	0.3191		4668	0.9598	0.0295	1.0309	0.0308
4671	14.0224	0.4595	10.6117	0.2227		4671	0.9644	0.0316	1.0243	0.0215
4674	14.0224	0.4595	10.5641	0.289		4674	0.9644	0.0316	1.0197	0.0279
4677	13.9948	0.4536	10.6117	0.2227		4677	0.9625	0.0312	1.0243	0.0215
4680	14.0544	0.4318	10.6801	0.3191		4680	0.9666	0.0297	1.0309	0.0308
4683	13.9831	0.4362	10.6801	0.3191		4683	0.9617	0.03	1.0309	0.0308
4686	13.9831	0.4362	10.6801	0.3191		4686	0.9617	0.03	1.0309	0.0308
4689	13.9831	0.4362	10.6801	0.3191		4689	0.9617	0.03	1.0309	0.0308
4692	13.9875	0.4028	10.6801	0.3191		4692	0.962	0.0277	1.0309	0.0308
4695	14.0151	0.4086	10.7267	0.2528		4695	0.9639	0.0281	1.0354	0.0244
4698	13.9948	0.4536	10.7267	0.2528		4698	0.9625	0.0312	1.0354	0.0244
4701	13.9555	0.4289	10.6801	0.3191		4701	0.9598	0.0295	1.0309	0.0308
4704	13.9555	0.4289	10.6801	0.3191		4704	0.9598	0.0295	1.0309	0.0308
4707	13.9555	0.4289	10.6117	0.2227		4707	0.9598	0.0295	1.0243	0.0215
4710	13.9439	0.4129	10.6117	0.2227		4710	0.959	0.0284	1.0243	0.0215
4713	13.9439	0.4129	10.6801	0.3191		4713	0.959	0.0284	1.0309	0.0308
4716	13.9119	0.4406	10.6801	0.3191		4716	0.9568	0.0303	1.0309	0.0308
4719	13.9715	0.4231	10.6801	0.3191		4719	0.9609	0.0291	1.0309	0.0308
4722	13.9715	0.4231	10.6801	0.3191		4722	0.9609	0.0291	1.0309	0.0308
4725	13.9395	0.4507	10.6801	0.3191		4725	0.9587	0.031	1.0309	0.0308
4728	14.0384	0.4522	10.6801	0.3191		4728	0.9655	0.0311	1.0309	0.0308
4731	14.0035	0.3955	10.6801	0.3191		4731	0.9631	0.0272	1.0309	0.0308
4734	13.9758	0.3868	10.6801	0.3191		4734	0.9612	0.0266	1.0309	0.0308
4737	14.0151	0.4086	10.6801	0.3191		4737	0.9639	0.0281	1.0309	0.0308
4740	13.9875	0.4028	10.6801	0.3191		4740	0.962	0.0277	1.0309	0.0308
4743	13.9875	0.4028	10.6801	0.3191		4743	0.962	0.0277	1.0309	0.0308
4746	14.0195	0.3751	10.7267	0.2528		4746	0.9642	0.0258	1.0354	0.0244
4749	14.0515	0.349	10.7267	0.2528		4749	0.9664	0.024	1.0354	0.0244
4752	14.0907	0.3751	10.7744	0.1854		4752	0.9691	0.0258	1.04	0.0179
4755	14.1183	0.3795	10.706	0.0894		4755	0.971	0.0261	1.0334	0.0086274
4758	14.0864	0.4057	10.6584	0.1564		4758	0.9688	0.0279	1.0288	0.0151
4761	14.0471	0.3809	10.6584	0.1564		4761	0.9661	0.0262	1.0288	0.0151
4764	14.0471	0.3809	10.6584	0.1564		4764	0.9661	0.0262	1.0288	0.0151
4767	14.0195	0.3751	10.6584	0.1564		4767	0.9642	0.0258	1.0288	0.0151
4770	13.9875	0.4028	10.6584	0.1564		4770	0.962	0.0277	1.0288	0.0151
4773	14.0195	0.3751	10.7267	0.2528		4773	0.9642	0.0258	1.0354	0.0244
4776	14.0791	0.3548	10.7267	0.2528		4776	0.9683	0.0244	1.0354	0.0244
4779	14.1183	0.3795	10.706	0.0894		4779	0.971	0.0261	1.0334	0.0086274
4782	14.1183	0.3795	10.706	0.0894		4782	0.971	0.0261	1.0334	0.0086274
4785	14.2172	0.3839	10.706	0.0894		4785	0.9778	0.0264	1.0334	0.0086274
4788	14.1503	0.3533	10.6584	0.1564		4788	0.9732	0.0243	1.0288	0.0151
4791	14.1503	0.3533	10.6584	0.1564		4791	0.9732	0.0243	1.0288	0.0151
4794	14.1852	0.41	10.6584	0.1564		4794	0.9756	0.0282	1.0288	0.0151
4797	14.1852	0.41	10.6584	0.1564		4797	0.9756	0.0282	1.0288	0.0151
4800	14.1256	0.4318	10.6584	0.1564		4800	0.9715	0.0297	1.0288	0.0151
4803	14.0791	0.3548	10.6584	0.1564		4803	0.9683	0.0244	1.0288	0.0151
4806	14.0122	0.3242	10.6584	0.1564		4806	0.9637	0.0223	1.0288	0.0151
4809	14.0515	0.349	10.6117	0.2227		4809	0.9664	0.024	1.0243	0.0215
4812	14.0195	0.3751	10.6117	0.2227		4812	0.9642	0.0258	1.0243	0.0215
4815	14.0587	0.4013	10.6584	0.1564		4815	0.9669	0.0276	1.0288	0.0151
4818	14.0587	0.4013	10.6584	0.1564		4818	0.9669	0.0276	1.0288	0.0151
4821	14.0631	0.3737	10.6584	0.1564		4821	0.9672	0.0257	1.0288	0.0151
4824	14.098	0.4289	10.59	0.0596		4824	0.9696	0.0295	1.0222	0.0057516
4827	14.13	0.4028	10.59	0.0596		4827	0.9718	0.0277	1.0222	0.0057516
4830	14.0907	0.3751	10.6584	0.1564		4830	0.9691	0.0258	1.0288	0.0151
4833	14.0631	0.3737	10.6584	0.1564		4833	0.9672	0.0257	1.0288	0.0151
4836	14.0907	0.3751	10.6584	0.1564		4836	0.9691	0.0258	1.0288	0.0151
4839	14.2288	0.4086	10.6584	0.1564		4839	0.9786	0.0281	1.0288	0.0151
4842	14.2579	0.618	10.7267	0.2528		4842	0.9806	0.0425	1.0354	0.0244

## Sheet: Fig. 3
	Pn (mmol m-2 s-1)						Pn (relative value)						Pn max (% of steady Pn)	Pn max (% of steady Pn)	SD	SD			Integrated Pn (% of potential Pn)	Integrated Pn (% of potential Pn)	SD	SD
time (s)	HN	SD	LN	SD		time (s)	HN	SD	LN	SD		Duration of fluctuating light (min)	HN	LN	HN	LN		Duration of fluctuating light (min)	HN	LN	HN	LN
0	14.183	0.0606	10.999	0.1887		0	0.9939	0.00425	0.9909	0.017		0	100	100	3.2141	3.8569		0	100	100	2.0512	1.9484
3	14.2771	0.0819	11.2532	0.1077		3	1.0005	0.00574	1.0138	0.0097		4	93.8097	95.3201	4.3771	5.2526		4	78.2111	79.5725	2.0455	1.9371
6	14.2143	0.0666	11.1466	0.027		6	0.9961	0.00467	1.0042	0.00243		8	83.3964	88.8397	5.5401	5.2526		8	74.1576	75.5317	2.0507	1.9301
9	14.23	0.3011	11.0845	0.037		9	0.9972	0.0211	0.9986	0.00333		12	81.2579	87.3867	6.7031	5.2526		12	72.0591	74.0164	2.048	1.9298
12	14.163	0.7335	11.1777	0.0422		12	0.9925	0.0514	1.007	0.0038		16	79.6722	87.7884	4.3771	5.2526		16	70.6571	73.4506	2.0623	1.9271
15	14.1302	0.1067	11.1599	0.0834		15	0.9902	0.00748	1.0054	0.00751		20	78.4413	88.5421	4.3771	4.8569		20	69.5797	73.4053	2.1399	1.93
18	14.1302	0.1413	11.191	0.09		18	0.9902	0.0099	1.0082	0.00811		24	77.0029	87.9469	3.2141	3.8569		24	68.8344	73.3829	2.2378	1.9809
21	14.1401	0.0968	11.1599	0.09		21	0.9909	0.00678	1.0054	0.00811		28	76.963	88.227	4.3771	3.4613		28	68.2629	73.5141	2.3439	2.0975
24	14.2101	0.0684	11.2221	0.0481		24	0.9958	0.00479	1.011	0.00433		32	76.6881	89.6994	5.5401	4.5695		32	67.9025	73.7556	2.4159	2.2168
27	14.2101	0.0681	11.3176	0.0982		27	0.9958	0.00477	1.0196	0.00885
30	14.3299	0.094	11.2243	0.151		30	1.0042	0.00659	1.0112	0.0136
33	14.2943	0.0909	11.1311	0.2153		33	1.0017	0.00637	1.0028	0.0194
36	14.3242	0.1116	11.0201	0.1343		36	1.0038	0.00782	0.9928	0.0121
39	14.2514	0.119	11.0512	0.0808		39	0.9987	0.00834	0.9956	0.00728
42	14.2243	0.0821	11.1133	0.0808		42	0.9968	0.00575	1.0012	0.00728
45	14.2514	0.0684	11.08	0.1077		45	0.9987	0.00479	0.9982	0.0097
48	14.2671	0.0684	11.08	0.027		48	0.9998	0.00479	0.9982	0.00243
51	14.3199	0.0701	11.0978	0.0808		51	1.0035	0.00491	0.9998	0.00728
54	14.3414	0.096	11.1599	0.027		54	1.005	0.00673	1.0054	0.00243
57	14.3057	0.0825	11.2221	0.1077		57	1.0025	0.00578	1.011	0.0097
60	14.3356	0.0733	11.3486	0.1077		60	1.0046	0.00514	1.0224	0.0097
63	14.3142	0.096	11.2554	0.1077		63	1.0031	0.00673	1.014	0.0097
66	14.4455	0.0733	11.1932	0.1177		66	1.0123	0.00514	1.0084	0.0106
69	14.3827	0.0701	11.1932	0.1188		69	1.0079	0.00491	1.0084	0.0107
72	14.3785	0.0799	11.2243	0.1188		72	1.0076	0.0056	1.0112	0.0107
75	14.3414	0.0952	11.0689	0.1343		75	1.005	0.00667	0.9972	0.0121
78	14.3414	0.0534	11.0068	0.1077		78	1.005	0.00374	0.9916	0.0097
81	14.3999	0.0508	11.0689	0.0967		81	1.0091	0.00356	0.9972	0.00871
84	14.4084	0.0926	11.2243	0.102		84	1.0097	0.00649	1.0112	0.00919
87	14.4412	0.124	11.2243	0.0572		87	1.012	0.00869	1.0112	0.00515
90	14.4355	0.124	11.2243	0.0745		90	1.0116	0.00869	1.0112	0.00671
93	14.4084	0.1541	11.2399	0.151		93	1.0097	0.0108	1.0126	0.0136
96	14.2101	0.157	11.3042	0.1776		96	0.9958	0.011	1.0184	0.016
99	14.2101	0.157	11.1466	0.0645		99	0.9958	0.011	1.0042	0.00581
102	14.3299	0.1427	11.0845	0.0699		102	1.0042	0.01	0.9986	0.0063
105	14.2943	0.1189	11.1777	0.0773		105	1.0017	0.00833	1.007	0.00696
108	14.3242	0.1281	11.1599	0.0982		108	1.0038	0.00898	1.0054	0.00885
111	14.2514	0.1067	11.191	0.1243		111	0.9987	0.00748	1.0082	0.0112
114	14.2243	0.128	11.1599	0.0982		114	0.9968	0.00897	1.0054	0.00885
117	14.2514	0.1067	11.2221	0.151		117	0.9987	0.00748	1.011	0.0136
120	14.2671	0.1413	11.3176	0.1077		120	0.9998	0.0099	1.0196	0.0097
123	14.3199	0.0968	11.2243	0.1077		123	1.0035	0.00678	1.0112	0.0097
126	14.3414	0.0684	11.1311	0.027		126	1.005	0.00479	1.0028	0.00243
129	14.3057	0.0681	11.0201	0.037		129	1.0025	0.00477	0.9928	0.00333
132	14.3356	0.094	11.0512	0.0422		132	1.0046	0.00659	0.9956	0.0038
135	14.3142	0.0909	11.1133	0.0834		135	1.0031	0.00637	1.0012	0.00751
138	14.4455	0.1116	11.08	0.09		138	1.0123	0.00782	0.9982	0.00811
141	14.3827	0.119	11.08	0.09		141	1.0079	0.00834	0.9982	0.00811
144	14.3785	0.0821	11.0978	0.0481		144	1.0076	0.00575	0.9998	0.00433
147	14.3414	0.0684	11.1599	0.0982		147	1.005	0.00479	1.0054	0.00885
150	14.3414	0.0684	11.2221	0.151		150	1.005	0.00479	1.011	0.0136
153	14.3999	0.0701	11.3486	0.2153		153	1.0091	0.00491	1.0224	0.0194
156	14.4084	0.096	11.2554	0.1343		156	1.0097	0.00673	1.014	0.0121
159	14.4412	0.0825	11.1932	0.0808		159	1.012	0.00578	1.0084	0.00728
162	14.4355	0.0733	11.1932	0.0808		162	1.0116	0.00514	1.0084	0.00728
165	14.4084	0.096	11.2243	0.1077		165	1.0097	0.00673	1.0112	0.0097
168	14.4355	0.0733	11.0689	0.027		168	1.0116	0.00514	0.9972	0.00243
171	14.3999	0.0701	11.0068	0.0808		171	1.0091	0.00491	0.9916	0.00728
174	14.4569	0.0799	11.0689	0.027		174	1.0131	0.0056	0.9972	0.00243
177	14.4298	0.0952	11.2243	0.1077		177	1.0112	0.00667	1.0112	0.0097
180	14.4255	0.0534	11.2243	0.1077		180	1.0109	0.00374	1.0112	0.0097
183	14.4626	0.0508	11.2243	0.1077		183	1.0135	0.00356	1.0112	0.0097
186	14.5055	0.0923	11.2399	0.1177		186	1.0165	0.00647	1.0126	0.0106
189	14.5311	0.0771	11.3042	0.1188		189	1.0183	0.0054	1.0184	0.0107
192	14.4955	0.0457	11.3042	0.1188		192	1.0158	0.0032	1.0184	0.0107
195	14.4584	0.0148	11.2554	0.1343		195	1.0132	0.00104	1.014	0.0121
198	14.3956	0.0271	11.2243	0.1077		198	1.0088	0.0019	1.0112	0.0097
201	14.4213	0.0193	11.2576	0.0967		201	1.0106	0.00135	1.0142	0.00871
204	14.4213	0.0193	11.2576	0.0967		204	1.0106	0.00135	1.0142	0.00871
207	14.3271	0.0251	11.1955	0.0466		207	1.004	0.00176	1.0086	0.0042
210	14.2814	0.1013	11.1955	0.0466		210	1.0008	0.0071	1.0086	0.0042
213	14.3328	0.0284	11.2754	0.0468		213	1.0044	0.00199	1.0158	0.00422
216	14.3913	0.0176	11.2754	0.0468		216	1.0085	0.00123	1.0158	0.00422
219	14.4955	0.0457	11.2443	0.0219		219	1.0158	0.0032	1.013	0.00197
222	14.4584	0.0148	11.1178	0.0603		222	1.0132	0.00104	1.0016	0.00543
225	14.4156	0.0698	11.1466	0.0645		225	1.0102	0.00489	1.0042	0.00581
228	14.3585	0.0465	11.1622	0.0538		228	1.0062	0.00326	1.0056	0.00485
231	14.4898	0.0294	11.2399	0.1177		231	1.0154	0.00206	1.0126	0.0106
234	14.4997	0.0658	11.2399	0.1177		234	1.0161	0.00461	1.0126	0.0106
237	14.4213	0.0193	11.302	0.1665		237	1.0106	0.00135	1.0182	0.015
240	14.3899	0.0715	11.3975	0.1976		240	1.0084	0.00501	1.0268	0.0178
243	14.3528	0.0969	11.3664	0.1709		243	1.0058	0.00679	1.024	0.0154
246	14.4156	0.0698	11.2709	0.1421		246	1.0102	0.00489	1.0154	0.0128
249	14.5625	0.0699	11.1289	0.0725		249	1.0205	0.0049	1.0026	0.00653
252	12.9115	0.4909	10.4029	0.2731		252	0.9048	0.0344	0.9372	0.0246
255	8.4735	0.5965	7.9898	0.363		255	0.5938	0.0418	0.7198	0.0327
258	5.1358	0.5851	5.6954	0.3286		258	0.3599	0.041	0.5131	0.0296
261	3.1736	0.4295	3.9283	0.2142		261	0.2224	0.0301	0.3539	0.0193
264	2.1862	0.1912	2.7395	0.1465		264	0.1532	0.0134	0.2468	0.0132
267	1.5897	0.1159	2.0147	0.1154		267	0.1114	0.00812	0.1815	0.0104
270	1.1045	0.1613	1.5784	0.0891		270	0.0774	0.0113	0.1422	0.00803
273	0.822	0.167	1.2876	0.0554		273	0.0576	0.0117	0.116	0.00499
276	0.742	0.2012	1.11	0.042		276	0.052	0.0141	0.1	0.00378
279	0.6949	0.2326	0.9979	0.0548		279	0.0487	0.0163	0.0899	0.00494
282	0.6008	0.2297	0.8536	0.0655		282	0.0421	0.0161	0.0769	0.0059
285	0.4695	0.2055	0.6471	0.1099		285	0.0329	0.0144	0.0583	0.0099
288	0.5066	0.2269	0.5972	0.0901		288	0.0355	0.0159	0.0538	0.00812
291	0.5166	0.2483	0.6593	0.0963		291	0.0362	0.0174	0.0594	0.00868
294	0.5936	0.2825	0.737	0.0891		294	0.0416	0.0198	0.0664	0.00803
297	0.5565	0.254	0.7393	0.0679		297	0.039	0.0178	0.0666	0.00612
300	0.478	0.1456	0.7393	0.0679		300	0.0335	0.0102	0.0666	0.00612
303	0.4723	0.0952	0.8014	0.111		303	0.0331	0.00667	0.0722	0.01
306	0.4723	0.0952	0.7837	0.1698		306	0.0331	0.00667	0.0706	0.0153
309	0.6036	0.1281	0.817	0.1732		309	0.0423	0.00898	0.0736	0.0156
312	0.6436	0.1484	0.8336	0.1132		312	0.0451	0.0104	0.0751	0.0102
315	0.6079	0.1173	0.8514	0.0535		315	0.0426	0.00822	0.0767	0.00482
318	0.6079	0.1173	0.8203	0.0413		318	0.0426	0.00822	0.0739	0.00372
321	0.6022	0.0745	0.7892	0.0445		321	0.0422	0.00522	0.0711	0.00401
324	0.6022	0.0745	0.6938	0.0604		324	0.0422	0.00522	0.0625	0.00544
327	0.6279	0.0606	0.6938	0.0604		327	0.044	0.00425	0.0625	0.00544
330	0.7321	0.1127	0.7548	0.038		330	0.0513	0.0079	0.068	0.00342
333	0.8005	0.1366	0.9413	0.1987		333	0.0561	0.00957	0.0848	0.0179
336	0.8362	0.167	0.9102	0.1721		336	0.0586	0.0117	0.082	0.0155
339	0.8105	0.1841	0.7859	0.0644		339	0.0568	0.0129	0.0708	0.0058
342	0.8405	0.1812	0.7248	0.0351		342	0.0589	0.0127	0.0653	0.00316
345	0.7991	0.1383	0.7248	0.0351		345	0.056	0.00969	0.0653	0.00316
348	0.8291	0.1513	0.8358	0.0209		348	0.0581	0.0106	0.0753	0.00188
351	0.8933	0.1456	0.8669	0.0352		351	0.0626	0.0102	0.0781	0.00317
354	0.9661	0.1898	0.8358	0.0209		354	0.0677	0.0133	0.0753	0.00188
357	0.8933	0.1456	0.9779	0.0838		357	0.0626	0.0102	0.0881	0.00755
360	0.8248	0.1153	1.009	0.1051		360	0.0578	0.00808	0.0909	0.00947
363	0.7834	0.1147	0.9468	0.0668		363	0.0549	0.00804	0.0853	0.00602
366	0.6735	0.1527	0.8514	0.0824		366	0.0472	0.0107	0.0767	0.00742
369	0.7463	0.1207	1.0245	0.1443		369	0.0523	0.00846	0.0923	0.013
372	2.0891	0.2754	2.1778	0.2375		372	0.1464	0.0193	0.1962	0.0214
375	4.3766	0.3667	3.4921	0.3907		375	0.3067	0.0257	0.3146	0.0352
378	5.9235	0.605	4.6176	0.4551		378	0.4151	0.0424	0.416	0.041
381	7.175	0.7135	5.4079	0.454		381	0.5028	0.05	0.4872	0.0409
384	8.2424	0.782	6.0861	0.4529		384	0.5776	0.0548	0.5483	0.0408
387	9.2184	0.7777	6.6678	0.434		387	0.646	0.0545	0.6007	0.0391
390	9.8292	0.6921	7.0585	0.3374		390	0.6888	0.0485	0.6359	0.0304
393	10.4599	0.665	7.4315	0.3164		393	0.733	0.0466	0.6695	0.0285
396	10.9751	0.675	7.7545	0.3374		396	0.7691	0.0473	0.6986	0.0304
399	11.446	0.6507	8.0741	0.3352		399	0.8021	0.0456	0.7274	0.0302
402	11.8141	0.5922	8.3949	0.3463		402	0.8279	0.0415	0.7563	0.0312
405	12.2337	0.4923	8.7446	0.3796		405	0.8573	0.0345	0.7878	0.0342
408	12.539	0.4638	8.9211	0.3918		408	0.8787	0.0325	0.8037	0.0353
411	12.6903	0.4823	9.0854	0.3297		411	0.8893	0.0338	0.8185	0.0297
414	12.7345	0.5323	9.2285	0.3319		414	0.8924	0.0373	0.8314	0.0299
417	12.7816	0.5965	9.4539	0.3019		417	0.8957	0.0418	0.8517	0.0272
420	12.8858	0.5508	9.6004	0.2997		420	0.903	0.0386	0.8649	0.027
423	13.0428	0.5209	9.7436	0.3008		423	0.914	0.0365	0.8778	0.0271
426	13.1841	0.4467	9.9056	0.2442		426	0.9239	0.0313	0.8924	0.022
429	13.2112	0.4524	9.9079	0.2431		429	0.9258	0.0317	0.8926	0.0219
432	13.1641	0.5237	9.8945	0.182		432	0.9225	0.0367	0.8914	0.0164
435	13.1641	0.5237	10.0067	0.1698		435	0.9225	0.0367	0.9015	0.0153
438	13.1541	0.5651	10.1332	0.2142		438	0.9218	0.0396	0.9129	0.0193
441	13.2311	0.5094	10.2131	0.1854		441	0.9272	0.0357	0.9201	0.0167
444	13.2954	0.4866	10.293	0.1598		444	0.9317	0.0341	0.9273	0.0144
447	13.3624	0.4723	10.293	0.1598		447	0.9364	0.0331	0.9273	0.0144
450	13.3524	0.5109	10.3741	0.1288		450	0.9357	0.0358	0.9346	0.0116
453	13.2911	0.4795	10.3741	0.1288		453	0.9314	0.0336	0.9346	0.0116
456	13.1541	0.5651	10.4384	0.1565		456	0.9218	0.0396	0.9404	0.0141
459	13.0456	0.6108	10.4051	0.1454		459	0.9142	0.0428	0.9374	0.0131
462	13.1498	0.5608	10.3763	0.1354		462	0.9215	0.0393	0.9348	0.0122
465	13.3239	0.4452	10.3452	0.1321		465	0.9337	0.0312	0.932	0.0119
468	13.3867	0.4267	10.3297	0.0766		468	0.9381	0.0299	0.9306	0.0069
471	13.3182	0.4909	10.4562	0.1019		471	0.9333	0.0344	0.942	0.00918
474	13.1398	0.6036	10.5494	0.151		474	0.9208	0.0423	0.9504	0.0136
477	13.0399	0.6564	10.5805	0.1732		477	0.9138	0.046	0.9532	0.0156
480	13.1669	0.6165	10.454	0.1049		480	0.9227	0.0432	0.9418	0.00945
483	13.2497	0.5094	10.3918	0.0744		483	0.9285	0.0357	0.9362	0.0067
486	13.3139	0.4909	10.252	0.1521		486	0.933	0.0344	0.9236	0.0137
489	13.3139	0.4909	10.1876	0.1399		489	0.933	0.0344	0.9178	0.0126
492	12.3692	0.5951	9.3151	0.0537		492	0.8668	0.0417	0.8392	0.00484
495	8.288	0.6407	7.306	0.0627		495	0.5808	0.0449	0.6582	0.00565
498	5.1558	0.5166	5.2636	0.1243		498	0.3613	0.0362	0.4742	0.0112
501	3.2792	0.3282	3.6674	0.0708		501	0.2298	0.023	0.3304	0.00638
504	2.1962	0.1441	2.4331	0.0872		504	0.1539	0.0101	0.2192	0.00786
507	1.564	0.0942	1.6139	0.1332		507	0.1096	0.0066	0.1454	0.012
510	1.1387	0.0939	1.1322	0.1376		510	0.0798	0.00658	0.102	0.0124
513	0.8291	0.0811	0.8425	0.1332		513	0.0581	0.00568	0.0759	0.012
516	0.5737	0.1083	0.6771	0.0532		516	0.0402	0.00759	0.061	0.00479
519	0.4524	0.091	0.4995	0.0417		519	0.0317	0.00638	0.045	0.00376
522	0.4681	0.125	0.3563	0.0606		522	0.0328	0.00876	0.0321	0.00546
525	0.5508	0.2026	0.3563	0.0606		525	0.0386	0.0142	0.0321	0.00546
528	0.5508	0.2026	0.3852	0.0438		528	0.0386	0.0142	0.0347	0.00395
531	0.5822	0.1827	0.4473	0.0928		531	0.0408	0.0128	0.0403	0.00836
534	0.5494	0.1427	0.4473	0.0928		534	0.0385	0.01	0.0403	0.00836
537	0.4766	0.0792	0.383	0.0765		537	0.0334	0.00555	0.0345	0.00689
540	0.498	0.0225	0.323	0.0321		540	0.0349	0.00158	0.0291	0.00289
543	0.6079	0.1173	0.323	0.0321		543	0.0426	0.00822	0.0291	0.00289
546	0.6436	0.1484	0.3208	0.0226		546	0.0451	0.0104	0.0289	0.00204
549	0.6379	0.1055	0.414	0.1035		549	0.0447	0.00739	0.0373	0.00932
552	0.5594	0.0421	0.525	0.141		552	0.0392	0.00295	0.0473	0.0127
555	0.5637	0.0853	0.5894	0.1487		555	0.0395	0.00598	0.0531	0.0134
558	0.5951	0.11	0.4829	0.0474		558	0.0417	0.00771	0.0435	0.00427
561	0.6578	0.0882	0.3574	0.1243		561	0.0461	0.00618	0.0322	0.0112
564	0.6949	0.0939	0.2631	0.1698		564	0.0487	0.00658	0.0237	0.0153
567	0.7306	0.1089	0.3252	0.1232		567	0.0512	0.00763	0.0293	0.0111
570	0.8348	0.1598	0.5927	0.0874		570	0.0585	0.0112	0.0534	0.00787
573	0.8348	0.1598	0.7171	0.1576		573	0.0585	0.0112	0.0646	0.0142
576	0.8291	0.1513	0.7992	0.1365		576	0.0581	0.0106	0.072	0.0123
579	0.7934	0.1396	0.737	0.105		579	0.0556	0.00978	0.0664	0.00946
582	0.7563	0.1347	0.6749	0.0957		582	0.053	0.00944	0.0608	0.00862
585	0.7934	0.1396	0.706	0.0968		585	0.0556	0.00978	0.0636	0.00872
588	0.8248	0.1153	0.7082	0.0744		588	0.0578	0.00808	0.0638	0.0067
591	0.8191	0.1173	0.7082	0.0744		591	0.0574	0.00822	0.0638	0.0067
594	0.7834	0.1147	0.6771	0.0868		594	0.0549	0.00804	0.061	0.00782
597	0.8462	0.0955	0.5972	0.0659		597	0.0593	0.00669	0.0538	0.00594
600	0.8876	0.1441	0.6793	0.1027		600	0.0622	0.0101	0.0612	0.00925
603	0.9604	0.1741	0.7104	0.0795		603	0.0673	0.0122	0.064	0.00716
606	1.0274	0.2041	0.8847	0.0606		606	0.072	0.0143	0.0797	0.00546
609	0.9918	0.1855	1.1244	0.0586		609	0.0695	0.013	0.1013	0.00528
612	1.6767	0.2012	2.0746	0.0768		612	0.1175	0.0141	0.1869	0.00692
615	3.5218	0.3539	2.8949	0.1177		615	0.2468	0.0248	0.2608	0.0106
618	5.0858	0.488	3.8906	0.1676		618	0.3564	0.0342	0.3505	0.0151
621	6.2374	0.665	4.7097	0.2098		621	0.4371	0.0466	0.4243	0.0189
624	7.1764	0.7064	5.4468	0.2908		624	0.5029	0.0495	0.4907	0.0262
627	8.004	0.7249	6.0573	0.3075		627	0.5609	0.0508	0.5457	0.0277
630	8.6705	0.7577	6.5723	0.2764		630	0.6076	0.0531	0.5921	0.0249
633	9.2584	0.7135	6.9775	0.2453		633	0.6488	0.05	0.6286	0.0221
636	9.7478	0.6678	7.296	0.2797		636	0.6831	0.0468	0.6573	0.0252
639	10.1103	0.675	7.6168	0.2997		639	0.7085	0.0473	0.6862	0.027
642	10.3729	0.7378	7.8755	0.2742		642	0.7269	0.0517	0.7095	0.0247
645	10.5427	0.8105	7.9576	0.2387		645	0.7388	0.0568	0.7169	0.0215
648	10.7567	0.8077	8.1496	0.2109		648	0.7538	0.0566	0.7342	0.019
651	10.9679	0.8063	8.3594	0.222		651	0.7686	0.0565	0.7531	0.02
654	11.162	0.7506	8.3983	0.111		654	0.7822	0.0526	0.7566	0.01
657	11.2519	0.7463	8.5759	0.1243		657	0.7885	0.0523	0.7726	0.0112
660	11.4203	0.6778	8.719	0.1143		660	0.8003	0.0475	0.7855	0.0103
663	11.5202	0.6307	8.8301	0.0928		663	0.8073	0.0442	0.7955	0.00836
666	11.436	0.7392	8.9122	0.0665		666	0.8014	0.0518	0.8029	0.00599
669	11.3575	0.8405	9.1497	0.1288		669	0.7959	0.0589	0.8243	0.0116
672	11.3746	0.9019	9.2618	0.1166		672	0.7971	0.0632	0.8344	0.0105
675	11.5473	0.7948	9.2507	0.0295		675	0.8092	0.0557	0.8334	0.00266
678	11.6786	0.7563	9.2352	0.09		678	0.8184	0.053	0.832	0.00811
681	11.7414	0.742	9.3284	0.121		681	0.8228	0.052	0.8404	0.0109
684	11.7456	0.7335	9.3773	0.08		684	0.8231	0.0514	0.8448	0.00721
687	11.7785	0.7121	9.4272	0.0418		687	0.8254	0.0499	0.8493	0.00377
690	11.7471	0.7064	9.4272	0.0418		690	0.8232	0.0495	0.8493	0.00377
693	11.6643	0.8134	9.4272	0.0418		693	0.8174	0.057	0.8493	0.00377
696	11.5701	0.822	9.5715	0.0339		696	0.8108	0.0576	0.8623	0.00305
699	11.6315	0.8334	9.6337	0.0757		699	0.8151	0.0584	0.8679	0.00682
702	11.7899	0.812	9.6359	0.0616		702	0.8262	0.0569	0.8681	0.00555
705	11.8056	0.7292	9.5427	0.0759		705	0.8273	0.0511	0.8597	0.00684
708	11.837	0.7135	9.5127	0.1443		708	0.8295	0.05	0.857	0.013
711	11.8798	0.6536	9.5926	0.1221		711	0.8325	0.0458	0.8642	0.011
714	11.8741	0.6835	9.7169	0.0436		714	0.8321	0.0479	0.8754	0.00393
717	11.9012	0.7021	9.8612	0.0333		717	0.834	0.0492	0.8884	0.003
720	11.8684	0.7164	9.7991	0.0528		720	0.8317	0.0502	0.8828	0.00476
723	11.8898	0.7692	9.7547	0.1443		723	0.8332	0.0539	0.8788	0.013
726	11.8898	0.7692	9.7525	0.1074		726	0.8332	0.0539	0.8786	0.00968
729	11.8898	0.7692	9.7946	0.044		729	0.8332	0.0539	0.8824	0.00396
732	11.3903	0.6407	9.1164	0.1343		732	0.7982	0.0449	0.8213	0.0121
735	7.927	0.5808	7.0196	0.1543		735	0.5555	0.0407	0.6324	0.0139
738	5.0687	0.4481	4.8096	0.3663		738	0.3552	0.0314	0.4333	0.033
741	3.2464	0.2854	3.5331	0.2498		741	0.2275	0.02	0.3183	0.0225
744	2.1933	0.1613	2.5785	0.1132		744	0.1537	0.0113	0.2323	0.0102
747	1.5754	0.1598	1.8515	0.0344		747	0.1104	0.0112	0.1668	0.0031
750	1.2814	0.2069	1.3842	0.0386		750	0.0898	0.0145	0.1247	0.00348
753	0.9304	0.2041	1.0478	0.065		753	0.0652	0.0143	0.0944	0.00586
756	0.7064	0.1869	0.7093	0.0808		756	0.0495	0.0131	0.0639	0.00728
759	0.6122	0.1869	0.5017	0.0847		759	0.0429	0.0131	0.0452	0.00763
762	0.5908	0.2169	0.3563	0.0606		762	0.0414	0.0152	0.0321	0.00546
765	0.6678	0.2297	0.4185	0.0551		765	0.0468	0.0161	0.0377	0.00496
768	0.6422	0.2283	0.3563	0.0606		768	0.045	0.016	0.0321	0.00546
771	0.5779	0.2012	0.3252	0.0785		771	0.0405	0.0141	0.0293	0.00707
774	0.6093	0.1784	0.3563	0.0606		774	0.0427	0.0125	0.0321	0.00546
777	0.6393	0.1584	0.2919	0.0525		777	0.0448	0.0111	0.0263	0.00473
780	0.7435	0.2026	0.323	0.0321		780	0.0521	0.0142	0.0291	0.00289
783	0.7078	0.1712	0.2919	0.0525		783	0.0496	0.012	0.0263	0.00473
786	0.665	0.0923	0.4806	0.0905		786	0.0466	0.00647	0.0433	0.00815
789	0.6493	0.0043381	0.4496	0.0698		789	0.0455	0.000304	0.0405	0.00629
792	0.6136	0.0278	0.4662	0.0143		792	0.043	0.00195	0.042	0.00129
795	0.6436	0.0481	0.404	0.0558		795	0.0451	0.00337	0.0364	0.00503
798	0.6165	0.0538	0.4351	0.0306		798	0.0432	0.00377	0.0392	0.00276
801	0.7206	0.0712	0.404	0.0558		801	0.0505	0.00499	0.0364	0.00503
804	0.8676	0.1627	0.4218	0.1043		804	0.0608	0.0114	0.038	0.0094
807	0.899	0.1627	0.484	0.0529		807	0.063	0.0114	0.0436	0.00477
810	0.889	0.1153	0.626	0.0598		810	0.0623	0.00808	0.0564	0.00539
813	0.7849	0.0629	0.6904	0.0416		813	0.055	0.00441	0.0622	0.00375
816	0.685	0.0691	0.7237	0.0134		816	0.048	0.00484	0.0652	0.00121
819	0.685	0.0691	0.7548	0.038		819	0.048	0.00484	0.068	0.00342
822	0.8248	0.1153	0.7548	0.038		822	0.0578	0.00808	0.068	0.00342
825	0.8619	0.137	0.7737	0.0564		825	0.0604	0.0096	0.0697	0.00508
828	0.8933	0.1456	0.7426	0.082		828	0.0626	0.0102	0.0669	0.00739
831	0.8876	0.1441	0.7737	0.0564		831	0.0622	0.0101	0.0697	0.00508
834	0.8719	0.1484	0.9291	0.0848		834	0.0611	0.0104	0.0837	0.00764
837	0.9076	0.1414	0.9468	0.0668		837	0.0636	0.00991	0.0853	0.00602
840	0.9133	0.122	0.918	0.0471		840	0.064	0.00855	0.0827	0.00424
843	0.9404	0.0997	0.9801	0.0382		843	0.0659	0.00699	0.0883	0.00344
846	0.9775	0.1107	1.0134	0.0096126		846	0.0685	0.00776	0.0913	0.000866
849	1.0346	0.1043	1.1899	0.0111		849	0.0725	0.00731	0.1072	0.000996
852	2.0078	0.1584	2.0124	0.0741		852	0.1407	0.0111	0.1813	0.00668
855	3.646	0.3439	3.0103	0.1243		855	0.2555	0.0241	0.2712	0.0112
858	5.0787	0.5594	3.9261	0.0666		858	0.3559	0.0392	0.3537	0.006
861	6.1475	0.645	4.6165	0.1665		861	0.4308	0.0452	0.4159	0.015
864	7.0908	0.7164	5.4468	0.2908		864	0.4969	0.0502	0.4907	0.0262
867	7.9013	0.6964	6.1505	0.3752		867	0.5537	0.0488	0.5541	0.0338
870	8.4007	0.8034	6.5845	0.3818		870	0.5887	0.0563	0.5932	0.0344
873	8.9516	0.7963	6.9708	0.3108		873	0.6273	0.0558	0.628	0.028
876	9.3925	0.7477	7.1984	0.2575		876	0.6582	0.0524	0.6485	0.0232
879	9.7607	0.7106	7.4747	0.1709		879	0.684	0.0498	0.6734	0.0154
882	10.0489	0.6436	7.7312	0.1721		882	0.7042	0.0451	0.6965	0.0155
885	10.3172	0.665	7.9398	0.2054		885	0.723	0.0466	0.7153	0.0185
888	10.5013	0.6536	8.1496	0.2109		888	0.7359	0.0458	0.7342	0.019
891	10.6597	0.6279	8.2018	0.1376		891	0.747	0.044	0.7389	0.0124
894	10.8438	0.6193	8.315	0.1232		894	0.7599	0.0434	0.7491	0.0111
897	10.8638	0.675	8.5392	0.111		897	0.7613	0.0473	0.7693	0.01
900	10.9479	0.7135	8.7157	0.121		900	0.7672	0.05	0.7852	0.0109
903	10.985	0.6821	8.7668	0.0654		903	0.7698	0.0478	0.7898	0.00589
906	11.1335	0.7064	8.8456	0.0492		906	0.7802	0.0495	0.7969	0.00443
909	11.1335	0.7064	8.9721	0.1199		909	0.7802	0.0495	0.8083	0.0108
912	11.0593	0.7677	9.0854	0.1086		912	0.775	0.0538	0.8185	0.00978
915	11.1135	0.8005	9.1675	0.0714		915	0.7788	0.0561	0.8259	0.00643
918	11.1905	0.7292	9.2485	0.0344		918	0.7842	0.0511	0.8332	0.0031
921	11.3475	0.7078	9.3129	0.0549		921	0.7952	0.0496	0.839	0.00495
924	11.3946	0.6307	9.3751	0.1047		924	0.7985	0.0442	0.8446	0.00943
927	11.3846	0.6778	9.2818	0.035		927	0.7978	0.0475	0.8362	0.00315
930	11.3532	0.6707	9.2374	0.0823		930	0.7956	0.047	0.8322	0.00741
933	11.3532	0.6707	9.3806	0.0664		933	0.7956	0.047	0.8451	0.00598
936	11.3133	0.7135	9.5049	0.0484		936	0.7928	0.05	0.8563	0.00436
939	11.3175	0.7021	9.6182	0.0475		939	0.7931	0.0492	0.8665	0.00428
942	11.3803	0.6892	9.6492	0.07		942	0.7975	0.0483	0.8693	0.00631
945	11.4174	0.6593	9.6182	0.0475		945	0.8001	0.0462	0.8665	0.00428
948	11.4745	0.6807	9.5893	0.0331		948	0.8041	0.0477	0.8639	0.00298
951	11.4374	0.7121	9.607	0.0911		951	0.8015	0.0499	0.8655	0.00821
954	11.4745	0.6807	9.607	0.0911		954	0.8041	0.0477	0.8655	0.00821
957	11.4959	0.7335	9.6381	0.0686		957	0.8056	0.0514	0.8683	0.00618
960	11.5373	0.6693	9.667	0.0694		960	0.8085	0.0469	0.8709	0.00625
963	11.5958	0.6921	9.7003	0.0431		963	0.8126	0.0485	0.8739	0.00388
966	11.5287	0.7178	9.6692	0.0505		966	0.8079	0.0503	0.8711	0.00455
969	11.5287	0.7178	9.6204	0.0084915		969	0.8079	0.0503	0.8667	0.000765
972	10.5869	0.4324	9.233	0.077		972	0.7419	0.0303	0.8318	0.00694
975	7.556	0.4623	7.2772	0.1976		975	0.5295	0.0324	0.6556	0.0178
978	4.9403	0.2683	5.4368	0.0785		978	0.3462	0.0188	0.4898	0.00707
981	3.158	0.1955	4.0371	0.0417		981	0.2213	0.0137	0.3637	0.00376
984	2.1491	0.0768	2.8993	0.0922		984	0.1506	0.00538	0.2612	0.00831
987	1.4013	0.1251	2.0657	0.1521		987	0.0982	0.00877	0.1861	0.0137
990	1.0346	0.114	1.4741	0.2442		990	0.0725	0.00799	0.1328	0.022
993	0.8619	0.1333	1.07	0.1887		993	0.0604	0.00934	0.0964	0.017
996	0.7563	0.1827	0.8092	0.1121		996	0.053	0.0128	0.0729	0.0101
999	0.6992	0.2055	0.6771	0.0532		999	0.049	0.0144	0.061	0.00479
1002	0.7049	0.2554	0.5639	0.0639		1002	0.0494	0.0179	0.0508	0.00576
1005	0.6422	0.2283	0.4817	0.0827		1005	0.045	0.016	0.0434	0.00745
1008	0.6422	0.2283	0.3696	0.0969		1008	0.045	0.016	0.0333	0.00873
1011	0.6778	0.2554	0.4318	0.1299		1011	0.0475	0.0179	0.0389	0.0117
1014	0.7092	0.234	0.2897	0.1288		1014	0.0497	0.0164	0.0261	0.0116
1017	0.7035	0.1841	0.1943	0.0991		1017	0.0493	0.0129	0.0175	0.00893
1020	0.625	0.0766	0.1965	0.1321		1020	0.0438	0.00537	0.0177	0.0119
1023	0.5608	0.0488	0.3208	0.1388		1023	0.0393	0.00342	0.0289	0.0125
1026	0.6978	0.1334	0.4329	0.1243		1026	0.0489	0.00935	0.039	0.0112
1029	0.812	0.2183	0.3563	0.0606		1029	0.0569	0.0153	0.0321	0.00546
1032	0.8419	0.2069	0.4196	0.0783		1032	0.059	0.0145	0.0378	0.00705
1035	0.8362	0.167	0.5439	0.1154		1035	0.0586	0.0117	0.049	0.0104
1038	0.8262	0.12	0.6238	0.1011		1038	0.0579	0.00841	0.0562	0.00911
1041	0.7477	0.0489	0.7037	0.0991		1041	0.0524	0.00343	0.0634	0.00893
1044	0.7106	0.0532	0.706	0.064		1044	0.0498	0.00373	0.0636	0.00577
1047	0.7477	0.0489	0.6616	0.045		1047	0.0524	0.00343	0.0596	0.00405
1050	0.8519	0.0925	0.5683	0.1254		1050	0.0597	0.00648	0.0512	0.0113
1053	0.899	0.1627	0.6926	0.0193		1053	0.063	0.0114	0.0624	0.00174
1056	0.9932	0.1698	0.7415	0.0595		1056	0.0696	0.0119	0.0668	0.00536
1059	0.9618	0.1698	0.8048	0.033		1059	0.0674	0.0119	0.0725	0.00297
1062	0.8947	0.1441	0.8536	0.0739		1062	0.0627	0.0101	0.0769	0.00666
1065	0.9247	0.1416	0.918	0.0471		1065	0.0648	0.00992	0.0827	0.00424
1068	0.9561	0.1441	0.918	0.0471		1068	0.067	0.0101	0.0827	0.00424
1071	0.9875	0.1513	0.8558	0.0937		1071	0.0692	0.0106	0.0771	0.00844
1074	0.9875	0.1513	0.9357	0.1072		1074	0.0692	0.0106	0.0843	0.00966
1077	0.9504	0.1339	1.0312	0.0614		1077	0.0666	0.00938	0.0929	0.00553
1080	0.9404	0.0997	1.0934	0.0457		1080	0.0659	0.00699	0.0985	0.00412
1083	0.909	0.0818	1.0934	0.0457		1083	0.0637	0.00573	0.0985	0.00412
1086	0.9361	0.0588	1.0312	0.0614		1086	0.0656	0.00412	0.0929	0.00553
1089	1.0303	0.0645	1.2055	0.0562		1089	0.0722	0.00452	0.1086	0.00506
1092	1.9436	0.1769	1.9969	0.0577		1092	0.1362	0.0124	0.1799	0.0052
1095	3.6916	0.3311	2.8494	0.0542		1095	0.2587	0.0232	0.2567	0.00488
1098	5.1001	0.4252	3.7451	0.1709		1098	0.3574	0.0298	0.3374	0.0154
1101	6.1518	0.4723	4.6898	0.2853		1101	0.4311	0.0331	0.4225	0.0257
1104	6.9994	0.615	5.4446	0.3108		1104	0.4905	0.0431	0.4905	0.028
1107	7.7015	0.6179	6.1217	0.3319		1107	0.5397	0.0433	0.5515	0.0299
1110	8.2538	0.6036	6.5224	0.3352		1110	0.5784	0.0423	0.5876	0.0302
1113	8.7318	0.6564	6.8753	0.3563		1113	0.6119	0.046	0.6194	0.0321
1116	9.0472	0.7349	7.2761	0.363		1116	0.634	0.0515	0.6555	0.0327
1119	9.3197	0.7577	7.5025	0.3374		1119	0.6531	0.0531	0.6759	0.0304
1122	9.6936	0.7278	7.699	0.2631		1122	0.6793	0.051	0.6936	0.0237
1125	9.9548	0.6507	7.9243	0.2364		1125	0.6976	0.0456	0.7139	0.0213
1128	10.243	0.5851	8.2451	0.2564		1128	0.7178	0.041	0.7428	0.0231
1131	10.3372	0.5779	8.4216	0.2664		1131	0.7244	0.0405	0.7587	0.024
1134	10.4842	0.5951	8.5348	0.2542		1134	0.7347	0.0417	0.7689	0.0229
1137	10.5741	0.5894	8.698	0.1809		1137	0.741	0.0413	0.7836	0.0163
1140	10.6897	0.6393	8.7468	0.1443		1140	0.7491	0.0448	0.788	0.013
1143	10.7895	0.5894	8.8911	0.1576		1143	0.7561	0.0413	0.801	0.0142
1146	10.8438	0.6193	8.8789	0.0509		1146	0.7599	0.0434	0.7999	0.00459
1149	10.9693	0.5894	8.93	0.0403		1149	0.7687	0.0413	0.8045	0.00363
1152	10.9437	0.5737	9.1042	0.0222		1152	0.7669	0.0402	0.8202	0.002
1155	11.0378	0.5665	9.1986	0.0978		1155	0.7735	0.0397	0.8287	0.00881
1158	11.0007	0.5965	9.2618	0.1166		1158	0.7709	0.0418	0.8344	0.0105
1161	10.9337	0.6193	9.2485	0.0344		1161	0.7662	0.0434	0.8332	0.0031
1164	11.0336	0.5765	9.2974	0.0352		1164	0.7732	0.0404	0.8376	0.00317
1167	11.0336	0.5765	9.2485	0.0344		1167	0.7732	0.0404	0.8332	0.0031
1170	11.0635	0.5822	9.3773	0.08		1170	0.7753	0.0408	0.8448	0.00721
1173	11.0279	0.6122	9.3751	0.1047		1173	0.7728	0.0429	0.8446	0.00943
1176	11.0849	0.6364	9.5516	0.1132		1176	0.7768	0.0446	0.8605	0.0102
1179	11.2319	0.5137	9.6293	0.1532		1179	0.7871	0.036	0.8675	0.0138
1182	11.2947	0.5009	9.6315	0.111		1182	0.7915	0.0351	0.8677	0.01
1185	11.2476	0.5794	9.5693	0.0571		1185	0.7882	0.0406	0.8621	0.00514
1188	11.1534	0.5865	9.4428	0.0218		1188	0.7816	0.0411	0.8507	0.00196
1191	11.1805	0.6036	9.4761	0.0245		1191	0.7835	0.0423	0.8537	0.00221
1194	11.1591	0.5522	9.5871	0.0325		1194	0.782	0.0387	0.8637	0.00293
1197	11.1863	0.5708	9.6515	0.0224		1197	0.7839	0.04	0.8695	0.00202
1200	11.1805	0.6036	9.6825	0.0488		1200	0.7835	0.0423	0.8723	0.0044
1203	11.1805	0.6036	9.7447	0.1025		1203	0.7835	0.0423	0.8779	0.00923
1206	11.3689	0.5894	9.7447	0.1025		1206	0.7967	0.0413	0.8779	0.00923
1209	11.3418	0.5708	9.7136	0.0756		1209	0.7948	0.04	0.8751	0.00681
1212	10.7054	0.3325	9.2641	0.0941		1212	0.7502	0.0233	0.8346	0.00848
1215	7.7001	0.2797	7.5491	0.1232		1215	0.5396	0.0196	0.6801	0.0111
1218	4.9331	0.1187	5.812	0.1465		1218	0.3457	0.00832	0.5236	0.0132
1221	3.128	0.1192	4.299	0.1166		1221	0.2192	0.00835	0.3873	0.0105
1224	2.1962	0.0699	3.1913	0.1443		1224	0.1539	0.0049	0.2875	0.013
1227	1.6154	0.1456	2.24	0.1086		1227	0.1132	0.0102	0.2018	0.00978
1230	1.2715	0.1912	1.6273	0.0735		1230	0.0891	0.0134	0.1466	0.00662
1233	0.9518	0.1741	1.1944	0.091		1233	0.0667	0.0122	0.1076	0.0082
1236	0.7634	0.1755	1.0478	0.065		1236	0.0535	0.0123	0.0944	0.00586
1239	0.7164	0.1912	0.7781	0.1376		1239	0.0502	0.0134	0.0701	0.0124
1242	0.6949	0.2326	0.6627	0.0866		1242	0.0487	0.0163	0.0597	0.0078
1245	0.7049	0.2554	0.7082	0.0547		1245	0.0494	0.0179	0.0638	0.00493
1248	0.7506	0.3139	0.6882	0.1232		1248	0.0526	0.022	0.062	0.0111
1251	0.7877	0.3439	0.5617	0.0555		1251	0.0552	0.0241	0.0506	0.005
1254	0.7549	0.2997	0.4373	0.0787		1254	0.0529	0.021	0.0394	0.00709
1257	0.7763	0.244	0.3774	0.1754		1257	0.0544	0.0171	0.034	0.0158
1260	0.7649	0.1456	0.5017	0.0847		1260	0.0536	0.0102	0.0452	0.00763
1263	0.7549	0.109	0.595	0.0687		1263	0.0529	0.00764	0.0536	0.00619
1266	0.7863	0.0893	0.595	0.0687		1266	0.0551	0.00626	0.0536	0.00619
1269	0.8591	0.1513	0.6749	0.0413		1269	0.0602	0.0106	0.0608	0.00372
1272	0.8962	0.1841	0.6283	0.0894		1272	0.0628	0.0129	0.0566	0.00805
1275	0.8904	0.1376	0.595	0.0687		1275	0.0624	0.00964	0.0536	0.00619
1278	0.8533	0.1059	0.6571	0.1016		1278	0.0598	0.00742	0.0592	0.00915
1281	0.8847	0.0966	0.6571	0.1016		1281	0.062	0.00677	0.0592	0.00915
1284	0.9618	0.1698	0.706	0.064		1284	0.0674	0.0119	0.0636	0.00577
1287	0.9989	0.1984	0.6616	0.045		1287	0.07	0.0139	0.0596	0.00405
1290	0.9518	0.122	0.6616	0.045		1290	0.0667	0.00855	0.0596	0.00405
1293	0.9418	0.0743	0.7737	0.0564		1293	0.066	0.00521	0.0697	0.00508
1296	0.9047	0.0475	0.8669	0.0352		1296	0.0634	0.00333	0.0781	0.00317
1299	0.879	0.0698	0.9801	0.0382		1299	0.0616	0.00489	0.0883	0.00344
1302	0.9418	0.0743	0.9468	0.0668		1302	0.066	0.00521	0.0853	0.00602
1305	0.9147	0.0942	0.8847	0.0606		1305	0.0641	0.0066	0.0797	0.00546
1308	0.909	0.0818	0.9047	0.1288		1308	0.0637	0.00573	0.0815	0.0116
1311	0.9404	0.0997	0.9357	0.1072		1311	0.0659	0.00699	0.0843	0.00966
1314	1.0075	0.1269	0.938	0.131		1314	0.0706	0.00889	0.0845	0.0118
1317	0.9975	0.1009	0.9546	0.1898		1317	0.0699	0.00707	0.086	0.0171
1320	0.9675	0.0781	1.0789	0.1028		1320	0.0678	0.00547	0.0972	0.00926
1323	0.9732	0.0766	1.2832	0.1277		1323	0.0682	0.00537	0.1156	0.0115
1326	1.0674	0.0836	1.3453	0.1565		1326	0.0748	0.00586	0.1212	0.0141
1329	1.1302	0.0892	1.3609	0.1487		1329	0.0792	0.00625	0.1226	0.0134
1332	1.8437	0.098	1.8959	0.075		1332	0.1292	0.00687	0.1708	0.00676
1335	3.4491	0.3353	2.7206	0.0472		1335	0.2417	0.0235	0.2451	0.00425
1338	4.9203	0.4723	3.8695	0.182		1338	0.3448	0.0331	0.3486	0.0164
1341	6.0562	0.5494	4.894	0.3041		1341	0.4244	0.0385	0.4409	0.0274
1344	6.9723	0.6122	5.6621	0.4174		1344	0.4886	0.0429	0.5101	0.0376
1347	7.6173	0.5894	6.1638	0.3741		1347	0.5338	0.0413	0.5553	0.0337
1350	5.4711	2.8526	6.4946	0.1698		1350	0.3834	0.1999	0.5851	0.0153
1353	8.5677	0.5437	6.8487	0.1931		1353	0.6004	0.0381	0.617	0.0174
1356	9.0615	0.5094	7.346	0.2231		1356	0.635	0.0357	0.6618	0.0201
1359	9.3811	0.4609	7.6657	0.2631		1359	0.6574	0.0323	0.6906	0.0237
1362	9.6537	0.4809	8.0486	0.3341		1362	0.6765	0.0337	0.7251	0.0301
1365	9.8049	0.4995	8.3361	0.3619		1365	0.6871	0.035	0.751	0.0326
1368	9.9476	0.558	8.5115	0.4029		1368	0.6971	0.0391	0.7668	0.0363
1371	10.0689	0.5608	8.5814	0.2498		1371	0.7056	0.0393	0.7731	0.0225
1374	10.1588	0.5494	8.5714	0.1132		1374	0.7119	0.0385	0.7722	0.0102
1377	10.3472	0.5366	8.6513	0.0983		1377	0.7251	0.0376	0.7794	0.00886
1380	10.41	0.5151	8.8267	0.1388		1380	0.7295	0.0361	0.7952	0.0125
1383	10.4942	0.5522	8.9411	0.095		1383	0.7354	0.0387	0.8055	0.00856
1386	10.5841	0.5451	8.9433	0.0784		1386	0.7417	0.0382	0.8057	0.00706
1389	10.6583	0.4823	9.0543	0.0827		1389	0.7469	0.0338	0.8157	0.00745
1392	10.7153	0.5066	9.1031	0.0577		1392	0.7509	0.0355	0.8201	0.0052
1395	10.6483	0.5266	9.2463	0.0783		1395	0.7462	0.0369	0.833	0.00705
1398	10.674	0.5408	9.233	0.0574		1398	0.748	0.0379	0.8318	0.00517
1401	10.7582	0.4324	9.2974	0.0352		1401	0.7539	0.0303	0.8376	0.00317
1404	10.858	0.3853	9.3284	0.0516		1404	0.7609	0.027	0.8404	0.00465
1407	10.858	0.3853	9.2352	0.0522		1407	0.7609	0.027	0.832	0.0047
1410	10.888	0.3939	9.2663	0.0354		1410	0.763	0.0276	0.8348	0.00319
1413	10.9094	0.4495	9.3617	0.027		1413	0.7645	0.0315	0.8434	0.00243
1416	10.9094	0.4495	9.4727	0.0735		1416	0.7645	0.0315	0.8534	0.00662
1419	10.9622	0.4795	9.5538	0.0607		1419	0.7682	0.0336	0.8607	0.00547
1422	10.9722	0.4338	9.4916	0.0639		1422	0.7689	0.0304	0.8551	0.00576
1425	10.9722	0.4338	9.5871	0.0325		1425	0.7689	0.0304	0.8637	0.00293
1428	10.9993	0.4495	9.5871	0.0325		1428	0.7708	0.0315	0.8637	0.00293
1431	10.9151	0.4095	9.6492	0.07		1431	0.7649	0.0287	0.8693	0.00631
1434	10.9679	0.4424	9.556	0.0362		1434	0.7686	0.031	0.8609	0.00326
1437	10.938	0.4367	9.6381	0.0686		1437	0.7665	0.0306	0.8683	0.00618
1440	11.0949	0.4167	9.7014	0.0447		1440	0.7775	0.0292	0.874	0.00403
1443	11.1049	0.3696	9.7158	0.0386		1443	0.7782	0.0259	0.8753	0.00348
1446	11.162	0.391	9.8279	0.0264		1446	0.7822	0.0274	0.8854	0.00238
1449	11.1934	0.3967	9.7469	0.0637		1449	0.7844	0.0278	0.8781	0.00574
1452	10.507	0.3796	9.1397	0.1876		1452	0.7363	0.0266	0.8234	0.0169
1455	7.5831	0.5522	7.4081	0.4129		1455	0.5314	0.0387	0.6674	0.0372
1458	4.6891	0.3796	5.4002	0.4118		1458	0.3286	0.0266	0.4865	0.0371
1461	3.0167	0.2668	3.875	0.4285		1461	0.2114	0.0187	0.3491	0.0386
1464	2.1376	0.1206	2.8427	0.323		1464	0.1498	0.00845	0.2561	0.0291
1467	1.6639	0.1204	2.0013	0.151		1467	0.1166	0.00844	0.1803	0.0136
1470	1.3285	0.1741	1.564	0.0738		1470	0.0931	0.0122	0.1409	0.00665
1473	1.046	0.1727	1.2565	0.0579		1473	0.0733	0.0121	0.1132	0.00522
1476	0.8362	0.2026	1.0157	0.0395		1476	0.0586	0.0142	0.0915	0.00356
1479	0.7791	0.2198	0.7892	0.0445		1479	0.0546	0.0154	0.0711	0.00401
1482	0.685	0.2183	0.6771	0.0532		1482	0.048	0.0153	0.061	0.00479
1485	0.7263	0.2069	0.5173	0.0625		1485	0.0509	0.0145	0.0466	0.00563
1488	0.7263	0.2069	0.4551	0.1166		1488	0.0509	0.0145	0.041	0.0105
1491	0.7263	0.2069	0.5328	0.0908		1491	0.0509	0.0145	0.048	0.00818
1494	0.7934	0.2098	0.5772	0.0394		1494	0.0556	0.0147	0.052	0.00355
1497	0.7934	0.2098	0.5284	0.0556		1497	0.0556	0.0147	0.0476	0.00501
1500	0.8248	0.1869	0.4185	0.0551		1500	0.0578	0.0131	0.0377	0.00496
1503	0.7506	0.133	0.2775	0.1376		1503	0.0526	0.00932	0.025	0.0124
1506	0.8091	0.1126	0.2775	0.1376		1506	0.0567	0.00789	0.025	0.0124
1509	0.8491	0.1142	0.373	0.1432		1509	0.0595	0.008	0.0336	0.0129
1512	0.9532	0.1584	0.515	0.1022		1512	0.0668	0.0111	0.0464	0.00921
1515	0.9846	0.1441	0.5461	0.111		1515	0.069	0.0101	0.0492	0.01
1518	0.9104	0.0812	0.515	0.1022		1518	0.0638	0.00569	0.0464	0.00921
1521	0.8748	0.0498	0.515	0.1022		1521	0.0613	0.00349	0.0464	0.00921
1524	0.9104	0.0812	0.7393	0.0679		1524	0.0638	0.00569	0.0666	0.00612
1527	0.9475	0.1127	0.7559	0.0163		1527	0.0664	0.0079	0.0681	0.00147
1530	0.9475	0.1127	0.7559	0.0163		1530	0.0664	0.0079	0.0681	0.00147
1533	0.9789	0.1039	0.787	0.0274		1533	0.0686	0.00728	0.0709	0.00247
1536	0.9047	0.0475	0.8691	0.0134		1536	0.0634	0.00333	0.0783	0.00121
1539	0.9361	0.0588	0.9335	0.0286		1539	0.0656	0.00412	0.0841	0.00258
1542	0.9732	0.0766	0.9979	0.0548		1542	0.0682	0.00537	0.0899	0.00494
1545	1.036	0.0818	0.9513	0.049		1545	0.0726	0.00573	0.0857	0.00441
1548	1.036	0.0818	0.858	0.1288		1548	0.0726	0.00573	0.0773	0.0116
1551	0.9989	0.0547	0.9202	0.0756		1551	0.07	0.00383	0.0829	0.00681
1554	1.0674	0.0836	1.0001	0.0824		1554	0.0748	0.00586	0.0901	0.00742
1557	1.0974	0.0936	1.1255	0.0198		1557	0.0769	0.00656	0.1014	0.00178
1560	1.0974	0.0936	1.0945	0.0356		1560	0.0769	0.00656	0.0986	0.00321
1563	1.1188	0.0843	1.0323	0.0859		1563	0.0784	0.00591	0.093	0.00774
1566	1.0888	0.0608	0.9701	0.1388		1566	0.0763	0.00426	0.0874	0.0125
1569	1.1245	0.0705	1.3831	0.0436		1569	0.0788	0.00494	0.1246	0.00393
1572	2.0106	0.0539	2.5352	0.1543		1572	0.1409	0.00378	0.2284	0.0139
1575	3.6745	0.2968	3.3256	0.1443		1575	0.2575	0.0208	0.2996	0.013
1578	4.9617	0.3939	4.1614	0.2342		1578	0.3477	0.0276	0.3749	0.0211
1581	6.0034	0.4752	4.9928	0.3641		1581	0.4207	0.0333	0.4498	0.0328
1584	6.8268	0.5423	5.7454	0.4163		1584	0.4784	0.038	0.5176	0.0375
1587	7.409	0.5465	6.3425	0.3508		1587	0.5192	0.0383	0.5714	0.0316
1590	7.8913	0.5408	6.8742	0.3785		1590	0.553	0.0379	0.6193	0.0341
1593	8.3893	0.518	7.245	0.3386		1593	0.5879	0.0363	0.6527	0.0305
1596	8.8246	0.5209	7.4104	0.2486		1596	0.6184	0.0365	0.6676	0.0224
1599	9.1699	0.4795	7.6379	0.2098		1599	0.6426	0.0336	0.6881	0.0189
1602	9.4068	0.5294	7.8644	0.1809		1602	0.6592	0.0371	0.7085	0.0163
1605	9.685	0.4995	8.1518	0.1898		1605	0.6787	0.035	0.7344	0.0171
1608	9.842	0.4695	8.2973	0.182		1608	0.6897	0.0329	0.7475	0.0164
1611	9.9904	0.4795	8.4726	0.2087		1611	0.7001	0.0336	0.7633	0.0188
1614	10.1474	0.4509	8.6957	0.2065		1614	0.7111	0.0316	0.7834	0.0186
1617	10.2787	0.4124	8.7779	0.1698		1617	0.7203	0.0289	0.7908	0.0153
1620	10.3786	0.3596	8.8911	0.1576		1620	0.7273	0.0252	0.801	0.0142
1623	10.4728	0.3525	8.9721	0.1199		1623	0.7339	0.0247	0.8083	0.0108
1626	10.4885	0.4067	8.9921	0.0365		1626	0.735	0.0285	0.8101	0.00329
1629	10.4157	0.4695	9.1342	0.0845		1629	0.7299	0.0329	0.8229	0.00761
1632	10.4428	0.4823	9.1986	0.0978		1632	0.7318	0.0338	0.8287	0.00881
1635	10.5156	0.4195	9.2774	0.1045		1635	0.7369	0.0294	0.8358	0.00941
1638	10.6254	0.3254	9.2929	0.1421		1638	0.7446	0.0228	0.8372	0.0128
1641	10.7567	0.2868	9.4039	0.1687		1641	0.7538	0.0201	0.8472	0.0152
1644	10.7139	0.361	9.5327	0.1687		1644	0.7508	0.0253	0.8588	0.0152
1647	10.7039	0.4053	9.5349	0.121		1647	0.7501	0.0284	0.859	0.0109
1650	10.7039	0.4053	9.5216	0.0891		1650	0.7501	0.0284	0.8578	0.00803
1653	10.6996	0.4095	9.4739	0.0261		1653	0.7498	0.0287	0.8535	0.00235
1656	10.7681	0.3867	9.4739	0.0261		1656	0.7546	0.0271	0.8535	0.00235
1659	10.731	0.4195	9.4428	0.0218		1659	0.752	0.0294	0.8507	0.00196
1662	10.8209	0.4167	9.5049	0.0484		1662	0.7583	0.0292	0.8563	0.00436
1665	10.8309	0.371	9.556	0.0362		1665	0.759	0.026	0.8609	0.00326
1668	10.858	0.3853	9.6204	0.0084915		1668	0.7609	0.027	0.8667	0.000765
1671	10.868	0.3396	9.5871	0.0325		1671	0.7616	0.0238	0.8637	0.00293
1674	10.9037	0.3082	9.6381	0.0686		1674	0.7641	0.0216	0.8683	0.00618
1677	10.9879	0.3482	9.6359	0.0689		1677	0.77	0.0244	0.8681	0.00621
1680	10.9522	0.3782	9.7003	0.0431		1680	0.7675	0.0265	0.8739	0.00388
1683	10.9779	0.3953	9.7624	0.0693		1683	0.7693	0.0277	0.8795	0.00624
1686	10.9251	0.3639	9.7314	0.0509		1686	0.7656	0.0255	0.8767	0.00459
1689	10.9879	0.3482	9.5893	0.0331		1689	0.77	0.0244	0.8639	0.00298
1692	10.3829	0.3667	8.9433	0.0784		1692	0.7276	0.0257	0.8057	0.00706
1695	7.2848	0.4638	7.1617	0.1698		1695	0.5105	0.0325	0.6452	0.0153
1698	4.7619	0.3553	5.2081	0.2986		1698	0.3337	0.0249	0.4692	0.0269
1701	3.1865	0.1219	3.9827	0.2298		1701	0.2233	0.00854	0.3588	0.0207
1704	2.2604	0.1324	2.9837	0.1687		1704	0.1584	0.00928	0.2688	0.0152
1707	1.6496	0.1769	2.2089	0.1299		1707	0.1156	0.0124	0.199	0.0117
1710	1.2244	0.1769	1.6939	0.1277		1710	0.0858	0.0124	0.1526	0.0115
1713	1.0831	0.1884	1.3731	0.1432		1713	0.0759	0.0132	0.1237	0.0129
1716	0.9675	0.224	1.0834	0.1399		1716	0.0678	0.0157	0.0976	0.0126
1719	0.9461	0.2668	0.8902	0.1443		1719	0.0663	0.0187	0.0802	0.013
1722	0.8162	0.2412	0.8714	0.0613		1722	0.0572	0.0169	0.0785	0.00552
1725	0.7791	0.2198	0.8203	0.0413		1725	0.0546	0.0154	0.0739	0.00372
1728	0.8105	0.1926	0.7093	0.0808		1728	0.0568	0.0135	0.0639	0.00728
1731	0.8462	0.2155	0.6782	0.0926		1731	0.0593	0.0151	0.0611	0.00834
1734	0.8833	0.2397	0.6471	0.1099		1734	0.0619	0.0168	0.0583	0.0099
1737	0.8505	0.1869	0.6471	0.1099		1737	0.0596	0.0131	0.0583	0.0099
1740	0.8819	0.1627	0.646	0.064		1740	0.0618	0.0114	0.0582	0.00577
1743	0.8819	0.1627	0.6149	0.0827		1743	0.0618	0.0114	0.0554	0.00745
1746	0.949	0.1698	0.6283	0.0894		1746	0.0665	0.0119	0.0566	0.00805
1749	0.9133	0.1403	0.6149	0.0827		1749	0.064	0.00983	0.0554	0.00745
1752	0.9076	0.0898	0.646	0.064		1752	0.0636	0.00629	0.0582	0.00577
1755	0.8976	0.0678	0.7082	0.0547		1755	0.0629	0.00475	0.0638	0.00493
1758	0.8976	0.0678	0.787	0.0274		1758	0.0629	0.00475	0.0709	0.00247
1761	0.9704	0.1166	0.8358	0.0209		1761	0.068	0.00817	0.0753	0.00188
1764	0.9704	0.1166	0.8225	0.0932		1764	0.068	0.00817	0.0741	0.0084
1767	1.0103	0.1331	0.8847	0.0606		1767	0.0708	0.00933	0.0797	0.00546
1770	1.036	0.0818	0.9801	0.0382		1770	0.0726	0.00573	0.0883	0.00344
1773	1.0303	0.0645	0.9801	0.0382		1773	0.0722	0.00452	0.0883	0.00344
1776	1.0032	0.0876	0.9491	0.0333		1776	0.0703	0.00614	0.0855	0.003
1779	0.9946	0.0577	0.9047	0.1288		1779	0.0697	0.00404	0.0815	0.0116
1782	0.9261	0.0402	0.9069	0.1565		1782	0.0649	0.00282	0.0817	0.0141
1785	0.9261	0.0402	0.969	0.106		1785	0.0649	0.00282	0.0873	0.00955
1788	0.9689	0.0569	1.0312	0.0614		1788	0.0679	0.00399	0.0929	0.00553
1791	1.0731	0.1113	1.0001	0.0824		1791	0.0752	0.0078	0.0901	0.00742
1794	1.1359	0.1267	1.0157	0.1299		1794	0.0796	0.00888	0.0915	0.0117
1797	1.0945	0.0619	1.1089	0.1058		1797	0.0767	0.00434	0.0999	0.00953
1800	1.026	0.0341	1.1089	0.1058		1800	0.0719	0.00239	0.0999	0.00953
1803	1.0474	0.0311	1.0756	0.1321		1803	0.0734	0.00218	0.0969	0.0119
1806	1.0845	0.0184	1.1378	0.1499		1806	0.076	0.00129	0.1025	0.0135
1809	1.2087	0.0437	1.3165	0.0992		1809	0.0847	0.00306	0.1186	0.00894
1812	1.9735	0.0696	2.2167	0.1017		1812	0.1383	0.00488	0.1997	0.00916
1815	3.6103	0.2426	3.2479	0.049		1815	0.253	0.017	0.2926	0.00441
1818	5.0701	0.3924	4.1281	0.151		1818	0.3553	0.0275	0.3719	0.0136
1821	6.0719	0.4709	5.0905	0.2187		1821	0.4255	0.033	0.4586	0.0197
1824	6.8796	0.548	5.812	0.3252		1824	0.4821	0.0384	0.5236	0.0293
1827	7.4147	0.6193	6.3758	0.3485		1827	0.5196	0.0434	0.5744	0.0314
1830	7.9427	0.6821	6.8587	0.323		1830	0.5566	0.0478	0.6179	0.0291
1833	8.415	0.5894	7.2294	0.2819		1833	0.5897	0.0413	0.6513	0.0254
1836	8.7646	0.5651	7.5058	0.1954		1836	0.6142	0.0396	0.6762	0.0176
1839	9.0329	0.5651	7.8266	0.2176		1839	0.633	0.0396	0.7051	0.0196
1842	9.3126	0.5351	8.1152	0.2475		1842	0.6526	0.0375	0.7311	0.0223
1845	9.4967	0.5109	8.2784	0.1732		1845	0.6655	0.0358	0.7458	0.0156
1848	9.775	0.4823	8.3616	0.1019		1848	0.685	0.0338	0.7533	0.00918
1851	9.902	0.4381	8.446	0.0529		1851	0.6939	0.0307	0.7609	0.00477
1854	9.9904	0.4795	8.638	0.016		1854	0.7001	0.0336	0.7782	0.00144
1857	10.0532	0.4566	8.8134	0.0622		1857	0.7045	0.032	0.794	0.0056
1860	10.1645	0.5037	9.0188	0.1354		1860	0.7123	0.0353	0.8125	0.0122
1863	10.2687	0.4538	9.0831	0.1465		1863	0.7196	0.0318	0.8183	0.0132
1866	10.2944	0.4652	9.1475	0.161		1866	0.7214	0.0326	0.8241	0.0145
1869	10.4885	0.4067	9.1475	0.161		1869	0.735	0.0285	0.8241	0.0145
1872	10.5355	0.3325	9.1031	0.0577		1872	0.7383	0.0233	0.8201	0.0052
1875	10.6297	0.3254	9.2174	0.0082917		1875	0.7449	0.0228	0.8304	0.000747
1878	10.6925	0.3054	9.3284	0.0516		1878	0.7493	0.0214	0.8404	0.00465
1881	10.6097	0.4124	9.4727	0.0735		1881	0.7435	0.0289	0.8534	0.00662
1884	10.5099	0.4638	9.4727	0.0735		1884	0.7365	0.0325	0.8534	0.00662
1887	10.4956	0.5094	9.5049	0.0484		1887	0.7355	0.0357	0.8563	0.00436
1890	10.537	0.4752	9.4428	0.0218		1890	0.7384	0.0333	0.8507	0.00196
1893	10.6097	0.4124	9.4605	0.0804		1893	0.7435	0.0289	0.8523	0.00724
1896	10.6683	0.4367	9.5249	0.0548		1896	0.7476	0.0306	0.8581	0.00494
1899	10.741	0.3739	9.6981	0.0796		1899	0.7527	0.0262	0.8737	0.00717
1902	10.7739	0.3468	9.6981	0.0796		1902	0.755	0.0243	0.8737	0.00717
1905	10.8366	0.3311	9.6182	0.0475		1905	0.7594	0.0232	0.8665	0.00428
1908	10.7639	0.3924	9.556	0.0362		1908	0.7543	0.0275	0.8609	0.00326
1911	10.7539	0.4395	9.6359	0.0689		1911	0.7536	0.0308	0.8681	0.00621
1914	10.7995	0.3625	9.667	0.0694		1914	0.7568	0.0254	0.8709	0.00625
1917	10.858	0.3853	9.7935	0.0919		1917	0.7609	0.027	0.8823	0.00828
1920	10.9251	0.3639	9.7003	0.0431		1920	0.7656	0.0255	0.8739	0.00388
1923	10.9151	0.4095	9.6381	0.0686		1923	0.7649	0.0287	0.8683	0.00618
1926	10.9822	0.3867	9.7192	0.1043		1926	0.7696	0.0271	0.8756	0.0094
1929	10.9622	0.3325	9.7325	0.023		1929	0.7682	0.0233	0.8768	0.00207
1932	10.5398	0.3368	9.233	0.077		1932	0.7386	0.0236	0.8318	0.00694
1935	7.4975	0.411	7.5158	0.1943		1935	0.5254	0.0288	0.6771	0.0175
1938	4.8561	0.3496	5.5422	0.2609		1938	0.3403	0.0245	0.4993	0.0235
1941	3.1722	0.1984	4.0293	0.2298		1941	0.2223	0.0139	0.363	0.0207
1944	2.1362	0.1513	3.0026	0.2642		1944	0.1497	0.0106	0.2705	0.0238
1947	1.5854	0.1584	2.1467	0.1776		1947	0.1111	0.0111	0.1934	0.016
1950	1.3185	0.1755	1.7249	0.111		1950	0.0924	0.0123	0.1554	0.01
1953	1.1459	0.2155	1.4952	0.0783		1953	0.0803	0.0151	0.1347	0.00705
1956	1.0945	0.2811	1.1766	0.0946		1956	0.0767	0.0197	0.106	0.00852
1959	1.036	0.2997	0.9679	0.0961		1959	0.0726	0.021	0.0872	0.00866
1962	0.9732	0.2726	0.7937	0.1354		1962	0.0682	0.0191	0.0715	0.0122
1965	0.9732	0.2726	0.7115	0.121		1965	0.0682	0.0191	0.0641	0.0109
1968	1.0103	0.2954	0.6782	0.0926		1968	0.0708	0.0207	0.0611	0.00834
1971	0.9832	0.2925	0.7093	0.0808		1971	0.0689	0.0205	0.0639	0.00728
1974	0.9461	0.2668	0.7393	0.0679		1974	0.0663	0.0187	0.0666	0.00612
1977	0.9147	0.2141	0.7082	0.0547		1977	0.0641	0.015	0.0638	0.00493
1980	0.8348	0.1212	0.7703	0.0877		1980	0.0585	0.00849	0.0694	0.0079
1983	0.8662	0.0945	0.7082	0.0547		1983	0.0607	0.00662	0.0638	0.00493
1986	0.8662	0.0945	0.6149	0.0827		1986	0.0607	0.00662	0.0554	0.00745
1989	0.929	0.1224	0.6782	0.0926		1989	0.0651	0.00858	0.0611	0.00834
1992	1.0331	0.1441	0.7404	0.0769		1992	0.0724	0.0101	0.0667	0.00693
1995	1.1074	0.2012	0.8825	0.074		1995	0.0776	0.0141	0.0795	0.00667
1998	1.1016	0.1498	0.8825	0.074		1998	0.0772	0.0105	0.0795	0.00667
2001	1.1016	0.1498	0.7581	0.0609		2001	0.0772	0.0105	0.0683	0.00549
2004	1.0917	0.1216	0.7448	0.121		2004	0.0765	0.00852	0.0671	0.0109
2007	1.1216	0.0976	0.8092	0.1121		2007	0.0786	0.00684	0.0729	0.0101
2010	1.143	0.0537	0.8403	0.086		2010	0.0801	0.00376	0.0757	0.00775
2013	1.0802	0.027	0.9835	0.0648		2013	0.0757	0.00189	0.0886	0.00584
2016	1.016	0.0136	1.1089	0.0482		2016	0.0712	0.000955	0.0999	0.00434
2019	0.9589	0.0154	1.1089	0.0482		2019	0.0672	0.00108	0.0999	0.00434
2022	1.0902	0.0514	1.0778	0.0249		2022	0.0764	0.0036	0.0971	0.00224
2025	1.1259	0.0829	1.1899	0.0111		2025	0.0789	0.00581	0.1072	0.000996
2028	1.0902	0.0514	1.1899	0.0111		2028	0.0764	0.0036	0.1072	0.000996
2031	1.1202	0.0415	1.1588	0.018		2031	0.0785	0.00291	0.1044	0.00162
2034	1.1573	0.0715	1.1766	0.0723		2034	0.0811	0.00501	0.106	0.00651
2037	1.1473	0.0263	1.1455	0.0972		2037	0.0804	0.00184	0.1032	0.00876
2040	1.1473	0.0263	1.0834	0.1487		2040	0.0804	0.00184	0.0976	0.0134
2043	1.1473	0.0263	1.1455	0.0972		2043	0.0804	0.00184	0.1032	0.00876
2046	1.1787	0.0241	1.3031	0.0066489		2046	0.0826	0.00169	0.1174	0.000599
2049	1.2458	0.0537	1.4452	0.0746		2049	0.0873	0.00376	0.1302	0.00672
2052	1.9407	0.1243	2.2811	0.0894		2052	0.136	0.00871	0.2055	0.00805
2055	3.6374	0.3254	3.3733	0.1154		2055	0.2549	0.0228	0.3039	0.0104
2058	4.966	0.4181	4.228	0.1343		2058	0.348	0.0293	0.3809	0.0121
2061	5.9406	0.5023	5.0594	0.2675		2061	0.4163	0.0352	0.4558	0.0241
2064	6.7012	0.5251	5.8564	0.434		2064	0.4696	0.0368	0.5276	0.0391
2067	7.4047	0.5294	6.438	0.3974		2067	0.5189	0.0371	0.58	0.0358
2070	8.054	0.5251	6.7976	0.2498		2070	0.5644	0.0368	0.6124	0.0225
2073	8.4735	0.5494	7.1073	0.1721		2073	0.5938	0.0385	0.6403	0.0155
2076	8.8417	0.5637	7.477	0.1487		2076	0.6196	0.0395	0.6736	0.0134
2079	9.11	0.5751	7.9221	0.2631		2079	0.6384	0.0403	0.7137	0.0237
2082	9.324	0.5708	8.224	0.373		2082	0.6534	0.04	0.7409	0.0336
2085	9.5181	0.5109	8.4515	0.3186		2085	0.667	0.0358	0.7614	0.0287
2088	9.7978	0.488	8.4726	0.2087		2088	0.6866	0.0342	0.7633	0.0188
2091	9.959	0.4638	8.587	0.1798		2091	0.6979	0.0325	0.7736	0.0162
2094	10.0389	0.498	8.8112	0.1676		2094	0.7035	0.0349	0.7938	0.0151
2097	10.1702	0.4595	8.8911	0.1576		2097	0.7127	0.0322	0.801	0.0142
2100	10.1959	0.4723	8.9544	0.1787		2100	0.7145	0.0331	0.8067	0.0161
2103	10.2901	0.4652	9.0987	0.1909		2103	0.7211	0.0326	0.8197	0.0172
2106	10.3272	0.4338	9.243	0.2054		2106	0.7237	0.0304	0.8327	0.0185
2109	10.4171	0.431	9.2441	0.1754		2109	0.73	0.0302	0.8328	0.0158
2112	10.4542	0.3996	9.3107	0.0881		2112	0.7326	0.028	0.8388	0.00794
2115	10.5755	0.4081	9.3751	0.1047		2115	0.7411	0.0286	0.8446	0.00943
2118	10.6112	0.3767	9.4239	0.08		2118	0.7436	0.0264	0.849	0.00721
2121	10.5013	0.4695	9.455	0.1069		2121	0.7359	0.0329	0.8518	0.00963
2124	10.5227	0.5251	9.5671	0.1		2124	0.7374	0.0368	0.8619	0.00901
2127	10.5541	0.5337	9.5671	0.1		2127	0.7396	0.0374	0.8619	0.00901
2130	10.6269	0.4709	9.5982	0.1265		2130	0.7447	0.033	0.8647	0.0114
2133	10.6996	0.4095	9.6492	0.07		2133	0.7498	0.0287	0.8693	0.00631
2136	10.7953	0.3739	9.6004	0.0839		2136	0.7565	0.0262	0.8649	0.00756
2139	10.8638	0.3482	9.6825	0.0488		2139	0.7613	0.0244	0.8723	0.0044
2142	10.8324	0.3439	9.6825	0.0488		2142	0.7591	0.0241	0.8723	0.0044
2145	10.8281	0.361	9.6825	0.0488		2145	0.7588	0.0253	0.8723	0.0044
2148	10.7853	0.421	9.7624	0.0693		2148	0.7558	0.0295	0.8795	0.00624
2151	10.8181	0.4095	9.7636	0.0224		2151	0.7581	0.0287	0.8796	0.00202
2154	10.8124	0.4395	9.8879	0.1221		2154	0.7577	0.0308	0.8908	0.011
2157	10.8067	0.4738	9.9512	0.1754		2157	0.7573	0.0332	0.8965	0.0158

## Sheet: Fig. 4
HN					LN
Ci	A	SD	SD		Ci	A	SD	SD					Vmax	sd			Jmax	sd
312.5	15.05	35.2735	1.1324		323	10.95	19.799	0.7279				HN	72.98	5.4325		HN	98.62	6.9714
196.5	9.3	25.4558	0.7314		203	6.75	19.799	0.4243				LN	46.51	4.0061		LN	90.12	7.9805
124	4.7	8.9902	0.5657		129.5	3.25	7.4749	0.5364
106	3.6	7.3235	0.3536		110	2.6	9.9498	0.4243
89	2.35	5.6569	0.2475		91	1.75	9.9498	0.364
71.5	1.05	8.4853	0.0354		73.5	0.7	7.4246	0.2986
54.5	-0.2	5.6569	0.1414		55.5	-0.2	8.8389	0.2485
506.5	17.1	19.799	1.2263		496	15.15	25.4558	0.8728
698	17.2	25.4558	0.8081		681.5	16.35	23.3345	1.0728

## Sheet: Fig. 5
changing light
	Rubisco initial activity						FBPase initial activity						fbp/rubisco				SBPase initial activity						sbp/rubisco
time (min)	(mmol m-2 s-1)	LN	HN	LN		time (min)	(mmol m-2 s-1)	LN	HN	LN		time (min)	HN	LN		time (min)	(mmol m-2 s-1)	LN	HN	LN		time (min)	HN	LN
0	47	29.61	4.42	3.64		0	17.6	14.08	1.3	1.1		0	0.3745	0.4755		0	10.5	8.1	1.1	0.7		0	0.2234	0.2736
5	46.3	26.5	8.1	5.5		5	6.3	4.97	2.4	2.9		5	0.1361	0.1875		5	2.9	2.68	1.34	1.45		5	0.0626	0.1011
10	43.71	25.3764	5.46	7.15		10	4.4	4.8498	2.2	1.6		10	0.1007	0.1911		10	1.4	2.1	0.45	0.33		10	0.032	0.0828
13	43.94	29.0934	3.51	4.03		13	11.44	10.4192	1.9	2		13	0.2604	0.3581		13	6.1	5.4	1.9	1.7		13	0.1388	0.1856
fluctuating light
	Rubisco initial activity						FBPase initial activity						fbp/rubisco				SBPase initial activity						sbp/rubisco
time (min)	(mmol m-2 s-1)	LN	HN	LN		time (min)	(mmol m-2 s-1)	LN	HN	LN		time (min)	HN	LN		time (min)	(mmol m-2 s-1)	LN	HN	LN		time (min)	HN	LN
0	47	29.61	4.4633	4.94		0	17.6	13.08	1.4	2		0	0.3745	0.4417		0	9.9	7.9	0.43	0.56		0	0.2106	0.2668
8	45.33	30.33	5.3	6.9		8	14.3	11.7	1.5	1.33		8	0.3155	0.3858		8	8.8	7.2	0.55	0.71		8	0.1941	0.2374
32	45	27.8	3.9867	4.485		32	12.7	10.5	2.2	1.78		32	0.2822	0.3777		32	7.1	6.1	0.8	0.62		32	0.1578	0.2194
	0.9574	0.9389					0.7216	0.8028

## Sheet: Fig.S1
Gs (mmol m-2 s-1)	HN	SD	LN	SD		E (mmol m-2 s-1)	HN	SD	LN	SD		Ci (mmol mol-1)	HN	SD	LN	SD		gs (relative value)		HN	SD	LN	SD		E (relative value)	HN	SD	LN	SD		Ci (relative value)	HN	SD	LN	SD
time(s)						time(s)						time(s)							time(s)						time						time
0	410.44	23.9437	330.65	27.0802		0	5.696	0.0406	5.0399	0.1092		0	316.3	0	326.1	1.4147			0	1	0.0583	1	0.0819		0	0.9939	0.0070786	1.025	0.0222		0	1	0	1	0.0043381
3	410.021	24.0102	330.65	26.5735		3	5.696	0.0406	5.0311	0.0983		3	316.3	0	326.1	0.7073			3	0.999	0.0585	1	0.0804		3	0.9939	0.0070786	1.0232	0.02		3	1	0	1	0.002169
6	410.44	24.2505	330.253	26.7726		6	5.6811	0.0326	5.033	0.1111		6	317.312	1.4407	326.1	0			6	1	0.0591	0.9988	0.081		6	0.9913	0.0056905	1.0236	0.0226		6	1.0032	0.0045547	1	0
9	410.44	23.7461	329.857	27.3878		9	5.6846	0.0341	5.0365	0.1101		9	317.312	1.4407	326.1	0			9	1	0.0579	0.9976	0.0828		9	0.9919	0.0059582	1.0243	0.0224		9	1.0032	0.0045547	1	0
12	409.183	23.914	331.046	27.7272		12	5.6989	0.0299	5.0375	0.117		12	317.312	2.1645	326.1	0.7073			12	0.9969	0.0583	1.0012	0.0839		12	0.9944	0.005219	1.0245	0.0238		12	1.0032	0.0068431	1	0.002169
15	411.698	24.1438	330.65	26.9178		15	5.6995	0.0427	5.034	0.1185		15	316.3	1.4476	326.1	0.7073			15	1.0031	0.0588	1	0.0814		15	0.9945	0.0074461	1.0238	0.0241		15	1	0.0045767	1	0.002169
18	409.602	24.046	331.443	28.5376		18	5.6932	0.0323	5.0311	0.12		18	317.312	2.8883	327.176	1.4584			18	0.998	0.0586	1.0024	0.0863		18	0.9934	0.0056337	1.0232	0.0244		18	1.0032	0.0091315	1.0033	0.0044723
21	408.763	23.673	332.632	28.5376		21	5.6966	0.0191	5.0262	0.1239		21	317.312	2.8883	327.176	0.7511			21	0.9959	0.0577	1.006	0.0863		21	0.994	0.0033255	1.0222	0.0252		21	1.0032	0.0091315	1.0033	0.0023033
24	410.021	23.7832	332.632	27.6956		24	5.6966	0.0191	5.034	0.1185		24	317.312	3.6058	327.176	1.4584			24	0.999	0.0579	1.006	0.0838		24	0.994	0.0033255	1.0238	0.0241		24	1.0032	0.0114	1.0033	0.0044723
27	410.44	23.7753	331.046	27.3023		27	5.7161	0.0301	5.034	0.1185		27	317.312	2.8883	327.176	1.4584			27	1	0.0579	1.0012	0.0826		27	0.9974	0.0052483	1.0238	0.0241		27	1.0032	0.0091315	1.0033	0.0044723
30	411.698	24.2212	332.632	27.6956		30	5.7069	0.04	5.034	0.1185		30	317.312	2.8883	327.176	1.4584			30	1.0031	0.059	1.006	0.0838		30	0.9958	0.0069833	1.0238	0.0241		30	1.0032	0.0091315	1.0033	0.0044723
33	411.698	24.2505	330.65	27.418		33	5.7058	0.0236	5.034	0.1185		33	317.312	2.8883	327.176	1.4584			33	1.0031	0.0591	1	0.0829		33	0.9956	0.0041237	1.0238	0.0241		33	1.0032	0.0091315	1.0033	0.0044723
36	409.602	23.7093	331.443	27.1897		36	5.6966	0.0191	5.034	0.1185		36	317.312	2.1645	327.176	1.4584			36	0.998	0.0578	1.0024	0.0822		36	0.994	0.0033255	1.0238	0.0241		36	1.0032	0.0068431	1.0033	0.0044723
39	410.44	23.8857	332.632	26.6851		39	5.7012	0.0143	5.0266	0.1141		39	317.312	2.1645	328.22	2.2095			39	1	0.0582	1.006	0.0807		39	0.9948	0.0024909	1.0223	0.0232		39	1.0032	0.0068431	1.0065	0.0067756
42	410.021	24.1188	331.443	27.1897		42	5.7115	0.0247	5.0173	0.1121		42	317.312	2.8883	328.22	2.2095			42	0.999	0.0588	1.0024	0.0822		42	0.9966	0.0043141	1.0204	0.0228		42	1.0032	0.0091315	1.0065	0.0067756
45	412.117	24.3528	331.839	27.4979		45	5.6926	0.031	5.0129	0.1165		45	317.312	2.8883	328.22	2.2095			45	1.0041	0.0593	1.0036	0.0832		45	0.9933	0.0054056	1.0195	0.0237		45	1.0032	0.0091315	1.0065	0.0067756
48	411.698	23.8857	332.236	27.8062		48	5.6926	0.031	5.0085	0.121		48	317.312	3.6058	328.22	2.2095			48	1.0031	0.0582	1.0048	0.0841		48	0.9933	0.0054056	1.0186	0.0246		48	1.0032	0.0114	1.0065	0.0067756
51	411.279	23.6436	332.236	27.8062		51	5.7058	0.0158	5.005	0.1219		51	316.3	3.6058	328.22	1.5022			51	1.002	0.0576	1.0048	0.0841		51	0.9956	0.002754	1.0179	0.0248		51	1	0.0114	1.0065	0.0046066
54	410.021	23.6156	331.839	28.5103		54	5.7081	0.0211	5.0139	0.1333		54	317.312	4.3333	328.22	2.2095			54	0.999	0.0575	1.0036	0.0862		54	0.996	0.0036785	1.0197	0.0271		54	1.0032	0.0137	1.0065	0.0067756
57	412.537	24.2583	332.236	28.4042		57	5.7127	0.0212	5.0075	0.1362		57	316.3	3.6058	328.22	2.2095			57	1.0051	0.0591	1.0048	0.0859		57	0.9968	0.0036987	1.0184	0.0277		57	1	0.0114	1.0065	0.0067756
60	411.279	23.9509	331.839	27.5881		60	5.7058	0.0158	5.0104	0.1347		60	317.312	2.8883	327.176	0.7511			60	1.002	0.0584	1.0036	0.0834		60	0.9956	0.002754	1.019	0.0274		60	1.0032	0.0091315	1.0033	0.0023033
63	412.537	23.9509	331.839	28.0034		63	5.6966	0.0259	5.0016	0.1234		63	317.312	2.1645	327.176	0.0438			63	1.0051	0.0584	1.0036	0.0847		63	0.994	0.0045213	1.0172	0.0251		63	1.0032	0.0068431	1.0033	0.00013424
66	411.279	23.9233	332.236	28.3114		66	5.6966	0.0259	4.9952	0.1259		66	317.312	1.4407	327.176	0.0438			66	1.002	0.0583	1.0048	0.0856		66	0.994	0.0045213	1.0159	0.0256		66	1.0032	0.0045547	1.0033	0.00013424
69	411.279	23.9509	332.236	28.4042		69	5.7069	0.0337	4.9996	0.1416		69	316.3	0	327.176	0.6635			69	1.002	0.0584	1.0048	0.0859		69	0.9958	0.0058866	1.0168	0.0288		69	1	0	1.0033	0.0020348
72	410.86	24.1558	331.839	28.9276		72	5.7069	0.0337	4.9996	0.1416		72	317.312	0.7169	327.176	0.6635			72	1.001	0.0589	1.0036	0.0875		72	0.9958	0.0058866	1.0168	0.0288		72	1.0032	0.0022664	1.0033	0.0020348
75	413.375	24.4916	330.65	28.0034		75	5.7069	0.0337	5.0026	0.1401		75	317.312	0.7169	328.22	0.0876			75	1.0072	0.0597	1	0.0847		75	0.9958	0.0058866	1.0174	0.0285		75	1.0032	0.0022664	1.0065	0.00026848
78	412.117	23.9882	329.857	27.4837		78	5.6966	0.0259	5.0006	0.1396		78	317.312	2.1645	327.176	0.6635			78	1.0041	0.0584	0.9976	0.0831		78	0.994	0.0045213	1.017	0.0284		78	1.0032	0.0068431	1.0033	0.0020348
81	410.86	23.8207	329.461	28.5103		81	5.7115	0.0247	5.0075	0.1362		81	317.312	2.8883	327.176	0.0438			81	1.001	0.058	0.9964	0.0862		81	0.9966	0.0043141	1.0184	0.0277		81	1.0032	0.0091315	1.0033	0.00013424
84	412.537	23.9509	329.857	28.5069		84	5.7069	0.0337	4.9952	0.1259		84	317.312	2.8883	327.176	0.0438			84	1.0051	0.0584	0.9976	0.0862		84	0.9958	0.0058866	1.0159	0.0256		84	1.0032	0.0091315	1.0033	0.00013424
87	413.794	24.2583	330.65	27.5881		87	5.7069	0.0337	5.004	0.1377		87	317.312	3.6058	327.176	0.0438			87	1.0082	0.0591	1	0.0834		87	0.9958	0.0058866	1.0177	0.028		87	1.0032	0.0114	1.0033	0.00013424
90	412.117	24.4633	330.65	27.1771		90	5.7098	0.0107	4.9883	0.1298		90	317.312	3.6058	327.176	0.0438			90	1.0041	0.0596	1	0.0822		90	0.9963	0.0018719	1.0145	0.0264		90	1.0032	0.0114	1.0033	0.00013424
93	410.86	23.9882	330.253	27.7904		93	5.7201	0.0201	4.9883	0.1485		93	316.3	2.8953	327.176	0.0438			93	1.001	0.0584	0.9988	0.084		93	0.9981	0.0034986	1.0145	0.0302		93	1	0.0091535	1.0033	0.00013424
96	409.602	23.9882	330.253	27.6956		96	5.7155	0.0211	4.9912	0.147		96	316.3	2.1714	327.176	0.0438			96	0.998	0.0584	0.9988	0.0838		96	0.9973	0.003674	1.0151	0.0299		96	1	0.0068651	1.0033	0.00013424
99	410.86	23.9882	330.253	27.3825		99	5.7058	0.0097874	5.0006	0.1396		99	317.312	2.1645	327.176	0.0438			99	1.001	0.0584	0.9988	0.0828		99	0.9956	0.0017078	1.017	0.0284		99	1.0032	0.0068431	1.0033	0.00013424
102	411.698	23.914	329.857	27.4837		102	5.7058	0.0236	5.0006	0.1396		102	317.312	1.4407	327.176	0.7511			102	1.0031	0.0583	0.9976	0.0831		102	0.9956	0.0041237	1.017	0.0284		102	1.0032	0.0045547	1.0033	0.0023033
105	411.698	23.914	330.65	27.7992		105	5.7161	0.0301	4.9962	0.1431		105	317.312	1.4407	327.176	1.4584			105	1.0031	0.0583	1	0.0841		105	0.9974	0.0052483	1.0161	0.0291		105	1.0032	0.0045547	1.0033	0.0044723
108	412.117	24.1558	330.65	27.1771		108	5.7201	0.0181	4.9927	0.1451		108	317.312	1.4407	327.176	2.8731			108	1.0041	0.0589	1	0.0822		108	0.9981	0.0031546	1.0154	0.0295		108	1.0032	0.0045547	1.0033	0.0088104
111	411.698	24.1932	330.253	26.8707		111	5.7201	0.0181	4.9883	0.1392		111	317.312	2.1645	327.176	2.8731			111	1.0031	0.0589	0.9988	0.0813		111	0.9981	0.0031546	1.0145	0.0283		111	1.0032	0.0068431	1.0033	0.0088104
114	411.698	24.0534	329.857	27.3878		114	5.7144	0.0057015	4.9927	0.1451		114	317.312	2.1645	327.176	2.1658			114	1.0031	0.0586	0.9976	0.0828		114	0.9971	0.00099485	1.0154	0.0295		114	1.0032	0.0068431	1.0033	0.0066414
117	412.117	23.8485	331.443	27.3825		117	5.7201	0.0252	4.9893	0.1465		117	317.312	2.1645	327.176	2.1658			117	1.0041	0.0581	1.0024	0.0828		117	0.9981	0.0043911	1.0147	0.0298		117	1.0032	0.0068431	1.0033	0.0066414
120	412.537	23.9509	330.65	28.0972		120	5.7247	0.0269	4.9893	0.1465		120	317.312	2.1645	327.176	2.1658			120	1.0051	0.0584	1	0.085		120	0.9989	0.0046926	1.0147	0.0298		120	1.0032	0.0068431	1.0033	0.0066414
123	414.214	23.7461	330.253	27.3825		123	5.7333	0.0168	4.9804	0.1347		123	317.312	2.1645	327.176	1.4584			123	1.0092	0.0579	0.9988	0.0828		123	1.0004	0.0029341	1.0129	0.0274		123	1.0032	0.0068431	1.0033	0.0044723
126	412.956	24.0258	331.046	27.5898		126	5.7224	0.0101	4.9672	0.1367		126	317.312	2.1645	327.176	0.7511			126	1.0061	0.0585	1.0012	0.0834		126	0.9985	0.0017697	1.0102	0.0278		126	1.0032	0.0068431	1.0033	0.0023033
129	412.956	23.914	330.253	27.4943		129	5.7178	0.0233	4.976	0.1288		129	316.3	1.4476	327.176	0.7511			129	1.0061	0.0583	0.9988	0.0832		129	0.9977	0.0040615	1.012	0.0262		129	1	0.0045767	1.0033	0.0023033
132	411.279	23.6436	331.046	27.4837		132	5.7224	0.0183	4.9696	0.1328		132	317.312	2.8883	327.176	0.0438			132	1.002	0.0576	1.0012	0.0831		132	0.9985	0.0031974	1.0107	0.027		132	1.0032	0.0091315	1.0033	0.00013424
135	412.537	23.7832	331.443	28.4093		135	5.7413	0.0147	4.9603	0.1396		135	317.312	2.8883	327.176	0.0438			135	1.0051	0.0579	1.0024	0.0859		135	1.0018	0.0025703	1.0088	0.0284		135	1.0032	0.0091315	1.0033	0.00013424
138	413.794	24.231	330.253	27.8954		138	5.7367	0.015	4.9637	0.1382		138	317.312	2.8883	327.176	0.0438			138	1.0082	0.059	0.9988	0.0844		138	1.001	0.002619	1.0095	0.0281		138	1.0032	0.0091315	1.0033	0.00013424
141	413.375	23.8485	330.65	27.6885		141	5.7356	0.0135	4.9726	0.1308		141	317.312	2.1645	326.1	0			141	1.0072	0.0581	1	0.0837		141	1.0008	0.0023605	1.0113	0.0266		141	1.0032	0.0068431	1	0
144	411.698	23.607	330.65	28.3148		144	5.727	0.0222	4.9726	0.1308		144	317.312	2.1645	326.1	0.7073			144	1.0031	0.0575	1	0.0856		144	0.9993	0.0038734	1.0113	0.0266		144	1.0032	0.0068431	1	0.002169
147	411.279	23.7832	329.857	27.7061		147	5.7281	0.0235	4.9726	0.1308		147	316.3	2.1714	326.1	0			147	1.002	0.0579	0.9976	0.0838		147	0.9995	0.0040953	1.0113	0.0266		147	1	0.0068651	1	0
150	412.537	23.7832	331.046	27.5898		150	5.7367	0.015	4.9814	0.1426		150	317.312	2.1645	327.176	1.4584			150	1.0051	0.0579	1.0012	0.0834		150	1.001	0.002619	1.0131	0.029		150	1.0032	0.0068431	1.0033	0.0044723
153	415.052	24.1188	330.253	27.7904		153	5.7459	0.0162	4.9696	0.1328		153	316.3	1.4476	327.176	1.4584			153	1.0112	0.0588	0.9988	0.084		153	1.0026	0.0028208	1.0107	0.027		153	1	0.0045767	1.0033	0.0044723
156	413.375	24.1845	329.857	27.4837		156	5.7459	0.0162	4.974	0.1387		156	317.312	2.1645	329.296	3.6523			156	1.0072	0.0589	0.9976	0.0831		156	1.0026	0.0028208	1.0116	0.0282		156	1.0032	0.0068431	1.0098	0.0112
159	415.052	24.2583	330.253	27.2809		159	5.727	0.0222	4.974	0.1387		159	317.312	2.1645	333.535	7.3699			159	1.0112	0.0591	0.9988	0.0825		159	0.9993	0.0038734	1.0116	0.0282		159	1.0032	0.0068431	1.0228	0.0226
162	414.214	23.607	330.253	27.2809		162	5.7459	0.0162	4.9706	0.1411		162	317.312	2.1645	336.731	9.6199			162	1.0092	0.0575	0.9988	0.0825		162	1.0026	0.0028208	1.0109	0.0287		162	1.0032	0.0068431	1.0326	0.0295
165	414.633	24.1284	330.65	28.6075		165	5.7459	0.0103	4.9662	0.1352		165	317.312	2.1645	338.851	10.4352			165	1.0102	0.0588	1	0.0865		165	1.0026	0.0017909	1.01	0.0275		165	1.0032	0.0068431	1.0391	0.032
168	416.31	24.2583	329.461	27.6885		168	5.7534	0.0139	4.9627	0.1372		168	317.312	2.1645	340.97	7.696			168	1.0143	0.0591	0.9964	0.0837		168	1.0039	0.002417	1.0093	0.0279		168	1.0032	0.0068431	1.0456	0.0236
171	415.052	23.9509	329.857	27.3878		171	5.743	0.008965	4.9647	0.1539		171	317.312	2.1645	342.046	6.3263			171	1.0112	0.0584	0.9976	0.0828		171	1.0021	0.0015643	1.0097	0.0313		171	1.0032	0.0068431	1.0489	0.0194
174	415.052	23.7036	331.046	27.8954		174	5.739	0.0222	4.9726	0.1485		174	317.312	1.4407	343.09	4.9567			174	1.0112	0.0578	1.0012	0.0844		174	1.0014	0.003865	1.0113	0.0302		174	1.0032	0.0045547	1.0521	0.0152
177	414.214	23.8857	331.443	28.2028		177	5.7172	0.0158	4.9726	0.1485		177	335.563	3.4793	344.166	4.2719			177	1.0092	0.0582	1.0024	0.0853		177	0.9976	0.0027493	1.0113	0.0302		177	1.0609	0.011	1.0554	0.0131
180	413.794	23.7832	331.443	27.3825		180	5.7218	0.0189	4.9593	0.1313		180	342.648	2.7143	353.721	10.3374			180	1.0082	0.0579	1.0024	0.0828		180	0.9984	0.0032895	1.0086	0.0267		180	1.0833	0.0085814	1.0847	0.0317
183	415.471	24.0534	330.253	27.7904		183	5.7006	0.0366	4.945	0.1333		183	355.837	0.2714	361.156	14.8702			183	1.0123	0.0586	0.9988	0.084		183	0.9947	0.0063801	1.0057	0.0271		183	1.125	0.00085814	1.1075	0.0456
186	430.983	25.8411	339.372	28.6194		186	5.6806	0.0472	4.9416	0.1524		186	367.003	0.348	369.667	19.4682			186	1.0501	0.063	1.0264	0.0866		186	0.9912	0.0082429	1.005	0.031		186	1.1603	0.0011002	1.1336	0.0597
189	472.069	30.3564	367.125	32.2496		189	5.6737	0.0489	4.9381	0.1549		189	376.112	1.1344	376.026	19.0442			189	1.1502	0.074	1.1103	0.0975		189	0.99	0.0085269	1.0043	0.0315		189	1.1891	0.0035866	1.1531	0.0584
192	490.935	32.3304	383.776	33.0641		192	5.649	0.0573	4.9268	0.1549		192	382.185	0.2714	382.385	18.5877			192	1.1961	0.0788	1.1607	0.1		192	0.9857	0.01	1.002	0.0315		192	1.2083	0.00085814	1.1726	0.057
195	503.932	32.848	399.635	33.7797		195	5.6571	0.0665	4.9195	0.1519		195	388.29	0.9535	387.7	16.6963			195	1.2278	0.08	1.2086	0.1022		195	0.9871	0.0116	1.0005	0.0309		195	1.2276	0.0030145	1.1889	0.0512
198	515.671	33.6772	409.943	33.4682		198	5.6267	0.0842	4.9116	0.1352		198	392.339	0.9257	391.972	15.4571			198	1.2564	0.0821	1.2398	0.1012		198	0.9818	0.0147	0.9989	0.0275		198	1.2404	0.0029265	1.202	0.0474
201	521.121	34.0615	423.026	33.8934		201	5.598	0.0997	4.886	0.1175		201	395.375	1.6286	395.135	14.8702			201	1.2697	0.083	1.2794	0.1025		201	0.9768	0.0174	0.9937	0.0239		201	1.25	0.0051488	1.2117	0.0456
204	529.087	34.2576	427.783	32.4799		204	5.586	0.1072	4.8639	0.0969		204	397.399	0.8909	398.331	14.2832			204	1.2891	0.0835	1.2938	0.0982		204	0.9747	0.0187	0.9892	0.0197		204	1.2564	0.0028165	1.2215	0.0438
207	534.537	33.8216	432.541	31.5301		207	5.5574	0.1341	4.8236	0.0664		207	398.411	0.8839	400.451	12.9788			207	1.3024	0.0824	1.3082	0.0954		207	0.9697	0.0234	0.981	0.0135		207	1.2596	0.0027945	1.228	0.0398
210	534.118	33.2252	436.902	31.7104		210	5.551	0.1519	4.7926	0.0409		210	399.424	0.8769	402.57	12.3592			210	1.3013	0.081	1.3213	0.0959		210	0.9686	0.0265	0.9747	0.0083168		210	1.2628	0.0027725	1.2345	0.0379
213	534.956	33.2674	438.091	30.8413		213	5.5195	0.1702	4.768	0.0119		213	399.424	0.8769	403.647	11.6744			213	1.3034	0.0811	1.3249	0.0933		213	0.9631	0.0297	0.9697	0.0024288		213	1.2628	0.0027725	1.2378	0.0358
216	534.118	32.8794	438.488	30.1803		216	5.5029	0.1651	4.7326	0.024		216	400.436	0.87	404.69	10.3048			216	1.3013	0.0801	1.3261	0.0913		216	0.9602	0.0288	0.9625	0.0048876		216	1.266	0.0027504	1.241	0.0316
219	531.602	32.4421	438.488	30.6321		219	5.4828	0.1868	4.6948	0.048		219	400.436	0.87	404.69	8.9025			219	1.2952	0.079	1.3261	0.0926		219	0.9567	0.0326	0.9548	0.0097677		219	1.266	0.0027504	1.241	0.0273
222	532.021	32.8547	439.677	31.544		222	5.4811	0.2029	4.6515	0.0816		222	400.436	0.87	404.69	7.4677			222	1.2962	0.08	1.3297	0.0954		222	0.9564	0.0354	0.946	0.0166		222	1.266	0.0027504	1.241	0.0229
225	526.99	32.0535	437.298	30.6321		225	5.4525	0.2247	4.6008	0.1082		225	399.424	0.1531	405.766	8.2503			225	1.284	0.0781	1.3225	0.0926		225	0.9514	0.0392	0.9357	0.022		225	1.2628	0.00048408	1.2443	0.0253
228	524.475	32.0907	433.73	31.0867		228	5.433	0.2338	4.5605	0.1308		228	398.411	0.5637	405.766	8.2503			228	1.2778	0.0782	1.3118	0.094		228	0.948	0.0408	0.9275	0.0266		228	1.2596	0.0017823	1.2443	0.0253
231	520.702	31.7621	432.144	32.8067		231	5.4221	0.2298	4.5202	0.1549		231	397.399	2.0044	405.766	8.2503			231	1.2686	0.0774	1.307	0.0992		231	0.9461	0.0401	0.9193	0.0315		231	1.2564	0.006337	1.2443	0.0253
234	517.348	31.2865	427.783	34.9799		234	5.4158	0.2333	4.501	0.1455		234	397.399	2.7282	405.766	8.9351			234	1.2605	0.0762	1.2938	0.1058		234	0.945	0.0407	0.9154	0.0296		234	1.2564	0.0086254	1.2443	0.0274
237	513.994	31.8429	423.026	36.1064		237	5.3975	0.247	4.4641	0.175		237	396.387	2.7213	404.69	8.1851			237	1.2523	0.0776	1.2794	0.1092		237	0.9418	0.0431	0.9079	0.0356		237	1.2532	0.0086034	1.241	0.0251
240	506.867	30.8965	415.889	35.4529		240	5.4032	0.2482	4.4563	0.1736		240	376.112	9.8053	401.527	5.935			240	1.2349	0.0753	1.2578	0.1072		240	0.9428	0.0433	0.9063	0.0353		240	1.1891	0.031	1.2313	0.0182
243	503.932	30.9369	410.339	35.249		243	5.4072	0.235	4.4519	0.1765		243	360.898	7.5596	389.82	1.6174			243	1.2278	0.0754	1.241	0.1066		243	0.9435	0.041	0.9054	0.0359		243	1.141	0.0239	1.1954	0.0049598
246	489.258	30.5656	382.983	33.5583		246	5.437	0.2281	4.4312	0.1765		246	349.764	7.4647	374.95	7.8916			246	1.192	0.0745	1.1583	0.1015		246	0.9487	0.0398	0.9012	0.0359		246	1.1058	0.0236	1.1498	0.0242
249	460.75	28.673	356.024	34.7283		249	5.4502	0.2258	4.4435	0.176		249	343.66	5.2506	365.395	6.8807			249	1.1226	0.0699	1.0767	0.105		249	0.951	0.0394	0.9037	0.0358		249	1.0865	0.0166	1.1205	0.0211
252	431.403	25.7709	336.993	34.7283		252	5.4783	0.243	4.4592	0.18		252	337.587	4.4915	354.764	8.0221			252	1.0511	0.0628	1.0192	0.105		252	0.9559	0.0424	0.9069	0.0366		252	1.0673	0.0142	1.0879	0.0246
255	410.44	23.7182	320.342	33.442		255	5.5063	0.2338	4.4902	0.1859		255	330.502	4.4282	346.286	4.1089			255	1	0.0578	0.9688	0.1011		255	0.9608	0.0408	0.9132	0.0378		255	1.0449	0.014	1.0619	0.0126
258	393.251	21.9766	310.034	34.2537		258	5.5384	0.2212	4.505	0.1957		258	324.397	4.3966	339.894	2.9675			258	0.9581	0.0535	0.9376	0.1036		258	0.9664	0.0386	0.9162	0.0398		258	1.0256	0.0139	1.0423	0.0091001
261	382.77	21.063	300.915	33.7234		261	5.5631	0.2132	4.5305	0.2119		261	319.337	5.0924	335.655	2.4353			261	0.9326	0.0513	0.9101	0.102		261	0.9707	0.0372	0.9214	0.0431		261	1.0096	0.0161	1.0293	0.007468
264	373.128	20.0758	291.797	33.5249		264	5.5883	0.2201	4.5767	0.2001		264	315.288	6.5158	331.415	2.6104			264	0.9091	0.0489	0.8825	0.1014		264	0.9751	0.0384	0.9308	0.0407		264	0.9968	0.0206	1.0163	0.008005
267	365.162	19.2533	287.039	33.1082		267	5.6141	0.2184	4.5881	0.206		267	312.251	6.4842	327.176	4.8915			267	0.8897	0.0469	0.8681	0.1001		267	0.9796	0.0381	0.9331	0.0419		267	0.9872	0.0205	1.0033	0.015
270	356.358	17.6909	283.867	32.5922		270	5.6221	0.2224	4.6003	0.2045		270	311.239	5.7567	325.024	5.7068			270	0.8682	0.0431	0.8585	0.0986		270	0.981	0.0388	0.9356	0.0416		270	0.984	0.0182	0.9967	0.0175
273	353.004	17.4872	279.903	32.0952		273	5.6347	0.204	4.6205	0.2045		273	309.215	7.18	321.861	7.2394			273	0.8601	0.0426	0.8465	0.0971		273	0.9832	0.0356	0.9397	0.0416		273	0.9776	0.0227	0.987	0.0222
276	350.908	16.8081	279.506	32.2073		276	5.6559	0.2063	4.6515	0.2104		276	307.191	7.18	320.785	7.3046			276	0.855	0.041	0.8453	0.0974		276	0.9869	0.036	0.946	0.0428		276	0.9712	0.0227	0.9837	0.0224
279	350.488	16.842	281.489	32.322		279	5.6605	0.2115	4.6716	0.2104		279	306.147	7.9075	318.665	7.3699			279	0.8539	0.041	0.8513	0.0978		279	0.9877	0.0369	0.9501	0.0428		279	0.9679	0.025	0.9772	0.0226
282	351.746	17.0468	282.281	32.4394		282	5.6771	0.2092	4.6716	0.2104		282	305.135	8.6034	317.589	7.4351			282	0.857	0.0415	0.8537	0.0981		282	0.9906	0.0365	0.9501	0.0428		282	0.9647	0.0272	0.9739	0.0228
285	353.423	17.1485	281.489	32.8245		285	5.6857	0.2035	4.6795	0.2114		285	304.123	8.6034	316.545	8.1851			285	0.8611	0.0418	0.8513	0.0993		285	0.9921	0.0355	0.9517	0.043		285	0.9615	0.0272	0.9707	0.0251
288	354.262	17.2848	284.264	32.8008		288	5.6989	0.188	4.7041	0.209		288	304.123	7.8759	315.469	8.2177			288	0.8631	0.0421	0.8597	0.0992		288	0.9944	0.0328	0.9567	0.0425		288	0.9615	0.0249	0.9674	0.0252
291	353.842	17.0459	285.85	32.5159		291	5.7258	0.18	4.7223	0.1967		291	304.123	7.1484	314.426	7.5655			291	0.8621	0.0415	0.8645	0.0983		291	0.9991	0.0314	0.9604	0.04		291	0.9615	0.0226	0.9642	0.0232
294	356.777	17.1817	285.85	32.2858		294	5.7304	0.1777	4.7257	0.2016		294	303.11	7.8759	313.349	7.5981			294	0.8693	0.0419	0.8645	0.0976		294	0.9999	0.031	0.9611	0.041		294	0.9583	0.0249	0.9609	0.0233
297	358.035	17.3174	287.436	32.4934		297	5.7304	0.1777	4.738	0.2001		297	303.11	7.1484	313.349	6.8807			297	0.8723	0.0422	0.8693	0.0983		297	0.9999	0.031	0.9636	0.0407		297	0.9583	0.0226	0.9609	0.0211
300	359.293	17.6571	287.832	33.3092		300	5.7304	0.1702	4.7469	0.1942		300	302.098	7.1484	312.306	6.9459			300	0.8754	0.043	0.8705	0.1007		300	0.9999	0.0297	0.9654	0.0395		300	0.9551	0.0226	0.9577	0.0213
303	360.55	17.3174	289.418	32.6011		303	5.7522	0.1605	4.768	0.1864		303	302.098	6.4209	312.306	6.9459			303	0.8784	0.0422	0.8753	0.0986		303	1.0037	0.028	0.9697	0.0379		303	0.9551	0.0203	0.9577	0.0213
306	361.808	17.3174	290.211	32.3883		306	5.7453	0.1725	4.7769	0.1805		306	301.086	7.1484	312.306	6.2285			306	0.8815	0.0422	0.8777	0.098		306	1.0025	0.0301	0.9715	0.0367		306	0.9519	0.0226	0.9577	0.0191
309	361.808	17.1817	291.797	33.1082		309	5.7499	0.1708	4.7837	0.1893		309	301.086	7.1484	312.306	6.9459			309	0.8815	0.0419	0.8825	0.1001		309	1.0033	0.0298	0.9729	0.0385		309	0.9519	0.0226	0.9577	0.0213
312	363.904	17.3519	291.4	31.8789		312	5.7545	0.1696	4.7882	0.1864		312	301.086	7.1484	311.23	7.696			312	0.8866	0.0423	0.8813	0.0964		312	1.0041	0.0296	0.9738	0.0379		312	0.9519	0.0226	0.9544	0.0236
315	364.743	17.4536	292.59	32.3883		315	5.7631	0.161	4.797	0.1805		315	301.086	7.1484	311.23	7.696			315	0.8887	0.0425	0.8849	0.098		315	1.0056	0.0281	0.9756	0.0367		315	0.9519	0.0226	0.9544	0.0236
318	365.581	17.5608	295.365	32.2858		318	5.7585	0.1622	4.8059	0.1741		318	302.098	6.4209	311.23	6.9785			318	0.8907	0.0428	0.8933	0.0976		318	1.0048	0.0283	0.9774	0.0354		318	0.9551	0.0203	0.9544	0.0214
321	367.678	17.7955	294.968	32.0891		321	5.7671	0.1662	4.8147	0.1682		321	301.086	7.8442	311.23	6.2611			321	0.8958	0.0434	0.8921	0.097		321	1.0063	0.029	0.9792	0.0342		321	0.9519	0.0248	0.9544	0.0192
324	369.354	17.7292	296.158	32.3883		324	5.7717	0.1651	4.8241	0.1623		324	301.086	7.8442	311.23	6.2611			324	0.8999	0.0432	0.8957	0.098		324	1.0071	0.0288	0.9811	0.033		324	0.9519	0.0248	0.9544	0.0192
327	370.193	17.9338	295.761	31.784		327	5.7751	0.1622	4.8226	0.1701		327	301.086	7.8442	311.23	6.2611			327	0.9019	0.0437	0.8945	0.0961		327	1.0077	0.0283	0.9808	0.0346		327	0.9519	0.0248	0.9544	0.0192
330	369.774	17.9703	298.14	32.0815		330	5.786	0.145	4.8408	0.1578		330	301.086	7.1484	312.306	5.5111			330	0.9009	0.0438	0.9017	0.097		330	1.0096	0.0253	0.9845	0.0321		330	0.9519	0.0226	0.9577	0.0169
333	371.87	17.9805	299.726	31.8789		333	5.7906	0.1547	4.8305	0.1711		333	301.086	7.1484	311.23	6.2611			333	0.906	0.0438	0.9065	0.0964		333	1.0104	0.027	0.9824	0.0348		333	0.9519	0.0226	0.9544	0.0192
336	370.612	17.7	300.122	31.7748		336	5.7952	0.1542	4.8349	0.1682		336	301.086	7.1484	311.23	6.9785			336	0.903	0.0431	0.9077	0.0961		336	1.0112	0.0269	0.9833	0.0342		336	0.9519	0.0226	0.9544	0.0214
339	373.547	18.1384	300.915	31.5749		339	5.7906	0.1444	4.8442	0.1623		339	302.098	5.6934	312.306	6.2285			339	0.9101	0.0442	0.9101	0.0955		339	1.0104	0.0252	0.9852	0.033		339	0.9551	0.018	0.9577	0.0191
342	374.385	18.1751	301.312	30.7558		342	5.7992	0.1404	4.8531	0.1564		342	301.086	6.4209	312.306	6.2285			342	0.9122	0.0443	0.9113	0.093		342	1.0119	0.0245	0.987	0.0318		342	0.9519	0.0203	0.9577	0.0191
345	374.805	18.0831	302.501	31.2648		345	5.8038	0.145	4.8619	0.1505		345	302.098	5.6934	312.306	6.2285			345	0.9132	0.0441	0.9149	0.0946		345	1.0127	0.0253	0.9888	0.0306		345	0.9551	0.018	0.9577	0.0191
348	376.482	18.52	302.898	31.0632		348	5.7992	0.1444	4.8629	0.1431		348	302.098	5.6934	313.349	4.7611			348	0.9173	0.0451	0.9161	0.0939		348	1.0119	0.0252	0.989	0.0291		348	0.9551	0.018	0.9609	0.0146
351	376.901	18.4825	302.898	31.3954		351	5.7992	0.1444	4.8742	0.1495		351	303.11	4.9659	313.349	5.4785			351	0.9183	0.045	0.9161	0.095		351	1.0119	0.0252	0.9913	0.0304		351	0.9583	0.0157	0.9609	0.0168
354	377.739	18.3528	306.069	31.2648		354	5.8124	0.1461	4.8786	0.146		354	303.11	5.6934	313.349	5.4785			354	0.9203	0.0447	0.9257	0.0946		354	1.0142	0.0255	0.9922	0.0297		354	0.9583	0.018	0.9609	0.0168
357	378.159	18.4825	306.069	30.6654		357	5.8038	0.1381	4.8865	0.148		357	304.123	4.9975	313.349	5.4785			357	0.9213	0.045	0.9257	0.0927		357	1.0127	0.0241	0.9938	0.0301		357	0.9615	0.0158	0.9609	0.0168
360	380.255	18.6356	305.673	31.3706		360	5.8124	0.1427	4.8963	0.1337		360	304.123	4.9975	313.349	6.1959			360	0.9265	0.0454	0.9245	0.0949		360	1.0142	0.0249	0.9958	0.0272		360	0.9615	0.0158	0.9609	0.019
363	380.674	18.7633	306.466	31.3954		363	5.8084	0.1393	4.8963	0.1337		363	304.123	5.6934	314.426	5.4459			363	0.9275	0.0457	0.9269	0.095		363	1.0135	0.0243	0.9958	0.0272		363	0.9615	0.018	0.9642	0.0167
366	381.093	18.866	308.052	31.2819		366	5.7889	0.1484	4.9008	0.1313		366	304.123	6.4209	314.426	6.1307			366	0.9285	0.046	0.9317	0.0946		366	1.0101	0.0259	0.9967	0.0267		366	0.9615	0.0203	0.9642	0.0188
369	384.028	19.2525	308.844	30.4694		369	5.7981	0.1484	4.9057	0.1278		369	304.123	6.4209	314.426	6.8481			369	0.9356	0.0469	0.9341	0.0922		369	1.0117	0.0259	0.9977	0.026		369	0.9615	0.0203	0.9642	0.021
372	382.351	18.8412	310.827	31.0867		372	5.8038	0.1335	4.9101	0.1254		372	304.123	6.4209	314.426	6.8481			372	0.9316	0.0459	0.94	0.094		372	1.0127	0.0233	0.9986	0.0255		372	0.9615	0.0203	0.9642	0.021
375	384.866	19.1496	309.637	31.5116		375	5.8021	0.1519	4.9067	0.121		375	304.123	5.6934	315.469	6.0981			375	0.9377	0.0467	0.9365	0.0953		375	1.0124	0.0265	0.9979	0.0246		375	0.9615	0.018	0.9674	0.0187
378	385.286	19.1103	311.223	30.9737		378	5.8021	0.1502	4.9111	0.118		378	304.123	5.6934	315.469	6.0981			378	0.9387	0.0466	0.9412	0.0937		378	1.0124	0.0262	0.9988	0.024		378	0.9615	0.018	0.9674	0.0187
381	385.286	19.2768	312.809	30.8634		381	5.7935	0.1467	4.9077	0.1136		381	304.123	6.4209	316.545	4.6306			381	0.9387	0.047	0.946	0.0933		381	1.0109	0.0256	0.9981	0.0231		381	0.9615	0.0203	0.9707	0.0142
384	388.64	19.4582	312.016	30.5843		384	5.7935	0.1433	4.9008	0.1047		384	305.135	5.725	316.545	5.348			384	0.9469	0.0474	0.9436	0.0925		384	1.0109	0.025	0.9967	0.0213		384	0.9647	0.0181	0.9707	0.0164
387	389.897	19.7668	312.809	31.1321		387	5.7889	0.1416	4.9008	0.1047		387	304.123	6.4209	316.545	4.6306			387	0.9499	0.0482	0.946	0.0942		387	1.0101	0.0247	0.9967	0.0213		387	0.9615	0.0203	0.9707	0.0142
390	390.317	19.7271	313.206	30.8886		390	5.7935	0.145	4.9052	0.1028		390	305.135	5.725	316.545	4.6306			390	0.951	0.0481	0.9472	0.0934		390	1.0109	0.0253	0.9976	0.0209		390	0.9647	0.0181	0.9707	0.0142
393	389.897	19.7668	315.188	30.7019		393	5.7935	0.145	4.8998	0.1151		393	304.123	7.1484	316.545	2.516			393	0.9499	0.0482	0.9532	0.0929		393	1.0109	0.0253	0.9965	0.0234		393	0.9615	0.0226	0.9707	0.0077153
396	388.64	19.4822	314.791	30.7606		396	5.8032	0.1547	4.8998	0.1116		396	304.123	7.1484	316.545	1.8086			396	0.9469	0.0475	0.952	0.093		396	1.0126	0.027	0.9965	0.0227		396	0.9615	0.0226	0.9707	0.0055462
399	389.478	19.4983	315.188	30.2029		399	5.794	0.149	4.8998	0.1116		399	305.135	6.4525	316.545	1.8086			399	0.9489	0.0475	0.9532	0.0913		399	1.011	0.026	0.9965	0.0227		399	0.9647	0.0204	0.9707	0.0055462
402	392.832	20.1569	314.791	29.7756		402	5.8089	0.1398	4.8998	0.1151		402	305.135	5.725	316.545	3.2233			402	0.9571	0.0491	0.952	0.0901		402	1.0136	0.0244	0.9965	0.0234		402	0.9647	0.0181	0.9707	0.0098843
405	390.736	19.6639	315.981	30.2673		405	5.7854	0.1444	4.9052	0.1028		405	305.135	5.725	316.545	4.6306			405	0.952	0.0479	0.9556	0.0915		405	1.0095	0.0252	0.9976	0.0209		405	0.9647	0.0181	0.9707	0.0142
408	390.736	19.8299	314.791	29.7756		408	5.7986	0.1513	4.9052	0.1028		408	305.135	5.725	316.545	5.348			408	0.952	0.0483	0.952	0.0901		408	1.0118	0.0264	0.9976	0.0209		408	0.9647	0.0181	0.9707	0.0164
411	391.994	19.9961	316.377	30.5301		411	5.7809	0.1416	4.9067	0.0964		411	306.147	4.9975	316.545	5.348			411	0.9551	0.0487	0.9568	0.0923		411	1.0087	0.0247	0.9979	0.0196		411	0.9679	0.0158	0.9707	0.0164
414	394.09	20.322	317.17	30.2673		414	5.7866	0.1502	4.9032	0.0919		414	306.147	4.9975	316.545	6.0655			414	0.9602	0.0495	0.9592	0.0915		414	1.0097	0.0262	0.9972	0.0187		414	0.9679	0.0158	0.9707	0.0186
417	391.994	20.116	317.17	30.219		417	5.8055	0.1433	4.9052	0.1047		417	306.147	4.9975	316.545	5.348			417	0.9551	0.049	0.9592	0.0914		417	1.013	0.025	0.9976	0.0213		417	0.9679	0.0158	0.9707	0.0164
420	394.509	20.4471	318.756	30.0865		420	5.7866	0.1507	4.9096	0.1008		420	306.147	4.9975	316.545	5.348			420	0.9612	0.0498	0.964	0.091		420	1.0097	0.0263	0.9985	0.0205		420	0.9679	0.0158	0.9707	0.0164
423	395.348	20.5101	317.567	30.5301		423	5.782	0.1479	4.8978	0.1003		423	306.147	4.9975	316.545	5.348			423	0.9632	0.05	0.9604	0.0923		423	1.0089	0.0258	0.9961	0.0204		423	0.9679	0.0158	0.9707	0.0164
426	396.186	20.3843	317.17	30.219		426	5.7877	0.1335	4.8909	0.0915		426	307.191	4.2701	316.545	5.348			426	0.9653	0.0497	0.9592	0.0914		426	1.0099	0.0233	0.9947	0.0186		426	0.9712	0.0135	0.9707	0.0164
429	395.348	20.7962	318.36	30.1803		429	5.7963	0.1393	4.89	0.0998		429	307.191	4.2701	316.545	5.348			429	0.9632	0.0507	0.9628	0.0913		429	1.0114	0.0243	0.9945	0.0203		429	0.9712	0.0135	0.9707	0.0164
432	397.444	20.837	317.963	29.8687		432	5.8055	0.1438	4.8954	0.0919		432	306.147	4.9975	316.545	5.348			432	0.9683	0.0508	0.9616	0.0903		432	1.013	0.0251	0.9956	0.0187		432	0.9679	0.0158	0.9707	0.0164
435	396.186	20.837	319.153	29.9079		435	5.7923	0.1358	4.8998	0.0856		435	307.191	3.5426	316.545	4.6306			435	0.9653	0.0508	0.9652	0.0905		435	1.0107	0.0237	0.9965	0.0174		435	0.9712	0.0112	0.9707	0.0142
438	397.025	20.8783	319.549	30.6321		438	5.7906	0.153	4.8909	0.0934		438	307.191	3.5426	317.589	3.8806			438	0.9673	0.0509	0.9664	0.0926		438	1.0104	0.0267	0.9947	0.019		438	0.9712	0.0112	0.9739	0.0119
441	398.282	21.0431	318.36	30.1512		441	5.782	0.149	4.8909	0.0934		441	308.203	2.8396	318.665	2.4284			441	0.9704	0.0513	0.9628	0.0912		441	1.0089	0.026	0.9947	0.019		441	0.9744	0.0089775	0.9772	0.0074468
444	397.444	20.9814	319.549	30.1803		444	5.7963	0.1393	4.8998	0.0875		444	308.203	2.8396	318.665	2.4284			444	0.9683	0.0511	0.9664	0.0913		444	1.0114	0.0243	0.9965	0.0178		444	0.9744	0.0089775	0.9772	0.0074468
447	399.959	21.1461	319.549	29.2458		447	5.7843	0.1375	4.9042	0.0836		447	308.203	2.1158	318.665	2.4284			447	0.9745	0.0515	0.9664	0.0884		447	1.0093	0.024	0.9974	0.017		447	0.9744	0.0066891	0.9772	0.0074468
450	400.378	21.1051	318.36	30.1803		450	5.7843	0.1375	4.8929	0.0792		450	308.203	2.1158	318.665	3.1357			450	0.9755	0.0514	0.9628	0.0913		450	1.0093	0.024	0.9951	0.0161		450	0.9744	0.0066891	0.9772	0.0096158
453	398.702	21.3111	317.963	30.2963		453	5.7654	0.145	4.8885	0.0806		453	309.215	1.3989	318.665	2.4284			453	0.9714	0.0519	0.9616	0.0916		453	1.006	0.0253	0.9942	0.0164		453	0.9776	0.0044227	0.9772	0.0074468
456	400.798	21.6823	318.36	30.1512		456	5.7608	0.1427	4.8855	0.0762		456	308.203	2.1158	318.665	1.7211			456	0.9765	0.0528	0.9628	0.0912		456	1.0052	0.0249	0.9936	0.0155		456	0.9744	0.0066891	0.9772	0.0052778
459	401.217	21.5814	319.153	29.8198		459	5.7809	0.145	4.8855	0.0762		459	309.215	1.3989	318.665	1.7211			459	0.9775	0.0526	0.9652	0.0902		459	1.0087	0.0253	0.9936	0.0155		459	0.9776	0.0044227	0.9772	0.0052778
462	401.217	21.2907	318.36	29.6724		462	5.7694	0.1479	4.8821	0.0718		462	309.215	1.3989	318.665	2.4284			462	0.9775	0.0519	0.9628	0.0897		462	1.0067	0.0258	0.9929	0.0146		462	0.9776	0.0044227	0.9772	0.0074468
465	401.636	21.5794	319.153	30.2818		465	5.7665	0.1519	4.8821	0.0718		465	308.203	2.8396	318.665	2.4284			465	0.9786	0.0526	0.9652	0.0916		465	1.0062	0.0265	0.9929	0.0146		465	0.9744	0.0089775	0.9772	0.0074468
468	401.217	21.6	320.342	29.3455		468	5.774	0.1553	4.8698	0.0718		468	307.191	3.5426	318.665	2.4284			468	0.9775	0.0526	0.9688	0.0888		468	1.0075	0.0271	0.9904	0.0146		468	0.9712	0.0112	0.9772	0.0074468
471	401.636	21.7032	320.738	28.7366		471	5.7763	0.1467	4.8698	0.0718		471	307.191	3.5426	318.665	3.1357			471	0.9786	0.0529	0.97	0.0869		471	1.0079	0.0256	0.9904	0.0146		471	0.9712	0.0112	0.9772	0.0096158
474	402.894	21.7232	319.153	28.8736		474	5.7763	0.1467	4.8742	0.0683		474	307.191	3.5426	318.665	3.848			474	0.9816	0.0529	0.9652	0.0873		474	1.0079	0.0256	0.9913	0.0139		474	0.9712	0.0112	0.9772	0.0118
477	402.475	21.9293	319.945	28.5717		477	5.766	0.1536	4.8831	0.0634		477	307.191	3.5426	318.665	3.848			477	0.9806	0.0534	0.9676	0.0864		477	1.0061	0.0268	0.9931	0.0129		477	0.9712	0.0112	0.9772	0.0118
480	403.733	22.2385	319.549	28.7214		480	5.7619	0.1519	4.8831	0.0634		480	307.191	4.2701	318.665	3.848			480	0.9837	0.0542	0.9664	0.0869		480	1.0054	0.0265	0.9931	0.0129		480	0.9712	0.0135	0.9772	0.0118
483	402.475	22.0739	320.342	28.8736		483	5.7528	0.149	4.89	0.0723		483	307.191	4.2701	318.665	3.1357			483	0.9806	0.0538	0.9688	0.0873		483	1.0038	0.026	0.9945	0.0147		483	0.9712	0.0135	0.9772	0.0096158
486	400.798	21.8063	319.549	28.7214		486	5.7683	0.1496	4.89	0.0723		486	307.191	4.2701	319.741	2.3846			486	0.9765	0.0531	0.9664	0.0869		486	1.0065	0.0261	0.9945	0.0147		486	0.9712	0.0135	0.9805	0.0073126
489	404.571	22.4072	320.342	27.9477		489	5.7774	0.1513	4.89	0.0723		489	308.203	3.5742	318.665	3.1357			489	0.9857	0.0546	0.9688	0.0845		489	1.0081	0.0264	0.9945	0.0147		489	0.9744	0.0113	0.9772	0.0096158
492	403.313	22.2801	320.738	29.1857		492	5.7671	0.1651	4.89	0.0723		492	308.203	3.5742	319.741	2.3846			492	0.9826	0.0543	0.97	0.0883		492	1.0063	0.0288	0.9945	0.0147		492	0.9744	0.0113	0.9805	0.0073126
495	401.636	21.7032	320.738	29.1957		495	5.7493	0.153	4.8865	0.0679		495	308.203	4.3017	318.665	3.1357			495	0.9786	0.0529	0.97	0.0883		495	1.0032	0.0267	0.9938	0.0138		495	0.9744	0.0136	0.9772	0.0096158
498	401.217	21.5814	320.342	29.81		498	5.7625	0.1645	4.8865	0.0679		498	308.203	3.5742	319.741	3.0919			498	0.9775	0.0526	0.9688	0.0902		498	1.0055	0.0287	0.9938	0.0138		498	0.9744	0.0113	0.9805	0.0094816
501	402.894	21.9943	321.135	29.4979		501	5.7694	0.157	4.8801	0.059		501	308.203	3.5742	319.741	3.0919			501	0.9816	0.0536	0.9712	0.0892		501	1.0067	0.0274	0.9925	0.012		501	0.9744	0.0113	0.9805	0.0094816
504	403.733	22.2007	321.531	30.277		504	5.7637	0.1691	4.8801	0.059		504	308.203	2.8396	319.741	3.0919			504	0.9837	0.0541	0.9724	0.0916		504	1.0057	0.0295	0.9925	0.012		504	0.9744	0.0089775	0.9805	0.0094816
507	401.217	21.6	323.117	29.1957		507	5.7637	0.1691	4.8767	0.0546		507	308.203	3.5742	319.741	3.0919			507	0.9775	0.0526	0.9772	0.0883		507	1.0057	0.0295	0.9918	0.0111		507	0.9744	0.0113	0.9805	0.0094816
510	403.313	22.2613	321.531	29.81		510	5.7459	0.1593	4.8732	0.0502		510	308.203	2.8396	319.741	3.0919			510	0.9826	0.0542	0.9724	0.0902		510	1.0026	0.0278	0.9911	0.0102		510	0.9744	0.0089775	0.9805	0.0094816
513	401.636	21.8485	323.514	29.4979		513	5.7562	0.1484	4.8732	0.0502		513	309.215	2.1227	319.741	3.0919			513	0.9786	0.0532	0.9784	0.0892		513	1.0044	0.0259	0.9911	0.0102		513	0.9776	0.0067111	0.9805	0.0094816
516	405.409	22.4677	322.324	29.0335		516	5.7608	0.149	4.8703	0.0456		516	314.276	0.0139	320.785	1.6335			516	0.9877	0.0547	0.9748	0.0878		516	1.0052	0.026	0.9905	0.0092809		516	0.9936	4.4007e-05	0.9837	0.0050093
519	404.99	22.5105	322.324	29.4979		519	5.7551	0.1616	4.8703	0.0456		519	317.312	0.7308	322.904	0.8387			519	0.9867	0.0548	0.9748	0.0892		519	1.0042	0.0282	0.9905	0.0092809		519	1.0032	0.0023104	0.9902	0.0025718
522	403.733	22.0548	321.928	29.1857		522	5.7574	0.153	4.8747	0.0419		522	320.349	0.7517	327.176	2.1658			522	0.9837	0.0537	0.9736	0.0883		522	1.0046	0.0267	0.9914	0.0085264		522	1.0128	0.0023764	1.0033	0.0066414
525	403.733	22.3645	323.117	27.8009		525	5.7574	0.153	4.8757	0.0343		525	323.385	0.0487	331.415	3.7502			525	0.9837	0.0545	0.9772	0.0841		525	1.0046	0.0267	0.9916	0.0069761		525	1.0224	0.00015403	1.0163	0.0115
528	404.571	22.3907	322.721	28.8837		528	5.7614	0.1599	4.8668	0.0413		528	325.409	0.7864	334.611	4.598			528	0.9857	0.0546	0.976	0.0874		528	1.0053	0.0279	0.9898	0.0083965		528	1.0288	0.0024864	1.0261	0.0141
531	404.99	22.494	322.721	27.9686		531	5.7425	0.1633	4.8624	0.0455		531	326.453	0.7934	336.731	3.9784			531	0.9867	0.0548	0.976	0.0846		531	1.002	0.0285	0.9889	0.0092584		531	1.0321	0.0025084	1.0326	0.0122
534	404.571	22.3907	322.721	28.8837		534	5.7516	0.1679	4.8713	0.0375		534	327.465	0.8004	338.851	4.0763			534	0.9857	0.0546	0.976	0.0874		534	1.0036	0.0293	0.9907	0.0076257		534	1.0353	0.0025304	1.0391	0.0125
537	403.733	22.2007	321.531	28.4042		537	5.7574	0.153	4.8703	0.0456		537	330.502	1.3502	339.894	2.691			537	0.9837	0.0541	0.9724	0.0859		537	1.0046	0.0267	0.9905	0.0092809		537	1.0449	0.0042687	1.0423	0.0082522
540	402.894	22.1406	321.928	28.2494		540	5.7448	0.1547	4.8541	0.0418		540	342.648	7.0535	342.046	2.0713			540	0.9816	0.0539	0.9736	0.0854		540	1.0024	0.027	0.9872	0.008498		540	1.0833	0.0223	1.0489	0.0063517
543	406.248	23.1141	322.324	28.092		543	5.7304	0.1622	4.8477	0.0341		543	352.801	4.8078	346.286	1.5391			543	0.9898	0.0563	0.9748	0.085		543	0.9999	0.0283	0.9859	0.0069321		543	1.1154	0.0152	1.0619	0.0047196
546	426.372	26.0828	334.615	27.9686		546	5.7184	0.1582	4.8319	0.0312		546	362.923	1.8513	354.764	1.1819			546	1.0388	0.0635	1.012	0.0846		546	0.9978	0.0276	0.9827	0.0063496		546	1.1474	0.005853	1.0879	0.0036245
549	448.592	28.0182	356.024	27.6586		549	5.7046	0.1496	4.8162	0.0284		549	369.027	1.0857	362.199	0.0737			549	1.093	0.0683	1.0767	0.0836		549	0.9954	0.0261	0.9795	0.0057706		549	1.1667	0.0034326	1.1107	0.00022609
552	470.812	29.9377	375.054	29.1557		552	5.6874	0.1375	4.7896	0.0184		552	376.112	2.5821	370.711	2.5459			552	1.1471	0.0729	1.1343	0.0882		552	0.9924	0.024	0.9741	0.0037473		552	1.1891	0.0081633	1.1368	0.0078071
555	489.678	31.6507	389.723	29.633		555	5.684	0.1204	4.7852	0.0211		555	380.161	3.3212	377.102	2.8086			555	1.1931	0.0771	1.1787	0.0896		555	0.9918	0.021	0.9732	0.0042983		555	1.2019	0.0105	1.1564	0.0086126
558	508.124	33.2605	407.167	35.2959		558	5.6525	0.0911	4.7636	0.0437		558	384.21	3.3528	383.461	3.7828			558	1.238	0.081	1.2314	0.1067		558	0.9863	0.0159	0.9688	0.0088841		558	1.2147	0.0106	1.1759	0.0116
561	516.09	34.132	418.268	34.2537		561	5.637	0.094	4.7479	0.0506		561	387.278	4.1119	388.776	5.4133			561	1.2574	0.0832	1.265	0.1036		561	0.9836	0.0164	0.9656	0.0103		561	1.2244	0.013	1.1922	0.0166
564	527.41	34.2548	424.215	33.612		564	5.633	0.0722	4.7306	0.0664		564	389.302	4.8394	397.255	9.2939			564	1.285	0.0835	1.283	0.1017		564	0.9829	0.0126	0.9621	0.0135		564	1.2308	0.0153	1.2182	0.0285
567	539.568	35.7041	430.559	33.7234		567	5.6152	0.0722	4.738	0.091		567	391.326	4.871	400.451	9.4243			567	1.3146	0.087	1.3022	0.102		567	0.9798	0.0126	0.9636	0.0185		567	1.2372	0.0154	1.228	0.0289
570	544.599	36.465	434.523	34.0311		570	5.6055	0.0602	4.7292	0.1126		570	392.339	4.871	403.647	9.5547			570	1.3269	0.0888	1.3141	0.1029		570	0.9781	0.0105	0.9618	0.0229		570	1.2404	0.0154	1.2378	0.0293
573	543.341	35.834	434.127	32.3883		573	5.5912	0.0579	4.712	0.1288		573	393.351	4.871	405.766	10.37			573	1.3238	0.0873	1.3129	0.098		573	0.9756	0.0101	0.9583	0.0262		573	1.2436	0.0154	1.2443	0.0318
576	541.664	35.411	434.127	32.8986		576	5.574	0.086	4.6884	0.1524		576	394.363	4.1435	406.842	11.12			576	1.3197	0.0863	1.3129	0.0995		576	0.9726	0.015	0.9535	0.031		576	1.2468	0.0131	1.2476	0.0341
579	541.664	35.8815	433.73	32.0313		579	5.5608	0.0974	4.6825	0.1755		579	394.363	4.871	407.886	11.87			579	1.3197	0.0874	1.3118	0.0969		579	0.9703	0.017	0.9523	0.0357		579	1.2468	0.0154	1.2508	0.0364
582	542.922	36.793	433.334	32.6951		582	5.5476	0.0923	4.6746	0.18		582	395.375	4.1752	410.005	14.0549			582	1.3228	0.0896	1.3106	0.0989		582	0.968	0.0161	0.9507	0.0366		582	1.25	0.0132	1.2573	0.0431
585	543.341	36.7441	431.748	32.631		585	5.5298	0.1009	4.6712	0.1687		585	396.387	3.4477	411.082	14.1201			585	1.3238	0.0895	1.3058	0.0987		585	0.9649	0.0176	0.95	0.0343		585	1.2532	0.0109	1.2606	0.0433
588	542.083	37.2207	430.162	30.8933		588	5.5012	0.1232	4.678	0.1598		588	396.387	3.4477	411.082	12.6853			588	1.3207	0.0907	1.301	0.0934		588	0.9599	0.0215	0.9514	0.0325		588	1.2532	0.0109	1.2606	0.0389
591	537.052	36.7665	428.576	31.3302		591	5.4926	0.141	4.6928	0.1372		591	396.387	2.7213	412.125	12.7505			591	1.3085	0.0896	1.2962	0.0948		591	0.9584	0.0246	0.9544	0.0279		591	1.2532	0.0086034	1.2638	0.0391
594	537.891	38.0661	426.594	31.9948		594	5.4834	0.1502	4.7144	0.116		594	396.387	2.7213	412.125	12.0331			594	1.3105	0.0927	1.2902	0.0968		594	0.9568	0.0262	0.9588	0.0236		594	1.2532	0.0086034	1.2638	0.0369
597	535.375	38.0661	423.026	32.9844		597	5.476	0.1547	4.7292	0.0959		597	397.399	2.0044	413.201	12.0657			597	1.3044	0.0927	1.2794	0.0998		597	0.9555	0.027	0.9618	0.0195		597	1.2564	0.006337	1.2671	0.037
600	531.602	37.7552	417.079	33.3282		600	5.4657	0.1519	4.7351	0.0787		600	396.387	2.7213	413.201	12.0657			600	1.2952	0.092	1.2614	0.1008		600	0.9537	0.0265	0.963	0.016		600	1.2532	0.0086034	1.2671	0.037
603	531.183	38.2733	414.304	31.6781		603	5.4525	0.1576	4.741	0.0733		603	396.387	2.7213	413.201	12.0657			603	1.2942	0.0932	1.253	0.0958		603	0.9514	0.0275	0.9642	0.0149		603	1.2532	0.0086034	1.2671	0.037
606	526.152	38.4429	412.321	32.5922		606	5.4553	0.1817	4.7434	0.0738		606	396.387	3.4477	414.277	12.8157			606	1.2819	0.0937	1.247	0.0986		606	0.9519	0.0317	0.9647	0.015		606	1.2532	0.0109	1.2704	0.0393
609	522.379	37.9625	410.339	31.9796		609	5.433	0.1891	4.7469	0.0634		609	396.387	3.4477	414.277	13.5332			609	1.2727	0.0925	1.241	0.0967		609	0.948	0.033	0.9654	0.0129		609	1.2532	0.0109	1.2704	0.0415
612	516.509	37.3036	408.357	30.5843		612	5.4255	0.1931	4.7346	0.0561		612	396.387	3.4477	414.277	14.2506			612	1.2584	0.0909	1.235	0.0925		612	0.9467	0.0337	0.9629	0.0114		612	1.2532	0.0109	1.2704	0.0437
615	513.994	36.9829	406.771	29.774		615	5.4124	0.1994	4.7302	0.057		615	396.387	4.1752	414.277	14.2506			615	1.2523	0.0901	1.2302	0.09		615	0.9444	0.0348	0.962	0.0116		615	1.2532	0.0132	1.2704	0.0437
618	508.544	36.5897	409.943	28.2597		618	5.4032	0.2178	4.7252	0.0585		618	396.387	4.1752	414.277	14.2506			618	1.239	0.0891	1.2398	0.0855		618	0.9428	0.038	0.961	0.0119		618	1.2532	0.0132	1.2704	0.0437
621	504.77	36.2792	408.357	27.0009		621	5.3946	0.2281	4.7223	0.0551		621	397.399	3.4477	414.277	14.2506			621	1.2298	0.0884	1.235	0.0817		621	0.9413	0.0398	0.9604	0.0112		621	1.2564	0.0109	1.2704	0.0437
624	498.901	35.9003	409.15	25.8204		624	5.3826	0.2367	4.7129	0.0575		624	397.399	3.4477	414.277	14.2506			624	1.2155	0.0875	1.2374	0.0781		624	0.9392	0.0413	0.9585	0.0117		624	1.2564	0.0109	1.2704	0.0437
627	495.547	35.5546	406.771	22.7065		627	5.378	0.2252	4.7051	0.0708		627	397.399	2.7282	414.277	14.9354			627	1.2074	0.0866	1.2302	0.0687		627	0.9384	0.0393	0.9569	0.0144		627	1.2564	0.0086254	1.2704	0.0458
630	489.678	34.416	405.582	24.3164		630	5.3545	0.2275	4.6913	0.0801		630	397.399	2.7282	413.201	14.1854			630	1.1931	0.0839	1.2266	0.0735		630	0.9343	0.0397	0.9541	0.0163		630	1.2564	0.0086254	1.2671	0.0435
633	488.001	34.7612	404.392	22.4931		633	5.3499	0.2493	4.6869	0.0841		633	397.399	2.7282	413.201	14.1854			633	1.189	0.0847	1.223	0.068		633	0.9335	0.0435	0.9532	0.0171		633	1.2564	0.0086254	1.2671	0.0435
636	485.066	34.5078	402.806	23.0916		636	5.347	0.2522	4.6687	0.0915		636	397.399	2.7282	413.201	14.1854			636	1.1818	0.0841	1.2182	0.0698		636	0.933	0.044	0.9495	0.0186		636	1.2564	0.0086254	1.2671	0.0435
639	480.454	34.3125	399.635	23.1842		639	5.3396	0.2556	4.653	0.1023		639	397.399	2.7282	413.201	14.1854			639	1.1706	0.0836	1.2086	0.0701		639	0.9317	0.0446	0.9463	0.0208		639	1.2564	0.0086254	1.2671	0.0435
642	477.939	34.1295	398.049	22.7215		642	5.3367	0.2476	4.6475	0.1116		642	396.387	2.7213	412.125	13.4353			642	1.1645	0.0832	1.2038	0.0687		642	0.9312	0.0432	0.9452	0.0227		642	1.2532	0.0086034	1.2638	0.0412
645	475.004	33.4151	396.463	22.4302		645	5.3247	0.2482	4.6426	0.1165		645	395.375	2.7143	411.082	12.6853			645	1.1573	0.0814	1.199	0.0678		645	0.9291	0.0433	0.9442	0.0237		645	1.25	0.0085814	1.2606	0.0389
648	467.458	32.5082	393.291	21.6545		648	5.3293	0.2596	4.6294	0.1219		648	395.375	1.9905	411.082	12.6853			648	1.1389	0.0792	1.1894	0.0655		648	0.9299	0.0453	0.9415	0.0248		648	1.25	0.006293	1.2606	0.0389
651	465.361	32.5987	390.912	22.8881		651	5.3247	0.2648	4.6249	0.1274		651	394.363	1.9835	410.005	11.9353			651	1.1338	0.0794	1.1823	0.0692		651	0.9291	0.0462	0.9406	0.0259		651	1.2468	0.006271	1.2573	0.0366
654	460.75	31.9199	388.137	21.8961		654	5.3258	0.2625	4.619	0.1387		654	394.363	1.9835	410.005	11.9353			654	1.1226	0.0778	1.1739	0.0662		654	0.9293	0.0458	0.9394	0.0282		654	1.2468	0.006271	1.2573	0.0366
657	459.492	31.5869	386.551	22.4931		657	5.3115	0.2631	4.6146	0.1239		657	393.351	3.416	408.962	11.1852			657	1.1195	0.077	1.1691	0.068		657	0.9268	0.0459	0.9385	0.0252		657	1.2436	0.0108	1.2541	0.0343
660	455.719	30.9885	381.397	23.0916		660	5.3149	0.2728	4.6146	0.1342		660	386.266	5.5353	406.842	10.4026			660	1.1103	0.0755	1.1535	0.0698		660	0.9274	0.0476	0.9385	0.0273		660	1.2212	0.0175	1.2476	0.0319
663	451.526	30.7236	379.415	22.5968		663	5.3207	0.282	4.6136	0.1406		663	372.064	6.8953	397.255	5.772			663	1.1001	0.0749	1.1475	0.0683		663	0.9284	0.0492	0.9383	0.0286		663	1.1763	0.0218	1.2182	0.0177
666	442.303	30.3362	361.574	22.6356		666	5.3287	0.2785	4.6244	0.147		666	362.923	5.3771	387.7	3.261			666	1.0776	0.0739	1.0935	0.0685		666	0.9298	0.0486	0.9405	0.0299		666	1.1474	0.017	1.1889	0.01
669	412.537	27.0131	336.993	22.8114		669	5.3442	0.2877	4.6353	0.1736		669	354.825	3.8905	379.222	3.6197			669	1.0051	0.0658	1.0192	0.069		669	0.9325	0.0502	0.9427	0.0353		669	1.1218	0.0123	1.1629	0.0111
672	390.317	24.7682	320.342	21.856		672	5.3419	0.2797	4.6554	0.1682		672	347.74	3.8272	371.787	4.011			672	0.951	0.0603	0.9688	0.0661		672	0.9321	0.0488	0.9468	0.0342		672	1.0994	0.0121	1.1401	0.0123
675	378.997	23.5433	307.655	22.1878		675	5.3722	0.2808	4.6702	0.176		675	340.623	4.5231	364.351	2.9906			675	0.9234	0.0574	0.9305	0.0671		675	0.9374	0.049	0.9498	0.0358		675	1.0769	0.0143	1.1173	0.0091707
678	364.324	21.934	297.744	21.4238		678	5.3889	0.2751	4.7002	0.1849		678	335.563	4.4598	357.96	3.4241			678	0.8876	0.0534	0.9005	0.0648		678	0.9403	0.048	0.9559	0.0376		678	1.0609	0.0141	1.0977	0.0105
681	355.1	21.3576	291.004	21.2526		681	5.3997	0.2653	4.7036	0.177		681	330.502	5.1557	351.601	2.4653			681	0.8652	0.052	0.8801	0.0643		681	0.9422	0.0463	0.9566	0.036		681	1.0449	0.0163	1.0782	0.0075598
684	348.392	20.7983	284.66	20.9757		684	5.4106	0.2579	4.7316	0.1677		684	327.465	5.1557	347.329	2.2902			684	0.8488	0.0507	0.8609	0.0634		684	0.9441	0.045	0.9623	0.0341		684	1.0353	0.0163	1.0651	0.0070229
687	340.846	19.7448	281.885	20.6646		687	5.4318	0.2476	4.7508	0.18		687	323.385	6.5474	344.166	1.4515			687	0.8304	0.0481	0.8525	0.0625		687	0.9478	0.0432	0.9662	0.0366		687	1.0224	0.0207	1.0554	0.0044511
690	338.33	19.7448	279.903	21.0245		690	5.4353	0.2493	4.771	0.175		690	320.349	7.2749	340.97	1.3202			690	0.8243	0.0481	0.8465	0.0636		690	0.9484	0.0435	0.9703	0.0356		690	1.0128	0.023	1.0456	0.0040484
693	336.234	19.8478	277.524	21.0245		693	5.4473	0.2327	4.7941	0.1726		693	318.324	7.2433	337.774	1.1889			693	0.8192	0.0484	0.8393	0.0636		693	0.9505	0.0406	0.975	0.0351		693	1.0064	0.0229	1.0358	0.0036457
696	333.719	19.6828	277.92	20.899		696	5.4639	0.2189	4.8098	0.1736		696	316.3	7.9708	335.655	1.8086			696	0.8131	0.048	0.8405	0.0632		696	0.9534	0.0382	0.9782	0.0353		696	1	0.0252	1.0293	0.0055462
699	334.557	19.7448	276.335	21.0869		699	5.4857	0.2098	4.8255	0.1662		699	314.276	7.2116	334.611	3.1795			699	0.8151	0.0481	0.8357	0.0638		699	0.9572	0.0366	0.9814	0.0338		699	0.9936	0.0228	1.0261	0.0097501
702	332.88	19.4983	278.317	22.2054		702	5.5035	0.1897	4.8482	0.1726		702	312.251	5.0292	332.459	3.0919			702	0.811	0.0475	0.8417	0.0672		702	0.9603	0.0331	0.986	0.0351		702	0.9872	0.0159	1.0195	0.0094816
705	335.815	20.0538	278.317	22.1395		705	5.5081	0.1845	4.8639	0.1657		705	311.239	3.5742	330.339	2.2971			705	0.8182	0.0489	0.8417	0.067		705	0.9611	0.0322	0.9892	0.0337		705	0.984	0.0113	1.013	0.0070441
708	336.234	19.8478	278.713	21.9095		708	5.5167	0.1587	4.885	0.1696		708	309.215	3.5742	329.296	2.2533			708	0.8192	0.0484	0.8429	0.0663		708	0.9626	0.0277	0.9935	0.0345		708	0.9776	0.0113	1.0098	0.0069098
711	336.653	19.9508	280.299	23.1989		711	5.5316	0.1662	4.8919	0.1583		711	308.203	4.3017	328.22	1.5022			711	0.8202	0.0486	0.8477	0.0702		711	0.9652	0.029	0.9949	0.0322		711	0.9744	0.0136	1.0065	0.0046066
714	337.073	19.7448	281.489	23.1989		714	5.5419	0.1347	4.9086	0.1593		714	307.191	4.2701	326.1	0.7073			714	0.8212	0.0481	0.8513	0.0702		714	0.967	0.0235	0.9983	0.0324		714	0.9712	0.0135	1	0.002169
717	337.911	19.8071	282.678	23.6419		717	5.551	0.1249	4.9145	0.1367		717	306.147	4.9975	326.1	0.7073			717	0.8233	0.0483	0.8549	0.0715		717	0.9686	0.0218	0.9995	0.0278		717	0.9679	0.0158	1	0.002169
720	339.169	19.6212	285.057	23.6419		720	5.5505	0.1089	4.9278	0.1352		720	307.191	3.5426	325.024	0.6635			720	0.8264	0.0478	0.8621	0.0715		720	0.9685	0.019	1.0022	0.0275		720	0.9712	0.0112	0.9967	0.0020348
723	340.427	19.7663	286.246	24.0889		723	5.5488	0.1158	4.9357	0.1318		723	306.147	4.9975	323.98	0.7949			723	0.8294	0.0482	0.8657	0.0729		723	0.9682	0.0202	1.0038	0.0268		723	0.9679	0.0158	0.9935	0.0024375
726	341.265	19.6451	287.832	24.4004		726	5.5659	0.0951	4.9313	0.1377		726	306.147	4.2701	322.904	1.546			726	0.8315	0.0479	0.8705	0.0738		726	0.9712	0.0166	1.0029	0.028		726	0.9679	0.0135	0.9902	0.0047408
729	343.781	19.8087	289.418	24.2642		729	5.5602	0.0762	4.9426	0.1372		729	306.147	4.9975	322.904	1.546			729	0.8376	0.0483	0.8753	0.0734		729	0.9702	0.0133	1.0052	0.0279		729	0.9679	0.0158	0.9902	0.0047408
732	345.457	19.9306	290.607	24.7118		732	5.5556	0.0671	4.948	0.1224		732	305.135	4.9975	321.861	1.5897			732	0.8417	0.0486	0.8789	0.0747		732	0.9694	0.0117	1.0063	0.0249		732	0.9647	0.0158	0.987	0.004875
735	345.877	19.6883	291.797	24.2642		735	5.5625	0.0722	4.944	0.1136		735	305.135	4.2701	321.861	1.5897			735	0.8427	0.048	0.8825	0.0734		735	0.9706	0.0126	1.0055	0.0231		735	0.9647	0.0135	0.987	0.004875
738	347.135	19.9982	293.382	25.0233		738	5.5717	0.0688	4.9426	0.1224		738	304.123	4.2701	321.861	0.8824			738	0.8458	0.0487	0.8873	0.0757		738	0.9722	0.012	1.0052	0.0249		738	0.9615	0.0135	0.987	0.002706
741	350.908	20.1454	294.572	24.0586		741	5.5768	0.0498	4.9426	0.1155		741	304.123	3.5426	320.785	1.6335			741	0.855	0.0491	0.8909	0.0728		741	0.9731	0.0086947	1.0052	0.0235		741	0.9615	0.0112	0.9837	0.0050093
744	351.327	19.9241	294.968	24.3704		744	5.5854	0.0402	4.9514	0.118		744	304.123	2.8117	320.785	1.6335			744	0.856	0.0485	0.8921	0.0737		744	0.9746	0.0070104	1.007	0.024		744	0.9615	0.0088894	0.9837	0.0050093
747	351.327	19.7761	296.554	24.2281		747	5.582	0.0318	4.9652	0.1008		747	304.123	2.8117	320.785	0.9262			747	0.856	0.0482	0.8969	0.0733		747	0.974	0.0055465	1.0098	0.0205		747	0.9615	0.0088894	0.9837	0.0028402
750	353.004	20.3251	296.158	24.8514		750	5.5654	0.033	4.9642	0.1033		750	304.123	2.8117	320.785	0.2189			750	0.8601	0.0495	0.8957	0.0752		750	0.9711	0.0057656	1.0096	0.021		750	0.9615	0.0088894	0.9837	0.0006712
753	356.358	20.6818	298.14	25.4748		753	5.5665	0.0254	4.9721	0.1013		753	304.123	2.8117	320.785	0.2189			753	0.8682	0.0504	0.9017	0.077		753	0.9713	0.0044388	1.0112	0.0206		753	0.9615	0.0088894	0.9837	0.0006712
756	357.196	20.7283	298.933	24.2039		756	5.5705	0.0222	4.9765	0.0959		756	304.123	3.5426	319.741	0.97			756	0.8703	0.0505	0.9041	0.0732		756	0.972	0.0038732	1.0121	0.0195		756	0.9615	0.0112	0.9805	0.0029745
759	357.616	20.5211	300.915	24.8279		759	5.5717	0.0179	4.9765	0.0959		759	304.123	4.2701	319.741	0.2627			759	0.8713	0.05	0.9101	0.0751		759	0.9722	0.0031168	1.0121	0.0195		759	0.9615	0.0135	0.9805	0.00080544
762	355.519	20.314	299.726	25.3059		762	5.5671	0.0289	4.9765	0.0905		762	304.123	4.9975	319.741	0.2627			762	0.8662	0.0495	0.9065	0.0765		762	0.9714	0.0050354	1.0121	0.0184		762	0.9615	0.0158	0.9805	0.00080544
765	358.454	20.8703	300.519	24.9941		765	5.5505	0.0283	4.9765	0.0905		765	304.123	4.9975	319.741	0.2627			765	0.8733	0.0508	0.9089	0.0756		765	0.9685	0.004931	1.0121	0.0184		765	0.9615	0.0158	0.9805	0.00080544
768	359.293	20.6153	301.312	26.0758		768	5.5596	0.0246	4.9686	0.0919		768	304.123	4.9975	318.665	1.0137			768	0.8754	0.0502	0.9113	0.0789		768	0.9701	0.0042892	1.0105	0.0187		768	0.9615	0.0158	0.9772	0.0031087
771	360.55	20.7667	302.501	25.1398		771	5.5648	0.0367	4.9642	0.0919		771	305.135	3.5426	318.665	1.0137			771	0.8784	0.0506	0.9149	0.076		771	0.971	0.0064109	1.0096	0.0187		771	0.9647	0.0112	0.9772	0.0031087
774	360.97	20.7111	303.69	25.1398		774	5.5568	0.0409	4.9701	0.0782		774	305.135	3.5426	318.665	2.4284			774	0.8795	0.0505	0.9185	0.076		774	0.9696	0.0071333	1.0108	0.0159		774	0.9647	0.0112	0.9772	0.0074468
777	361.808	20.9262	303.69	25.6007		777	5.5522	0.0544	4.9701	0.0742		777	304.123	4.2701	318.665	2.4284			777	0.8815	0.051	0.9185	0.0774		777	0.9688	0.0094918	1.0108	0.0151		777	0.9615	0.0135	0.9772	0.0074468
780	361.808	21.0776	305.673	26.2248		780	5.5436	0.047	4.9701	0.0742		780	305.135	3.5426	319.741	2.3846			780	0.8815	0.0514	0.9245	0.0793		780	0.9673	0.0081938	1.0108	0.0151		780	0.9647	0.0112	0.9805	0.0073126
783	364.324	21.3817	305.276	26.3767		783	5.5488	0.0539	4.9603	0.0851		783	304.123	3.5426	318.665	3.1357			783	0.8876	0.0521	0.9233	0.0798		783	0.9682	0.0094082	1.0088	0.0173		783	0.9615	0.0112	0.9772	0.0096158
786	364.743	21.1812	306.466	25.9127		786	5.5344	0.0585	4.9691	0.0801		786	305.135	2.8187	318.665	2.4284			786	0.8887	0.0516	0.9269	0.0784		786	0.9657	0.0102	1.0106	0.0163		786	0.9647	0.0089114	0.9772	0.0074468
789	364.743	21.0221	306.862	26.6997		789	5.5453	0.0625	4.9549	0.0693		789	305.135	2.8187	319.741	1.6773			789	0.8887	0.0512	0.9281	0.0807		789	0.9676	0.0109	1.0077	0.0141		789	0.9647	0.0089114	0.9805	0.0051435
792	365.581	21.3817	306.466	26.3877		792	5.5367	0.0716	4.9593	0.0654		792	305.135	2.8187	318.665	1.7211			792	0.8907	0.0521	0.9269	0.0798		792	0.9661	0.0125	1.0086	0.0133		792	0.9647	0.0089114	0.9772	0.0052778
795	365.581	21.3817	306.862	27.1771		795	5.5379	0.0671	4.9549	0.0683		795	305.135	3.5426	318.665	1.0137			795	0.8907	0.0521	0.9281	0.0822		795	0.9663	0.0117	1.0077	0.0139		795	0.9647	0.0112	0.9772	0.0031087
798	366.839	21.2294	308.448	27.0009		798	5.5247	0.063	4.9549	0.0683		798	306.147	3.5426	318.665	1.0137			798	0.8938	0.0517	0.9329	0.0817		798	0.964	0.011	1.0077	0.0139		798	0.9679	0.0112	0.9772	0.0031087
801	368.516	21.9492	308.052	26.6888		801	5.5275	0.0768	4.9558	0.061		801	305.135	4.2701	318.665	1.7211			801	0.8979	0.0535	0.9317	0.0807		801	0.9645	0.0134	1.0079	0.0124		801	0.9647	0.0135	0.9772	0.0052778
804	369.354	21.8455	308.448	27.0009		804	5.5379	0.0756	4.9529	0.0565		804	306.147	4.2701	318.665	1.7211			804	0.8999	0.0532	0.9329	0.0817		804	0.9663	0.0132	1.0073	0.0115		804	0.9679	0.0135	0.9772	0.0052778
807	368.516	21.7913	308.844	26.8435		807	5.5201	0.0768	4.9485	0.0605		807	307.191	3.5426	318.665	2.4284			807	0.8979	0.0531	0.9341	0.0812		807	0.9632	0.0134	1.0064	0.0123		807	0.9712	0.0112	0.9772	0.0074468
810	369.774	21.7964	307.655	27.7851		810	5.5247	0.0716	4.945	0.0561		810	306.147	3.5426	318.665	2.4284			810	0.9009	0.0531	0.9305	0.084		810	0.964	0.0125	1.0057	0.0114		810	0.9679	0.0112	0.9772	0.0074468
813	369.354	21.6875	309.241	27.6251		813	5.5144	0.0802	4.9362	0.0615		813	307.191	2.8326	318.665	3.1357			813	0.8999	0.0528	0.9353	0.0835		813	0.9622	0.014	1.0039	0.0125		813	0.9712	0.0089555	0.9772	0.0096158
816	369.354	21.6875	311.223	27.7799		816	5.5149	0.094	4.9327	0.0575		816	307.191	2.1088	318.665	2.4284			816	0.8999	0.0528	0.9412	0.084		816	0.9623	0.0164	1.0032	0.0117		816	0.9712	0.0066671	0.9772	0.0074468
819	370.612	22.0038	310.43	27.6357		819	5.5104	0.0986	4.9239	0.0654		819	307.191	2.1088	318.665	3.1357			819	0.903	0.0536	0.9388	0.0836		819	0.9615	0.0172	1.0014	0.0133		819	0.9712	0.0066671	0.9772	0.0096158
822	371.87	22.1522	310.827	27.4731		822	5.5253	0.1026	4.916	0.0659		822	307.191	2.1088	318.665	3.848			822	0.906	0.054	0.94	0.0831		822	0.9641	0.0179	0.9998	0.0134		822	0.9712	0.0066671	0.9772	0.0118
825	371.031	22.1075	310.43	28.0972		825	5.5264	0.098	4.916	0.0659		825	307.191	2.8326	318.665	4.5654			825	0.904	0.0539	0.9388	0.085		825	0.9643	0.0171	0.9998	0.0134		825	0.9712	0.0089555	0.9772	0.014
828	371.87	22.1566	311.62	27.6251		828	5.5115	0.1037	4.9096	0.0629		828	307.191	2.1088	318.665	4.5654			828	0.906	0.054	0.9424	0.0835		828	0.9617	0.0181	0.9985	0.0128		828	0.9712	0.0066671	0.9772	0.014
831	370.612	21.6928	312.016	27.9373		831	5.5115	0.1037	4.9062	0.0595		831	307.191	2.1088	318.665	4.5654			831	0.903	0.0529	0.9436	0.0845		831	0.9617	0.0181	0.9978	0.0121		831	0.9712	0.0066671	0.9772	0.014
834	372.708	22.5287	312.413	27.313		834	5.4972	0.1026	4.9052	0.0683		834	307.191	2.1088	318.665	4.5654			834	0.9081	0.0549	0.9448	0.0826		834	0.9592	0.0179	0.9976	0.0139		834	0.9712	0.0066671	0.9772	0.014
837	373.966	22.8283	311.62	28.0972		837	5.5104	0.1158	4.9052	0.0683		837	307.191	2.1088	318.665	3.848			837	0.9111	0.0556	0.9424	0.085		837	0.9615	0.0202	0.9976	0.0139		837	0.9712	0.0066671	0.9772	0.0118
840	373.547	22.5714	310.43	27.1556		840	5.5046	0.1135	4.9027	0.0629		840	307.191	2.1088	319.741	2.3846			840	0.9101	0.055	0.9388	0.0821		840	0.9605	0.0198	0.9971	0.0128		840	0.9712	0.0066671	0.9805	0.0073126
843	373.966	22.6751	310.827	27.4678		843	5.5115	0.1123	4.8954	0.0659		843	307.191	2.1088	318.665	3.1357			843	0.9111	0.0552	0.94	0.0831		843	0.9617	0.0196	0.9956	0.0134		843	0.9712	0.0066671	0.9772	0.0096158
846	374.805	22.7246	312.016	27.9373		846	5.5069	0.1163	4.9042	0.0541		846	307.191	2.8326	319.741	1.6773			846	0.9132	0.0554	0.9436	0.0845		846	0.9609	0.0203	0.9974	0.011		846	0.9712	0.0089555	0.9805	0.0051435
849	374.805	22.7211	312.413	28.2494		849	5.5035	0.1169	4.8963	0.057		849	308.203	2.1158	319.741	1.6773			849	0.9132	0.0554	0.9448	0.0854		849	0.9603	0.0204	0.9958	0.0116		849	0.9744	0.0066891	0.9805	0.0051435
852	376.901	23.0857	312.413	28.2494		852	5.4995	0.1209	4.8929	0.0546		852	308.203	1.3919	319.741	1.6773			852	0.9183	0.0562	0.9448	0.0854		852	0.9596	0.0211	0.9951	0.0111		852	0.9744	0.0044007	0.9805	0.0051435
855	376.062	22.8825	311.62	28.0972		855	5.4977	0.1152	4.8806	0.0639		855	308.203	1.3919	319.741	1.6773			855	0.9162	0.0558	0.9424	0.085		855	0.9593	0.0201	0.9926	0.013		855	0.9744	0.0044007	0.9805	0.0051435
858	375.224	22.8283	312.413	28.2494		858	5.5046	0.1135	4.8821	0.0659		858	307.191	2.8326	319.741	1.6773			858	0.9142	0.0556	0.9448	0.0854		858	0.9605	0.0198	0.9929	0.0134		858	0.9712	0.0089555	0.9805	0.0051435
861	375.643	22.932	312.016	28.4093		861	5.496	0.1215	4.8831	0.0585		861	307.191	2.8326	319.741	0.97			861	0.9152	0.0559	0.9436	0.0859		861	0.959	0.0212	0.9931	0.0119		861	0.9712	0.0089555	0.9805	0.0029745
864	376.482	23.2931	312.016	27.9477		864	5.496	0.1215	4.8742	0.0605		864	308.203	1.3919	319.741	0.2627			864	0.9173	0.0568	0.9436	0.0845		864	0.959	0.0212	0.9913	0.0123		864	0.9744	0.0044007	0.9805	0.00080544
867	376.901	22.9285	311.62	27.6251		867	5.4914	0.1255	4.8796	0.0679		867	308.203	1.3919	318.665	1.0137			867	0.9183	0.0559	0.9424	0.0835		867	0.9582	0.0219	0.9924	0.0138		867	0.9744	0.0044007	0.9772	0.0031087
870	375.643	22.6209	312.413	27.7851		870	5.4926	0.1221	4.8865	0.0698		870	308.203	0.6681	319.741	0.97			870	0.9152	0.0551	0.9448	0.084		870	0.9584	0.0213	0.9938	0.0142		870	0.9744	0.0021123	0.9805	0.0029745
873	376.901	22.932	314.395	27.9373		873	5.4926	0.1221	4.8786	0.0742		873	309.215	0.0487	319.741	1.6773			873	0.9183	0.0559	0.9508	0.0845		873	0.9584	0.0213	0.9922	0.0151		873	0.9776	0.00015403	0.9805	0.0051435
876	375.224	22.8333	313.206	27.4731		876	5.4714	0.1209	4.8752	0.0733		876	308.203	0.6681	319.741	2.3846			876	0.9142	0.0556	0.9472	0.0831		876	0.9547	0.0211	0.9915	0.0149		876	0.9744	0.0021123	0.9805	0.0073126
879	377.739	22.9819	313.602	27.313		879	5.4668	0.1255	4.8629	0.0836		879	308.203	1.3919	320.785	2.3408			879	0.9203	0.056	0.9484	0.0826		879	0.9539	0.0219	0.989	0.017		879	0.9744	0.0044007	0.9837	0.0071783
882	377.739	23.1394	313.602	27.7851		882	5.4765	0.1312	4.8786	0.0742		882	309.215	0.6751	320.785	3.0482			882	0.9203	0.0564	0.9484	0.084		882	0.9556	0.0229	0.9922	0.0151		882	0.9776	0.0021343	0.9837	0.0093474
885	377.739	22.9819	313.602	27.7851		885	5.4765	0.1312	4.8664	0.0846		885	308.203	2.1158	320.785	3.0482			885	0.9203	0.056	0.9484	0.084		885	0.9556	0.0229	0.9897	0.0172		885	0.9744	0.0066891	0.9837	0.0093474
888	377.739	22.9862	313.602	26.8435		888	5.4679	0.1393	4.8708	0.0787		888	309.215	0.6751	320.785	2.3408			888	0.9203	0.056	0.9484	0.0812		888	0.9541	0.0243	0.9906	0.016		888	0.9776	0.0021343	0.9837	0.0071783
891	378.578	23.1936	313.206	27.0009		891	5.4559	0.1307	4.8708	0.0787		891	309.215	0.6751	320.785	1.6335			891	0.9224	0.0565	0.9472	0.0817		891	0.952	0.0228	0.9906	0.016		891	0.9776	0.0021343	0.9837	0.0050093
894	379.836	23.658	314.395	28.4093		894	5.4559	0.1307	4.8521	0.0875		894	309.215	1.3989	320.785	2.3408			894	0.9254	0.0576	0.9508	0.0859		894	0.952	0.0228	0.9868	0.0178		894	0.9776	0.0044227	0.9837	0.0071783
897	380.674	24.0231	315.188	27.6357		897	5.4496	0.1289	4.859	0.089		897	309.215	0.6751	320.785	2.3408			897	0.9275	0.0585	0.9532	0.0836		897	0.9509	0.0225	0.9882	0.0181		897	0.9776	0.0021343	0.9837	0.0071783
900	380.255	23.7617	313.602	27.7851		900	5.4691	0.1358	4.8442	0.0924		900	308.203	1.3919	320.785	2.3408			900	0.9265	0.0579	0.9484	0.084		900	0.9543	0.0237	0.9852	0.0188		900	0.9744	0.0044007	0.9837	0.0071783
903	380.255	23.9194	313.999	27.6251		903	5.4565	0.1444	4.8354	0.0831		903	309.215	0.6751	320.785	2.3408			903	0.9265	0.0583	0.9496	0.0835		903	0.9521	0.0252	0.9834	0.0169		903	0.9776	0.0021343	0.9837	0.0071783
906	377.32	23.5046	315.188	27.6357		906	5.4565	0.1444	4.8408	0.0924		906	309.215	1.3989	320.785	1.6335			906	0.9193	0.0573	0.9532	0.0836		906	0.9521	0.0252	0.9845	0.0188		906	0.9776	0.0044227	0.9837	0.0050093
909	378.159	23.3968	315.584	27.4731		909	5.4422	0.1335	4.8452	0.087		909	309.215	1.3989	319.741	3.0919			909	0.9213	0.057	0.9544	0.0831		909	0.9496	0.0233	0.9854	0.0177		909	0.9776	0.0044227	0.9805	0.0094816
912	379.836	23.6546	315.188	27.6357		912	5.4387	0.1347	4.8329	0.0767		912	309.215	1.3989	320.785	1.6335			912	0.9254	0.0576	0.9532	0.0836		912	0.949	0.0235	0.9829	0.0156		912	0.9776	0.0044227	0.9837	0.0050093
915	379.836	23.3469	315.188	27.6251		915	5.4473	0.153	4.8285	0.0821		915	309.215	1.3989	320.785	1.6335			915	0.9254	0.0569	0.9532	0.0835		915	0.9505	0.0267	0.982	0.0167		915	0.9776	0.0044227	0.9837	0.0050093
918	381.093	24.1228	315.188	27.161		918	5.441	0.145	4.8251	0.0816		918	310.227	0.6821	321.861	0.8824			918	0.9285	0.0588	0.9532	0.0821		918	0.9494	0.0253	0.9813	0.0166		918	0.9808	0.0021564	0.987	0.002706
921	378.997	23.7617	315.188	27.6569		921	5.445	0.1587	4.8251	0.0816		921	310.227	0.0418	320.785	1.6335			921	0.9234	0.0579	0.9532	0.0836		921	0.9501	0.0277	0.9813	0.0166		921	0.9808	0.00013202	0.9837	0.0050093
924	380.674	24.1812	313.999	27.6251		924	5.4353	0.161	4.8251	0.0816		924	310.227	0.0418	320.785	1.6335			924	0.9275	0.0589	0.9496	0.0835		924	0.9484	0.0281	0.9813	0.0166		924	0.9808	0.00013202	0.9837	0.0050093
927	379.836	23.658	313.999	27.6251		927	5.4393	0.1576	4.8216	0.0816		927	310.227	0.7656	320.785	0.9262			927	0.9254	0.0576	0.9496	0.0835		927	0.9491	0.0275	0.9806	0.0166		927	0.9808	0.0024204	0.9837	0.0028402
930	379.836	23.658	313.602	27.313		930	5.4416	0.1593	4.8172	0.087		930	310.227	0.7656	320.785	0.9262			930	0.9254	0.0576	0.9484	0.0826		930	0.9495	0.0278	0.9797	0.0177		930	0.9808	0.0024204	0.9837	0.0028402
933	381.932	24.1732	315.584	27.4731		933	5.4215	0.1553	4.8265	0.0974		933	310.227	0.7656	320.785	0.9262			933	0.9305	0.0589	0.9544	0.0831		933	0.946	0.0271	0.9816	0.0198		933	0.9808	0.0024204	0.9837	0.0028402
936	381.932	24.1765	313.602	27.3237		936	5.4307	0.1651	4.8265	0.0974		936	312.251	0.0278	320.785	1.6335			936	0.9305	0.0589	0.9484	0.0826		936	0.9476	0.0288	0.9816	0.0198		936	0.9872	8.8014e-05	0.9837	0.0050093
939	380.255	23.7617	313.602	26.8489		939	5.4307	0.1651	4.8177	0.1077		939	316.3	0	323.98	0.6198			939	0.9265	0.0579	0.9484	0.0812		939	0.9476	0.0288	0.9798	0.0219		939	1	0	0.9935	0.0019006
942	380.255	23.7583	314.395	27.4731		942	5.4273	0.1656	4.8128	0.0919		942	319.337	0.0209	329.296	2.9606			942	0.9265	0.0579	0.9508	0.0831		942	0.947	0.0289	0.9788	0.0187		942	1.0096	6.6011e-05	1.0098	0.0090789
945	379.836	23.8117	314.395	27.4731		945	5.4261	0.1685	4.8128	0.0919		945	322.373	0.7656	332.459	2.3846			945	0.9254	0.058	0.9508	0.0831		945	0.9468	0.0294	0.9788	0.0187		945	1.0192	0.0024204	1.0195	0.0073126
948	381.512	24.0695	314.395	27.4678		948	5.433	0.1668	4.8088	0.1077		948	324.397	0.7795	334.611	3.1795			948	0.9295	0.0586	0.9508	0.0831		948	0.948	0.0291	0.978	0.0219		948	1.0256	0.0024644	1.0261	0.0097501
951	380.674	24.3276	314.395	27.0009		951	5.4198	0.153	4.8167	0.1126		951	325.409	0.7864	337.774	4.011			951	0.9275	0.0593	0.9508	0.0817		951	0.9457	0.0267	0.9796	0.0229		951	1.0288	0.0024864	1.0358	0.0123
954	379.836	23.809	313.999	27.1556		954	5.4181	0.1731	4.8088	0.118		954	327.465	0.8004	338.851	4.0763			954	0.9254	0.058	0.9496	0.0821		954	0.9454	0.0302	0.978	0.024		954	1.0353	0.0025304	1.0391	0.0125
957	378.997	23.6042	315.584	27.4731		957	5.4141	0.1771	4.8019	0.1175		957	328.478	4.4282	340.97	4.8589			957	0.9234	0.0575	0.9544	0.0831		957	0.9447	0.0309	0.9766	0.0239		957	1.0385	0.014	1.0456	0.0149
960	380.255	23.9154	315.981	27.7851		960	5.3963	0.1668	4.8029	0.1028		960	332.526	12.4306	343.09	2.8224			960	0.9265	0.0583	0.9556	0.084		960	0.9416	0.0291	0.9768	0.0209		960	1.0513	0.0393	1.0521	0.008655
963	381.932	23.8654	315.981	27.7851		963	5.4032	0.157	4.7872	0.1033		963	345.684	12.4939	346.286	0.1244			963	0.9305	0.0581	0.9556	0.084		963	0.9428	0.0274	0.9736	0.021		963	1.0929	0.0395	1.0619	0.00038153
966	393.251	24.8092	326.289	27.9477		966	5.3843	0.1576	4.7641	0.0983		966	356.85	11.1338	351.601	1.7787			966	0.9581	0.0604	0.9868	0.0845		966	0.9395	0.0275	0.9689	0.02		966	1.1282	0.0352	1.0782	0.0054544
969	416.729	27.3594	350.077	28.0417		969	5.3763	0.1622	4.7405	0.1042		969	364.947	11.197	359.036	1.4722			969	1.0153	0.0667	1.0588	0.0848		969	0.9381	0.0283	0.9641	0.0212		969	1.1538	0.0354	1.101	0.0045147
972	437.691	29.2674	366.332	27.7834		972	5.3808	0.1513	4.7159	0.1033		972	372.064	9.8053	368.591	1.751			972	1.0664	0.0713	1.1079	0.084		972	0.9389	0.0264	0.9591	0.021		972	1.1763	0.031	1.1303	0.0053696
975	459.073	31.4649	380.208	30.9737		975	5.3671	0.1341	4.6923	0.0905		975	377.125	9.1094	374.95	3.4241			975	1.1185	0.0767	1.1499	0.0937		975	0.9365	0.0234	0.9543	0.0184		975	1.1923	0.0288	1.1498	0.0105
978	474.585	33.8966	394.084	31.5903		978	5.3614	0.1089	4.679	0.1067		978	381.173	7.6861	380.265	5.0546			978	1.1563	0.0826	1.1918	0.0955		978	0.9355	0.019	0.9516	0.0217		978	1.2051	0.0243	1.1661	0.0155
981	486.324	34.9166	402.806	31.8988		981	5.3407	0.0934	4.6741	0.0811		981	385.222	6.2627	387.7	6.0655			981	1.1849	0.0851	1.2182	0.0965		981	0.9319	0.0163	0.9506	0.0165		981	1.2179	0.0198	1.1889	0.0186
984	493.87	35.5325	411.528	32.0618		984	5.3252	0.0888	4.6603	0.059		984	388.29	4.8394	391.972	6.9459			984	1.2033	0.0866	1.2446	0.097		984	0.9292	0.0155	0.9478	0.012		984	1.2276	0.0153	1.202	0.0213
987	501.836	36.723	421.837	31.3954		987	5.3115	0.0837	4.6638	0.0438		987	390.314	4.1119	396.212	7.1416			987	1.2227	0.0895	1.2758	0.095		987	0.9268	0.0146	0.9485	0.0089062		987	1.234	0.013	1.215	0.0219
990	501.836	36.8783	421.837	30.8223		990	5.3075	0.0883	4.6589	0.0325		990	392.339	4.1435	399.407	7.9568			990	1.2227	0.0899	1.2758	0.0932		990	0.9261	0.0154	0.9475	0.0066089		990	1.2404	0.0131	1.2248	0.0244
993	508.124	37.8119	424.215	31.8208		993	5.3023	0.0951	4.6564	0.0271		993	393.351	4.1435	402.57	8.8047			993	1.238	0.0921	1.283	0.0962		993	0.9252	0.0166	0.947	0.0055203		993	1.2436	0.0131	1.2345	0.027
996	507.286	37.2958	423.026	31.3209		996	5.2857	0.0974	4.6559	0.0536		996	394.363	4.1435	405.766	10.37			996	1.236	0.0909	1.2794	0.0947		996	0.9223	0.017	0.9469	0.0109		996	1.2468	0.0131	1.2443	0.0318
999	507.705	37.5632	422.233	31.7871		999	5.2668	0.1146	4.6648	0.0615		999	394.363	4.1435	407.886	11.87			999	1.237	0.0915	1.277	0.0961		999	0.919	0.02	0.9487	0.0125		999	1.2468	0.0131	1.2508	0.0364
1002	510.64	38.2938	418.268	30.9737		1002	5.245	0.1312	4.6554	0.0929		1002	395.375	4.1752	408.962	12.6201			1002	1.2441	0.0933	1.265	0.0937		1002	0.9152	0.0229	0.9468	0.0189		1002	1.25	0.0132	1.2541	0.0387
1005	510.221	38.804	418.268	32.8245		1005	5.2439	0.1444	4.6652	0.1062		1005	395.375	4.1752	410.005	14.0549			1005	1.2431	0.0945	1.265	0.0993		1005	0.915	0.0252	0.9488	0.0216		1005	1.25	0.0132	1.2573	0.0431
1008	511.478	39.4234	417.872	33.442		1008	5.241	0.1639	4.6608	0.1219		1008	395.375	4.1752	411.082	14.1201			1008	1.2462	0.0961	1.2638	0.1011		1008	0.9145	0.0286	0.9479	0.0248		1008	1.25	0.0132	1.2606	0.0433
1011	506.028	38.6952	417.079	33.612		1011	5.2175	0.1656	4.6525	0.148		1011	395.375	4.1752	412.125	14.8702			1011	1.2329	0.0943	1.2614	0.1017		1011	0.9104	0.0289	0.9462	0.0301		1011	1.25	0.0132	1.2638	0.0456
1014	507.286	39.6288	415.889	32.9578		1014	5.2112	0.1811	4.649	0.1578		1014	396.387	4.1752	413.201	14.9028			1014	1.236	0.0966	1.2578	0.0997		1014	0.9093	0.0316	0.9455	0.0321		1014	1.2532	0.0132	1.2671	0.0457
1017	506.867	40.1463	415.097	33.2521		1017	5.198	0.1983	4.649	0.1682		1017	396.387	3.4477	413.201	14.1854			1017	1.2349	0.0978	1.2554	0.1006		1017	0.907	0.0346	0.9455	0.0342		1017	1.2532	0.0109	1.2671	0.0435
1020	504.77	40.7165	415.889	32.4799		1020	5.1894	0.2069	4.6397	0.179		1020	396.387	3.4477	414.277	14.2506			1020	1.2298	0.0992	1.2578	0.0982		1020	0.9055	0.0361	0.9436	0.0364		1020	1.2532	0.0109	1.2704	0.0437
1023	505.609	40.7683	415.493	32.7532		1023	5.1728	0.2172	4.6284	0.1942		1023	396.387	3.4477	414.277	13.5332			1023	1.2319	0.0993	1.2566	0.0991		1023	0.9026	0.0379	0.9413	0.0395		1023	1.2532	0.0109	1.2704	0.0415
1026	499.74	40.25	413.511	32.1861		1026	5.1539	0.2069	4.6082	0.1893		1026	397.399	2.7282	414.277	14.2506			1026	1.2176	0.0981	1.2506	0.0973		1026	0.8993	0.0361	0.9372	0.0385		1026	1.2564	0.0086254	1.2704	0.0437
1029	499.32	40.7699	411.132	31.0632		1029	5.1516	0.2224	4.5959	0.2001		1029	397.399	2.7282	414.277	13.5332			1029	1.2165	0.0993	1.2434	0.0939		1029	0.8989	0.0388	0.9347	0.0407		1029	1.2564	0.0086254	1.2704	0.0415
1032	496.805	41.2399	410.736	31.0867		1032	5.1344	0.2407	4.5881	0.205		1032	397.399	2.7282	414.277	14.2506			1032	1.2104	0.1005	1.2422	0.094		1032	0.8959	0.042	0.9331	0.0417		1032	1.2564	0.0086254	1.2704	0.0437
1035	493.032	40.6207	409.943	29.7314		1035	5.131	0.2424	4.5758	0.205		1035	397.399	2.7282	414.277	14.2506			1035	1.2012	0.099	1.2398	0.0899		1035	0.8953	0.0423	0.9306	0.0417		1035	1.2564	0.0086254	1.2704	0.0437
1038	490.516	40.7719	405.978	30.1706		1038	5.1218	0.2522	4.5713	0.2104		1038	397.399	2.7282	414.277	14.2506			1038	1.1951	0.0993	1.2278	0.0912		1038	0.8937	0.044	0.9297	0.0428		1038	1.2564	0.0086254	1.2704	0.0437
1041	484.647	39.791	405.582	28.8314		1041	5.0908	0.2533	4.5699	0.2267		1041	397.399	2.0044	414.277	14.2506			1041	1.1808	0.0969	1.2266	0.0872		1041	0.8883	0.0442	0.9294	0.0461		1041	1.2564	0.006337	1.2704	0.0437
1044	481.293	39.7374	402.41	29.2607		1044	5.0966	0.2728	4.5654	0.2321		1044	397.399	2.0044	414.277	14.2506			1044	1.1726	0.0968	1.217	0.0885		1044	0.8893	0.0476	0.9285	0.0472		1044	1.2564	0.006337	1.2704	0.0437
1047	476.262	39.1188	398.842	29.6527		1047	5.0931	0.2757	4.5531	0.2326		1047	397.399	2.0044	414.277	14.2506			1047	1.1604	0.0953	1.2062	0.0897		1047	0.8887	0.0481	0.926	0.0473		1047	1.2564	0.006337	1.2704	0.0437
1050	473.327	38.5506	398.445	29.478		1050	5.0931	0.2757	4.5487	0.238		1050	397.399	1.2806	414.277	14.9354			1050	1.1532	0.0939	1.205	0.0892		1050	0.8887	0.0481	0.9251	0.0484		1050	1.2564	0.0040487	1.2704	0.0458
1053	468.296	37.9242	393.291	26.8435		1053	5.0891	0.2802	4.5349	0.234		1053	397.399	1.2806	414.277	14.9354			1053	1.141	0.0924	1.1894	0.0812		1053	0.888	0.0489	0.9223	0.0476		1053	1.2564	0.0040487	1.2704	0.0458
1056	463.265	37.4556	390.912	25.7997		1056	5.0656	0.2745	4.5305	0.2399		1056	397.399	1.2806	414.277	14.9354			1056	1.1287	0.0913	1.1823	0.078		1056	0.8839	0.0479	0.9214	0.0488		1056	1.2564	0.0040487	1.2704	0.0458
1059	461.588	37.1947	387.741	25.8657		1059	5.049	0.286	4.5261	0.2454		1059	397.399	1.2806	414.277	14.9354			1059	1.1246	0.0906	1.1727	0.0782		1059	0.881	0.0499	0.9205	0.0499		1059	1.2564	0.0040487	1.2704	0.0458
1062	457.815	37.0408	383.38	25.6406		1062	5.0725	0.286	4.5172	0.2463		1062	397.399	1.2806	414.277	15.6528			1062	1.1154	0.0902	1.1595	0.0775		1062	0.8851	0.0499	0.9187	0.0501		1062	1.2564	0.0040487	1.2704	0.048
1065	455.3	36.8871	381.794	25.196		1065	5.0662	0.2728	4.5128	0.2522		1065	397.399	1.2806	414.277	15.6528			1065	1.1093	0.0899	1.1547	0.0762		1065	0.884	0.0476	0.9178	0.0513		1065	1.2564	0.0040487	1.2704	0.048
1068	447.334	35.2277	378.622	24.3724		1068	5.0662	0.2665	4.4946	0.2449		1068	397.399	1.2806	414.277	16.3702			1068	1.0899	0.0858	1.1451	0.0737		1068	0.884	0.0465	0.9141	0.0498		1068	1.2564	0.0040487	1.2704	0.0502
1071	443.142	34.8175	377.036	25.3406		1071	5.0731	0.2722	4.5035	0.2537		1071	397.399	1.2806	414.277	17.0876			1071	1.0797	0.0848	1.1403	0.0766		1071	0.8852	0.0475	0.9159	0.0516		1071	1.2564	0.0040487	1.2704	0.0524
1074	441.464	34.7138	375.054	24.4562		1074	5.0863	0.2642	4.4981	0.2562		1074	397.399	1.2806	414.277	16.3702			1074	1.0756	0.0846	1.1343	0.074		1074	0.8875	0.0461	0.9148	0.0521		1074	1.2564	0.0040487	1.2704	0.0502
1077	440.626	34.8231	372.675	24.3304		1077	5.0926	0.2436	4.4936	0.2621		1077	396.387	1.2736	414.277	14.9354			1077	1.0735	0.0848	1.1271	0.0736		1077	0.8886	0.0425	0.9139	0.0533		1077	1.2532	0.0040267	1.2704	0.0458
1080	436.853	34.201	369.503	24.9297		1080	5.0972	0.239	4.4814	0.2527		1080	396.387	1.9974	414.277	14.9354			1080	1.0644	0.0833	1.1175	0.0754		1080	0.8894	0.0417	0.9114	0.0514		1080	1.2532	0.006315	1.2704	0.0458
1083	433.499	34.0003	365.142	23.8062		1083	5.0926	0.2321	4.4725	0.2542		1083	396.387	1.9974	414.277	14.2506			1083	1.0562	0.0828	1.1043	0.072		1083	0.8886	0.0405	0.9096	0.0517		1083	1.2532	0.006315	1.2704	0.0437
1086	428.049	33.1157	365.539	23.1926		1086	5.0994	0.2384	4.4745	0.2631		1086	396.387	2.7213	414.277	14.2506			1086	1.0429	0.0807	1.1055	0.0701		1086	0.8898	0.0416	0.91	0.0535		1086	1.2532	0.0086034	1.2704	0.0437
1089	425.114	32.7085	363.16	24.0221		1089	5.1086	0.2401	4.4612	0.2714		1089	396.387	3.4477	414.277	14.2506			1089	1.0358	0.0797	1.0983	0.0727		1089	0.8914	0.0419	0.9073	0.0552		1089	1.2532	0.0109	1.2704	0.0437
1092	425.952	32.5974	361.574	23.6337		1092	5.1086	0.2401	4.4612	0.2714		1092	396.387	4.1752	413.201	14.1854			1092	1.0378	0.0794	1.0935	0.0715		1092	0.8914	0.0419	0.9073	0.0552		1092	1.2532	0.0132	1.2671	0.0435
1095	421.341	31.7616	358.799	24.1858		1095	5.0937	0.2361	4.4563	0.2773		1095	396.387	4.1752	413.201	14.9028			1095	1.0266	0.0774	1.0851	0.0731		1095	0.8888	0.0412	0.9063	0.0564		1095	1.2532	0.0132	1.2671	0.0457
1098	418.406	31.1884	358.006	23.7139		1098	5.088	0.2367	4.4553	0.2754		1098	397.399	3.4477	413.201	14.9028			1098	1.0194	0.076	1.0827	0.0717		1098	0.8878	0.0413	0.9061	0.056		1098	1.2564	0.0109	1.2671	0.0457
1101	420.502	31.7017	355.627	23.1337		1101	5.084	0.2418	4.4509	0.2813		1101	397.399	3.4477	413.201	14.1854			1101	1.0245	0.0772	1.0755	0.07		1101	0.8871	0.0422	0.9052	0.0572		1101	1.2564	0.0109	1.2671	0.0435
1104	419.245	31.2375	354.041	23.2555		1104	5.0908	0.2533	4.4519	0.2739		1104	397.399	2.7282	413.201	14.1854			1104	1.0215	0.0761	1.0707	0.0703		1104	0.8883	0.0442	0.9054	0.0557		1104	1.2564	0.0086254	1.2671	0.0435
1107	417.148	30.3995	352.059	23.4661		1107	5.0863	0.2579	4.4489	0.2719		1107	397.399	2.0044	413.201	14.1854			1107	1.0163	0.0741	1.0647	0.071		1107	0.8875	0.045	0.9048	0.0553		1107	1.2564	0.006337	1.2671	0.0435
1110	415.471	30.2931	350.473	22.7087		1110	5.0817	0.2631	4.4474	0.2798		1110	397.399	2.0044	413.201	14.1854			1110	1.0123	0.0738	1.06	0.0687		1110	0.8867	0.0459	0.9045	0.0569		1110	1.2564	0.006337	1.2671	0.0435
1113	415.471	29.9803	350.473	22.7087		1113	5.0811	0.2705	4.4499	0.2798		1113	397.399	1.2806	413.201	14.1854			1113	1.0123	0.073	1.06	0.0687		1113	0.8866	0.0472	0.905	0.0569		1113	1.2564	0.0040487	1.2671	0.0435
1116	415.891	30.5515	347.698	23.3308		1116	5.0719	0.2745	4.4386	0.2822		1116	397.399	1.2806	413.201	14.1854			1116	1.0133	0.0744	1.0516	0.0706		1116	0.885	0.0479	0.9027	0.0574		1116	1.2564	0.0040487	1.2671	0.0435
1119	414.214	29.9803	347.301	23.0704		1119	5.0679	0.2791	4.442	0.2837		1119	397.399	2.0044	413.201	13.5005			1119	1.0092	0.073	1.0504	0.0698		1119	0.8843	0.0487	0.9034	0.0577		1119	1.2564	0.006337	1.2671	0.0414
1122	412.537	29.5653	346.112	23.9531		1122	5.0565	0.278	4.4376	0.2901		1122	397.399	2.0044	413.201	13.5005			1122	1.0051	0.072	1.0468	0.0724		1122	0.8823	0.0485	0.9025	0.059		1122	1.2564	0.006337	1.2671	0.0414
1125	410.86	29.1504	344.13	24.2281		1125	5.0519	0.2831	4.4376	0.2901		1125	397.399	2.0044	413.201	13.5005			1125	1.001	0.071	1.0408	0.0733		1125	0.8815	0.0494	0.9025	0.059		1125	1.2564	0.006337	1.2671	0.0414
1128	409.183	29.2019	343.733	22.9816		1128	5.0347	0.2906	4.4405	0.2916		1128	397.399	1.2806	413.201	14.1854			1128	0.9969	0.0711	1.0396	0.0695		1128	0.8785	0.0507	0.9031	0.0593		1128	1.2564	0.0040487	1.2671	0.0435
1131	408.344	28.9944	342.544	22.9561		1131	5.0358	0.3032	4.4317	0.3039		1131	397.399	1.2806	413.201	14.1854			1131	0.9949	0.0706	1.036	0.0694		1131	0.8787	0.0529	0.9013	0.0618		1131	1.2564	0.0040487	1.2671	0.0435
1134	409.183	29.2052	341.751	23.2681		1134	5.0312	0.3083	4.4317	0.3039		1134	397.399	0.5568	413.201	14.9028			1134	0.9969	0.0712	1.0336	0.0704		1134	0.8779	0.0538	0.9013	0.0618		1134	1.2564	0.0017603	1.2671	0.0457
1137	407.087	28.9977	340.165	22.9561		1137	5.0255	0.2946	4.4228	0.3063		1137	396.387	1.2736	413.201	14.9028			1137	0.9918	0.0707	1.0288	0.0694		1137	0.8769	0.0514	0.8995	0.0623		1137	1.2532	0.0040267	1.2671	0.0457
1140	406.667	29.055	340.165	22.9434		1140	5.0272	0.302	4.4228	0.3063		1140	396.387	0.5498	413.201	14.9028			1140	0.9908	0.0708	1.0288	0.0694		1140	0.8772	0.0527	0.8995	0.0623		1140	1.2532	0.0017383	1.2671	0.0457
1143	406.248	29.2624	340.165	23.435		1143	5.0141	0.3164	4.4307	0.3024		1143	396.387	0.5498	413.201	15.6202			1143	0.9898	0.0713	1.0288	0.0709		1143	0.8749	0.0552	0.9011	0.0615		1143	1.2532	0.0017383	1.2671	0.0479
1146	402.894	28.5862	340.165	22.9434		1146	5.0049	0.3198	4.4307	0.3024		1146	396.387	0.5498	413.201	14.9028			1146	0.9816	0.0696	1.0288	0.0694		1146	0.8733	0.0558	0.9011	0.0615		1146	1.2532	0.0017383	1.2671	0.0457
1149	402.055	28.5416	338.579	23.0979		1149	5.0095	0.3152	4.4263	0.2994		1149	396.387	0.5498	413.201	14.9028			1149	0.9796	0.0695	1.024	0.0699		1149	0.8741	0.055	0.9002	0.0609		1149	1.2532	0.0017383	1.2671	0.0457
1152	399.121	28.1268	337.786	22.9434		1152	5.0049	0.3146	4.4214	0.3053		1152	396.387	1.2736	413.201	14.9028			1152	0.9724	0.0685	1.0216	0.0694		1152	0.8733	0.0549	0.8992	0.0621		1152	1.2532	0.0040267	1.2671	0.0457
1155	399.121	28.2854	338.183	23.2555		1155	4.9963	0.3186	4.4169	0.3112		1155	396.387	1.9974	413.201	15.6202			1155	0.9724	0.0689	1.0228	0.0703		1155	0.8718	0.0556	0.8983	0.0633		1155	1.2532	0.006315	1.2671	0.0479
1158	397.863	28.4441	336.2	23.5676		1158	4.9917	0.3186	4.4115	0.3167		1158	396.387	1.9974	413.201	14.9028			1158	0.9694	0.0693	1.0168	0.0713		1158	0.871	0.0556	0.8972	0.0644		1158	1.2532	0.006315	1.2671	0.0457
1161	397.863	28.5964	337.39	23.58		1161	4.9831	0.333	4.416	0.3103		1161	396.387	1.9974	412.125	14.1527			1161	0.9694	0.0697	1.0204	0.0713		1161	0.8695	0.0581	0.8981	0.0631		1161	1.2532	0.006315	1.2638	0.0434
1164	397.444	28.6515	336.2	23.0979		1164	4.9831	0.3278	4.4115	0.3167		1164	397.399	1.2806	412.125	13.4353			1164	0.9683	0.0698	1.0168	0.0699		1164	0.8695	0.0572	0.8972	0.0644		1164	1.2564	0.0040487	1.2638	0.0412
1167	396.605	28.4379	334.615	23.2555		1167	4.9739	0.3267	4.4071	0.3226		1167	397.399	1.2806	412.125	13.4353			1167	0.9663	0.0693	1.012	0.0703		1167	0.8679	0.057	0.8963	0.0656		1167	1.2564	0.0040487	1.2638	0.0412
1170	397.444	28.6453	335.408	23.41		1170	4.9653	0.3313	4.4027	0.3196		1170	397.399	1.2806	412.125	13.4353			1170	0.9683	0.0698	1.0144	0.0708		1170	0.8664	0.0578	0.8954	0.065		1170	1.2564	0.0040487	1.2638	0.0412
1173	396.186	28.8037	334.218	23.4163		1173	4.9653	0.3313	4.4056	0.3221		1173	397.399	1.2806	412.125	12.7505			1173	0.9653	0.0702	1.0108	0.0708		1173	0.8664	0.0578	0.896	0.0655		1173	1.2564	0.0040487	1.2638	0.0391
1176	396.605	28.7551	334.218	23.892		1176	4.9527	0.337	4.4012	0.328		1176	397.399	1.2806	412.125	12.7505			1176	0.9663	0.0701	1.0108	0.0723		1176	0.8642	0.0588	0.8951	0.0667		1176	1.2564	0.0040487	1.2638	0.0391
1179	394.928	28.6515	333.822	24.0586		1179	4.9573	0.3324	4.3968	0.325		1179	397.399	1.2806	412.125	12.7505			1179	0.9622	0.0698	1.0096	0.0728		1179	0.865	0.058	0.8942	0.0661		1179	1.2564	0.0040487	1.2638	0.0391
1182	392.413	28.3405	333.029	23.41		1182	4.9395	0.341	4.3845	0.3078		1182	397.399	1.2806	412.125	12.7505			1182	0.9561	0.069	1.0072	0.0708		1182	0.8619	0.0595	0.8917	0.0626		1182	1.2564	0.0040487	1.2638	0.0391
1185	393.671	28.8037	331.443	23.1042		1185	4.9275	0.3416	4.3938	0.3142		1185	397.399	1.2806	412.125	12.7505			1185	0.9591	0.0702	1.0024	0.0699		1185	0.8598	0.0596	0.8936	0.0639		1185	1.2564	0.0040487	1.2638	0.0391
1188	392.413	28.4927	333.425	24.1919		1188	4.9321	0.337	4.3894	0.3112		1188	396.387	1.9974	412.125	13.4353			1188	0.9561	0.0694	1.0084	0.0732		1188	0.8606	0.0588	0.8927	0.0633		1188	1.2532	0.006315	1.2638	0.0412
1191	392.413	28.8183	331.046	23.7283		1191	4.9287	0.3341	4.3894	0.3112		1191	396.387	1.9974	412.125	14.8702			1191	0.9561	0.0702	1.0012	0.0718		1191	0.86	0.0583	0.8927	0.0633		1191	1.2532	0.006315	1.2638	0.0456
1194	393.251	29.0255	332.236	24.1919		1194	4.9206	0.3353	4.3815	0.3063		1194	396.387	1.2736	412.125	14.8702			1194	0.9581	0.0707	1.0048	0.0732		1194	0.8586	0.0585	0.8911	0.0623		1194	1.2532	0.0040267	1.2638	0.0456
1197	393.671	29.1214	331.443	24.0404		1197	4.9086	0.3313	4.3737	0.3009		1197	396.387	1.2736	412.125	14.8702			1197	0.9591	0.071	1.0024	0.0727		1197	0.8565	0.0578	0.8895	0.0612		1197	1.2532	0.0040267	1.2638	0.0456
1200	391.994	29.177	331.046	24.1919		1200	4.9006	0.3324	4.3614	0.3019		1200	396.387	0.5498	411.082	13.4027			1200	0.9551	0.0711	1.0012	0.0732		1200	0.8551	0.058	0.887	0.0614		1200	1.2532	0.0017383	1.2606	0.0411
1203	393.251	29.4808	329.857	23.7221		1203	4.8926	0.3387	4.3579	0.2994		1203	396.387	1.2736	411.082	13.4027			1203	0.9581	0.0718	0.9976	0.0717		1203	0.8537	0.0591	0.8863	0.0609		1203	1.2532	0.0040267	1.2606	0.0411
1206	391.574	29.2251	330.253	24.504		1206	4.8937	0.3261	4.357	0.2994		1206	396.387	0.5498	411.082	14.1201			1206	0.954	0.0712	0.9988	0.0741		1206	0.8539	0.0569	0.8861	0.0609		1206	1.2532	0.0017383	1.2606	0.0433
1209	395.348	30.0061	329.857	24.1919		1209	4.8748	0.3204	4.3535	0.297		1209	396.387	1.2736	412.125	14.8702			1209	0.9632	0.0731	0.9976	0.0732		1209	0.8506	0.0559	0.8854	0.0604		1209	1.2532	0.0040267	1.2638	0.0456
1212	393.251	30.1098	328.271	22.9561		1212	4.8771	0.3267	4.3456	0.3093		1212	396.387	1.2736	412.125	14.8702			1212	0.9581	0.0734	0.9928	0.0694		1212	0.851	0.057	0.8838	0.0629		1212	1.2532	0.0040267	1.2638	0.0456
1215	391.574	29.8546	331.443	24.5397		1215	4.865	0.3272	4.3343	0.3019		1215	396.387	1.2736	412.125	14.8702			1215	0.954	0.0727	1.0024	0.0742		1215	0.8489	0.0571	0.8815	0.0614		1215	1.2532	0.0040267	1.2638	0.0456
1218	391.574	29.8546	329.064	24.5159		1218	4.8616	0.329	4.3314	0.2994		1218	396.387	1.2736	412.125	14.1527			1218	0.954	0.0727	0.9952	0.0741		1218	0.8483	0.0574	0.8809	0.0609		1218	1.2532	0.0040267	1.2638	0.0434
1221	393.251	29.8069	330.65	24.4004		1221	4.8467	0.3186	4.3279	0.2881		1221	396.387	1.2736	412.125	14.1527			1221	0.9581	0.0726	1	0.0738		1221	0.8457	0.0556	0.8802	0.0586		1221	1.2532	0.0040267	1.2638	0.0434
1224	391.155	29.5997	330.253	24.5397		1224	4.8347	0.3198	4.3201	0.2921		1224	396.387	1.2736	411.082	13.4027			1224	0.953	0.0721	0.9988	0.0742		1224	0.8436	0.0558	0.8786	0.0594		1224	1.2532	0.0040267	1.2606	0.0411
1227	391.155	29.9025	328.271	24.8514		1227	4.8255	0.3238	4.3157	0.2891		1227	395.375	1.9905	412.125	14.1527			1227	0.953	0.0729	0.9928	0.0752		1227	0.842	0.0565	0.8777	0.0588		1227	1.25	0.006293	1.2638	0.0434
1230	389.478	29.8069	327.875	24.0889		1230	4.8181	0.3307	4.3078	0.2842		1230	395.375	2.7143	411.082	14.1201			1230	0.9489	0.0726	0.9916	0.0729		1230	0.8407	0.0577	0.8761	0.0578		1230	1.25	0.0085814	1.2606	0.0433
1233	388.64	29.609	327.082	24.4004		1233	4.8221	0.3255	4.3078	0.2842		1233	396.387	1.2736	411.082	14.1201			1233	0.9469	0.0721	0.9892	0.0738		1233	0.8414	0.0568	0.8761	0.0578		1233	1.2532	0.0040267	1.2606	0.0433
1236	386.963	29.0344	327.082	23.9531		1236	4.81	0.3267	4.2999	0.2788		1236	395.375	1.2667	411.082	14.1201			1236	0.9428	0.0707	0.9892	0.0724		1236	0.8393	0.057	0.8745	0.0567		1236	1.25	0.0040047	1.2606	0.0433
1239	383.609	28.3564	327.875	23.58		1239	4.8054	0.3261	4.2989	0.2876		1239	394.363	1.9835	411.082	13.4027			1239	0.9346	0.0691	0.9916	0.0713		1239	0.8385	0.0569	0.8743	0.0585		1239	1.2468	0.006271	1.2606	0.0411
1242	385.705	29.177	327.082	23.892		1242	4.7968	0.3307	4.2945	0.2847		1242	394.363	1.9835	408.962	12.6201			1242	0.9397	0.0711	0.9892	0.0723		1242	0.837	0.0577	0.8734	0.0579		1242	1.2468	0.006271	1.2541	0.0387
1245	387.382	29.2889	325.099	23.7775		1245	4.8037	0.337	4.2911	0.2822		1245	393.351	1.9766	407.886	11.87			1245	0.9438	0.0714	0.9832	0.0719		1245	0.8382	0.0588	0.8727	0.0574		1245	1.2436	0.006249	1.2508	0.0364
1248	385.705	29.0344	325.496	24.0586		1248	4.8083	0.3376	4.2866	0.2798		1248	393.351	1.9766	407.886	11.87			1248	0.9397	0.0707	0.9844	0.0728		1248	0.839	0.0589	0.8718	0.0569		1248	1.2436	0.006249	1.2508	0.0364
1251	384.447	29.0344	325.892	23.892		1251	4.7957	0.3381	4.2788	0.2832		1251	393.351	1.2527	406.842	11.8048			1251	0.9367	0.0707	0.9856	0.0723		1251	0.8368	0.059	0.8702	0.0576		1251	1.2436	0.0039606	1.2476	0.0362
1254	381.932	28.7237	325.099	23.2932		1254	4.7911	0.3381	4.2788	0.2832		1254	393.351	1.2527	406.842	13.2397			1254	0.9305	0.07	0.9832	0.0704		1254	0.836	0.059	0.8702	0.0576		1254	1.2436	0.0039606	1.2476	0.0406
1257	381.932	28.5636	323.514	23.4661		1257	4.7911	0.3381	4.2743	0.2808		1257	392.339	1.9696	406.842	16.7615			1257	0.9305	0.0696	0.9784	0.071		1257	0.836	0.059	0.8693	0.0571		1257	1.2404	0.006227	1.2476	0.0514
1260	381.093	28.6875	323.514	23.4661		1260	4.7825	0.3467	4.2812	0.2857		1260	388.29	4.1119	405.766	23.0879			1260	0.9285	0.0699	0.9784	0.071		1260	0.8345	0.0605	0.8707	0.0581		1260	1.2276	0.013	1.2443	0.0708
1263	382.77	29.2516	323.514	23.0197		1263	4.7756	0.3456	4.2876	0.2911		1263	382.185	7.6861	403.647	24.4249			1263	0.9326	0.0713	0.9784	0.0696		1263	0.8333	0.0603	0.872	0.0592		1263	1.2083	0.0243	1.2378	0.0749
1266	367.678	27.0664	314.791	23.6048		1266	4.7802	0.341	4.2989	0.2911		1266	375.1	10.5328	396.212	20.5769			1266	0.8958	0.0659	0.952	0.0714		1266	0.8341	0.0595	0.8743	0.0592		1266	1.1859	0.0333	1.215	0.0631
1269	346.296	25.2023	294.968	23.4163		1269	4.7968	0.3353	4.3137	0.2935		1269	370.039	10.5012	389.82	18.1964			1269	0.8437	0.0614	0.8921	0.0708		1269	0.837	0.0585	0.8773	0.0597		1269	1.1699	0.0332	1.1954	0.0558
1272	331.203	23.4884	281.489	23.6048		1272	4.8146	0.3393	4.3338	0.2896		1272	365.991	9.0146	385.581	15.8811			1272	0.8069	0.0572	0.8513	0.0714		1272	0.8401	0.0592	0.8814	0.0589		1272	1.1571	0.0285	1.1824	0.0487
1275	321.141	22.7177	271.577	23.3308		1275	4.8112	0.3404	4.3574	0.296		1275	360.898	8.9829	381.341	15.718			1275	0.7824	0.0553	0.8213	0.0706		1275	0.8395	0.0594	0.8862	0.0602		1275	1.141	0.0284	1.1694	0.0482
1278	314.014	22.2003	264.837	23.1989		1278	4.8324	0.3353	4.3806	0.295		1278	356.85	9.6788	376.026	15.4898			1278	0.7651	0.0541	0.801	0.0702		1278	0.8432	0.0585	0.8909	0.06		1278	1.1282	0.0306	1.1531	0.0475
1281	305.629	21.2239	258.097	22.5774		1281	4.8582	0.3209	4.4007	0.2911		1281	353.813	8.2238	371.787	15.3267			1281	0.7446	0.0517	0.7806	0.0683		1281	0.8477	0.056	0.895	0.0592		1281	1.1186	0.026	1.1401	0.047
1284	301.018	21.1792	254.133	21.7756		1284	4.8736	0.3186	4.4287	0.2921		1284	350.777	7.4647	367.515	15.131			1284	0.7334	0.0516	0.7686	0.0659		1284	0.8504	0.0556	0.9007	0.0594		1284	1.109	0.0236	1.127	0.0464
1287	296.406	20.6622	250.168	21.9561		1287	4.884	0.3244	4.4523	0.2916		1287	347.74	6.0097	364.351	15.0006			1287	0.7222	0.0503	0.7566	0.0664		1287	0.8522	0.0566	0.9055	0.0593		1287	1.0994	0.019	1.1173	0.046
1290	293.471	20.5746	248.186	21.335		1290	4.9138	0.31	4.4769	0.2817		1290	345.684	3.8272	361.156	12.7505			1290	0.715	0.0501	0.7506	0.0645		1290	0.8574	0.0541	0.9105	0.0573		1290	1.0929	0.0121	1.1075	0.0391
1293	290.956	20.1184	248.186	21.335		1293	4.9201	0.29	4.4976	0.2783		1293	342.648	3.7956	359.036	11.2505			1293	0.7089	0.049	0.7506	0.0645		1293	0.8585	0.0506	0.9147	0.0566		1293	1.0833	0.012	1.101	0.0345
1296	289.279	19.8516	248.186	21.8293		1296	4.939	0.2923	4.5177	0.2744		1296	339.611	3.764	355.84	9.0004			1296	0.7048	0.0484	0.7506	0.066		1296	0.8618	0.051	0.9188	0.0558		1296	1.0737	0.0119	1.0912	0.0276
1299	289.279	20.0152	248.582	22.2054		1299	4.951	0.2871	4.5345	0.2675		1299	337.587	3.764	353.721	8.2177			1299	0.7048	0.0488	0.7518	0.0672		1299	0.8639	0.0501	0.9222	0.0544		1299	1.0673	0.0119	1.0847	0.0252
1302	290.956	20.4281	250.168	22.4498		1302	4.951	0.2837	4.5467	0.2596		1302	335.563	3.0275	351.601	8.1199			1302	0.7089	0.0498	0.7566	0.0679		1302	0.8639	0.0495	0.9247	0.0528		1302	1.0609	0.0095716	1.0782	0.0249
1305	290.956	20.2822	251.357	22.8881		1305	4.9642	0.2751	4.5635	0.2527		1305	332.526	4.4598	349.481	7.3373			1305	0.7089	0.0494	0.7602	0.0692		1305	0.8662	0.048	0.9281	0.0514		1305	1.0513	0.0141	1.0717	0.0225
1308	292.214	20.2647	252.943	23.1989		1308	4.9734	0.2671	4.5718	0.2444		1308	329.49	5.8832	348.405	7.9895			1308	0.712	0.0494	0.765	0.0702		1308	0.8678	0.0466	0.9298	0.0497		1308	1.0417	0.0186	1.0684	0.0245
1311	292.214	20.2647	254.529	23.5097		1311	4.9871	0.2476	4.5851	0.2336		1311	328.478	5.8832	347.329	7.9568			1311	0.712	0.0494	0.7698	0.0711		1311	0.8702	0.0432	0.9325	0.0475		1311	1.0385	0.0186	1.0651	0.0244
1314	293.471	20.4281	256.512	23.6419		1314	4.9917	0.2413	4.5944	0.2227		1314	326.453	5.8516	346.286	7.2068			1314	0.715	0.0498	0.7758	0.0715		1314	0.871	0.0421	0.9344	0.0453		1314	1.0321	0.0185	1.0619	0.0221
1317	296.406	20.8249	257.701	23.6048		1317	4.9917	0.2413	4.6023	0.2208		1317	324.397	5.8516	344.166	6.3916			1317	0.7222	0.0507	0.7794	0.0714		1317	0.871	0.0421	0.936	0.0449		1317	1.0256	0.0185	1.0554	0.0196
1320	297.664	20.8249	260.08	24.5397		1320	4.9946	0.2218	4.6279	0.2154		1320	323.385	5.8516	343.09	5.6415			1320	0.7252	0.0507	0.7866	0.0742		1320	0.8715	0.0387	0.9412	0.0438		1320	1.0224	0.0185	1.0521	0.0173
1323	297.664	20.8249	262.062	24.6822		1323	4.9997	0.2086	4.6323	0.2095		1323	322.373	4.3966	342.046	5.6089			1323	0.7252	0.0507	0.7926	0.0746		1323	0.8724	0.0364	0.9421	0.0426		1323	1.0192	0.0139	1.0489	0.0172
1326	300.598	21.0758	263.648	24.9941		1326	5.0089	0.2017	4.6367	0.2041		1326	321.361	3.6691	340.97	5.5763			1326	0.7324	0.0513	0.7974	0.0756		1326	0.874	0.0352	0.943	0.0415		1326	1.016	0.0116	1.0456	0.0171
1329	301.018	21.1655	265.234	24.8279		1329	5.0152	0.208	4.6416	0.1986		1329	320.349	2.9231	339.894	5.5111			1329	0.7334	0.0516	0.8022	0.0751		1329	0.8751	0.0363	0.944	0.0404		1329	1.0128	0.0092415	1.0423	0.0169
1332	304.372	21.5342	267.216	24.504		1332	5.0198	0.2063	4.6549	0.1883		1332	319.337	2.9161	338.851	4.7611			1332	0.7416	0.0525	0.8082	0.0741		1332	0.8759	0.036	0.9467	0.0383		1332	1.0096	0.0092195	1.0391	0.0146
1335	304.791	21.4759	267.612	24.8161		1335	5.0095	0.1931	4.6593	0.1829		1335	318.324	2.1853	337.774	4.7284			1335	0.7426	0.0523	0.8094	0.0751		1335	0.8741	0.0337	0.9476	0.0372		1335	1.0064	0.0069091	1.0358	0.0145
1338	305.629	21.3724	269.198	24.6585		1338	5.0141	0.1903	4.6593	0.1829		1338	317.312	2.1784	336.731	3.9784			1338	0.7446	0.0521	0.8141	0.0746		1338	0.8749	0.0332	0.9476	0.0372		1338	1.0032	0.0068871	1.0326	0.0122
1341	306.887	21.6709	270.388	25.1282		1341	5.0341	0.1897	4.6608	0.1736		1341	317.312	1.4546	335.655	3.2233			1341	0.7477	0.0528	0.8177	0.076		1341	0.8784	0.0331	0.9479	0.0353		1341	1.0032	0.0045987	1.0293	0.0098843
1344	307.726	21.878	271.577	24.6585		1344	5.0249	0.1949	4.6559	0.179		1344	316.3	2.1714	335.655	3.2233			1344	0.7497	0.0533	0.8213	0.0746		1344	0.8768	0.034	0.9469	0.0364		1344	1	0.0068651	1.0293	0.0098843
1347	308.145	21.6709	272.766	24.6585		1347	5.0341	0.1897	4.6618	0.1706		1347	316.3	2.1714	334.611	3.1795			1347	0.7508	0.0528	0.8249	0.0746		1347	0.8784	0.0331	0.9481	0.0347		1347	1	0.0068651	1.0261	0.0097501
1350	308.564	21.4533	274.352	24.9707		1350	5.0261	0.1885	4.6707	0.1593		1350	315.288	1.4407	333.535	2.4284			1350	0.7518	0.0523	0.8297	0.0755		1350	0.877	0.0329	0.9499	0.0324		1350	0.9968	0.0045547	1.0228	0.0074468
1353	310.241	21.5569	275.145	24.6645		1353	5.0261	0.1885	4.6554	0.1514		1353	314.276	2.1575	332.459	1.6773			1353	0.7559	0.0525	0.8321	0.0746		1353	0.877	0.0329	0.9468	0.0308		1353	0.9936	0.0068211	1.0195	0.0051435
1356	311.918	21.8112	275.542	25.4403		1356	5.0312	0.18	4.6554	0.1514		1356	314.276	2.1575	332.459	2.3846			1356	0.76	0.0531	0.8333	0.0769		1356	0.8779	0.0314	0.9468	0.0308		1356	0.9936	0.0068211	1.0195	0.0073126
1359	313.176	21.9815	277.524	25.1398		1359	5.0146	0.1845	4.6598	0.146		1359	313.264	2.8744	332.459	3.0919			1359	0.763	0.0536	0.8393	0.076		1359	0.875	0.0322	0.9477	0.0297		1359	0.9904	0.0090875	1.0195	0.0094816
1362	314.014	22.028	278.317	25.3059		1362	5.0158	0.1782	4.6633	0.15		1362	313.264	2.8744	331.415	2.3408			1362	0.7651	0.0537	0.8417	0.0765		1362	0.8752	0.0311	0.9484	0.0305		1362	0.9904	0.0090875	1.0163	0.0071783
1365	314.014	21.8677	277.92	24.9765		1365	5.0055	0.1668	4.6677	0.1446		1365	313.264	2.8744	331.415	2.3408			1365	0.7651	0.0533	0.8405	0.0755		1365	0.8734	0.0291	0.9493	0.0294		1365	0.9904	0.0090875	1.0163	0.0071783
1368	314.433	21.6605	279.506	25.2886		1368	5.0209	0.1731	4.6677	0.1446		1368	313.264	2.8744	330.339	2.2971			1368	0.7661	0.0528	0.8453	0.0765		1368	0.8761	0.0302	0.9493	0.0294		1368	0.9904	0.0090875	1.013	0.0070441
1371	316.11	22.0748	279.903	25.6007		1371	5.0135	0.1731	4.6687	0.1352		1371	313.264	2.1506	329.296	1.546			1371	0.7702	0.0538	0.8465	0.0774		1371	0.8748	0.0302	0.9495	0.0275		1371	0.9904	0.0067991	1.0098	0.0047408
1374	318.207	22.4423	280.299	24.9765		1374	5.0009	0.1742	4.6643	0.1357		1374	313.264	2.1506	328.22	0.0876			1374	0.7753	0.0547	0.8477	0.0755		1374	0.8726	0.0304	0.9486	0.0276		1374	0.9904	0.0067991	1.0065	0.00026848
1377	319.045	22.6494	281.489	25.4748		1377	5.002	0.1668	4.6692	0.1308		1377	313.264	1.4267	327.176	1.3709			1377	0.7773	0.0552	0.8513	0.077		1377	0.8728	0.0291	0.9496	0.0266		1377	0.9904	0.0045107	1.0033	0.0042038
1380	320.303	22.6494	281.885	25.3059		1380	4.9917	0.1553	4.6712	0.1224		1380	313.264	1.4267	326.1	1.4147			1380	0.7804	0.0552	0.8525	0.0765		1380	0.871	0.0271	0.95	0.0249		1380	0.9904	0.0045107	1	0.0043381
1383	321.141	22.5365	281.885	25.2886		1383	5.0003	0.1565	4.6638	0.1136		1383	313.264	0.7029	327.176	0.6635			1383	0.7824	0.0549	0.8525	0.0765		1383	0.8725	0.0273	0.9485	0.0231		1383	0.9904	0.0022224	1.0033	0.0020348
1386	322.818	23.1108	282.678	24.9765		1386	4.9951	0.1679	4.6771	0.1033		1386	312.251	1.4198	327.176	0.0438			1386	0.7865	0.0563	0.8549	0.0755		1386	0.8716	0.0293	0.9512	0.021		1386	0.9872	0.0044887	1.0033	0.00013424
1389	322.399	23.017	282.678	24.9765		1389	4.9762	0.1587	4.6761	0.1077		1389	312.251	1.4198	326.1	0			1389	0.7855	0.0561	0.8549	0.0755		1389	0.8683	0.0277	0.951	0.0219		1389	0.9872	0.0044887	1	0
1392	322.399	22.8566	285.057	25.4518		1392	4.9768	0.1507	4.6736	0.0993		1392	311.239	2.1366	326.1	0.7073			1392	0.7855	0.0557	0.8621	0.077		1392	0.8684	0.0263	0.9505	0.0202		1392	0.984	0.0067551	1	0.002169
1395	323.657	22.8474	285.057	25.9127		1395	4.9768	0.1542	4.6657	0.1003		1395	311.239	1.4128	326.1	1.4147			1395	0.7886	0.0557	0.8621	0.0784		1395	0.8684	0.0269	0.9489	0.0204		1395	0.984	0.0044667	1	0.0043381
1398	324.495	23.2144	284.264	25.7638		1398	4.9837	0.1696	4.6716	0.086		1398	311.239	1.4128	326.1	2.122			1398	0.7906	0.0566	0.8597	0.0779		1398	0.8696	0.0296	0.9501	0.0175		1398	0.984	0.0044667	1	0.0065071
1401	324.076	23.1108	285.057	25.9296		1401	4.9757	0.1708	4.6707	0.091		1401	311.239	2.1366	326.1	1.4147			1401	0.7896	0.0563	0.8621	0.0784		1401	0.8682	0.0298	0.9499	0.0185		1401	0.984	0.0067551	1	0.0043381
1404	324.076	23.1206	286.643	25.7638		1404	4.9699	0.1559	4.6707	0.091		1404	311.239	2.1366	326.1	0.7073			1404	0.7896	0.0563	0.8669	0.0779		1404	0.8672	0.0272	0.9499	0.0185		1404	0.984	0.0067551	1	0.002169
1407	327.43	23.799	286.643	25.3059		1407	4.9533	0.157	4.6672	0.0831		1407	312.251	1.4198	325.024	0.6635			1407	0.7978	0.058	0.8669	0.0765		1407	0.8643	0.0274	0.9492	0.0169		1407	0.9872	0.0044887	0.9967	0.0020348
1410	326.172	23.1673	286.643	24.8161		1410	4.9556	0.1679	4.6603	0.0747		1410	311.239	2.8605	323.98	0.0876			1410	0.7947	0.0564	0.8669	0.0751		1410	0.8647	0.0293	0.9478	0.0152		1410	0.984	0.0090435	0.9935	0.00026848
1413	327.011	23.2061	287.039	25.6463		1413	4.9481	0.1691	4.6638	0.0787		1413	312.251	1.4198	323.98	0.0876			1413	0.7967	0.0565	0.8681	0.0776		1413	0.8634	0.0295	0.9485	0.016		1413	0.9872	0.0044887	0.9935	0.00026848
1416	327.43	23.6384	289.021	25.3059		1416	4.9355	0.1748	4.6593	0.0831		1416	312.251	1.4198	322.904	1.546			1416	0.7978	0.0576	0.8741	0.0765		1416	0.8612	0.0305	0.9476	0.0169		1416	0.9872	0.0044887	0.9902	0.0047408
1419	327.43	23.3277	289.021	25.3348		1419	4.9344	0.161	4.6608	0.0718		1419	312.251	0.696	322.904	1.546			1419	0.7978	0.0568	0.8741	0.0766		1419	0.861	0.0281	0.9479	0.0146		1419	0.9872	0.0022004	0.9902	0.0047408
1422	327.011	23.3745	288.625	25.9127		1422	4.9264	0.1628	4.6362	0.0747		1422	312.251	1.4198	322.904	1.546			1422	0.7967	0.0569	0.8729	0.0784		1422	0.8596	0.0284	0.9429	0.0152		1422	0.9872	0.0044887	0.9902	0.0047408
1425	326.172	23.318	289.814	25.4518		1425	4.9275	0.1662	4.6328	0.0703		1425	312.251	1.4198	322.904	1.546			1425	0.7947	0.0568	0.8765	0.077		1425	0.8598	0.029	0.9422	0.0143		1425	0.9872	0.0044887	0.9902	0.0047408
1428	327.849	23.5817	289.418	25.1282		1428	4.9183	0.1765	4.6407	0.0708		1428	311.239	2.8605	322.904	1.546			1428	0.7988	0.0575	0.8753	0.076		1428	0.8582	0.0308	0.9438	0.0144		1428	0.984	0.0090435	0.9902	0.0047408
1431	329.107	23.5817	290.211	25.7638		1431	4.9149	0.1736	4.6426	0.0561		1431	312.251	2.1436	322.904	1.546			1431	0.8018	0.0575	0.8777	0.0779		1431	0.8576	0.0303	0.9442	0.0114		1431	0.9872	0.0067771	0.9902	0.0047408
1434	327.849	23.4423	291.004	25.4748		1434	4.9161	0.1656	4.6475	0.0526		1434	311.239	2.8605	321.861	2.2971			1434	0.7988	0.0571	0.8801	0.077		1434	0.8578	0.0289	0.9452	0.0107		1434	0.984	0.0090435	0.987	0.0070441
1437	329.107	23.5919	291.004	25.4748		1437	4.9115	0.1708	4.6303	0.0575		1437	312.251	1.4198	321.861	2.2971			1437	0.8018	0.0575	0.8801	0.077		1437	0.857	0.0298	0.9417	0.0117		1437	0.9872	0.0044887	0.987	0.0070441
1440	328.269	23.6955	289.814	24.9941		1440	4.9109	0.1782	4.6353	0.0541		1440	311.239	2.1366	320.785	3.0482			1440	0.7998	0.0577	0.8765	0.0756		1440	0.8569	0.0311	0.9427	0.011		1440	0.984	0.0067551	0.9837	0.0093474
1443	328.688	23.9491	291.004	26.3767		1443	4.8983	0.1857	4.6318	0.0497		1443	311.239	2.1366	321.861	1.5897			1443	0.8008	0.0583	0.8801	0.0798		1443	0.8547	0.0324	0.942	0.0101		1443	0.984	0.0067551	0.987	0.004875
1446	330.784	24.3168	291.4	26.3082		1446	4.8863	0.18	4.623	0.0561		1446	311.239	2.1366	321.861	2.2971			1446	0.8059	0.0592	0.8813	0.0796		1446	0.8526	0.0314	0.9402	0.0114		1446	0.984	0.0067551	0.987	0.0070441
1449	329.526	23.8455	291.004	26.4099		1449	4.8759	0.1719	4.6274	0.057		1449	311.239	1.4128	321.861	2.2971			1449	0.8029	0.0581	0.8801	0.0799		1449	0.8508	0.03	0.9411	0.0116		1449	0.984	0.0044667	0.987	0.0070441
1452	329.945	24.0996	291.004	25.4748		1452	4.8771	0.1782	4.6333	0.0438		1452	311.239	0.689	321.861	2.2971			1452	0.8039	0.0587	0.8801	0.077		1452	0.851	0.0311	0.9423	0.0089079		1452	0.984	0.0021784	0.987	0.0070441
1455	328.269	23.8361	291.4	25.2828		1455	4.8713	0.1903	4.6377	0.0428		1455	311.239	0.689	321.861	2.2971			1455	0.7998	0.0581	0.8813	0.0765		1455	0.85	0.0332	0.9432	0.0086959		1455	0.984	0.0021784	0.987	0.0070441
1458	328.688	23.9397	292.193	25.9296		1458	4.8679	0.188	4.6333	0.0476		1458	311.239	0.0348	322.904	1.546			1458	0.8008	0.0583	0.8837	0.0784		1458	0.8494	0.0328	0.9423	0.0096905		1458	0.984	0.00011002	0.9902	0.0047408
1461	331.203	24.0996	291.797	25.1631		1461	4.8593	0.1914	4.621	0.0452		1461	311.239	0.0348	321.861	2.2971			1461	0.8069	0.0587	0.8825	0.0761		1461	0.8479	0.0334	0.9398	0.0091958		1461	0.984	0.00011002	0.987	0.0070441
1464	329.107	23.8924	291.004	25.4518		1464	4.8599	0.184	4.6254	0.0441		1464	311.239	0.0348	321.861	1.5897			1464	0.8018	0.0582	0.8801	0.077		1464	0.848	0.0321	0.9407	0.0089661		1464	0.984	0.00011002	0.987	0.004875
1467	330.365	24.2032	292.59	25.2886		1467	4.8524	0.1863	4.6377	0.0478		1467	310.227	1.4059	320.785	1.6335			1467	0.8049	0.059	0.8849	0.0765		1467	0.8467	0.0325	0.9432	0.00973		1467	0.9808	0.0044447	0.9837	0.0050093
1470	331.203	24.4104	292.59	25.3059		1470	4.853	0.1937	4.6308	0.0409		1470	310.227	1.4059	321.861	0.5322			1470	0.8069	0.0595	0.8849	0.0765		1470	0.8468	0.0338	0.9418	0.0083204		1470	0.9808	0.0044447	0.987	0.0016321
1473	331.622	24.3634	291.4	25.3059		1473	4.8456	0.1966	4.6298	0.0497		1473	310.227	2.1297	321.861	0.1751			1473	0.808	0.0594	0.8813	0.0765		1473	0.8455	0.0343	0.9416	0.0101		1473	0.9808	0.0067331	0.987	0.00053696
1476	331.203	24.4104	292.986	25.1398		1476	4.8421	0.1949	4.6298	0.0497		1476	310.227	2.1297	320.785	0.9262			1476	0.8069	0.0595	0.8861	0.076		1476	0.8449	0.034	0.9416	0.0101		1476	0.9808	0.0067331	0.9837	0.0028402
1479	329.107	23.8924	292.193	25.4748		1479	4.8272	0.1788	4.6264	0.0466		1479	310.227	2.1297	320.785	2.3408			1479	0.8018	0.0582	0.8837	0.077		1479	0.8423	0.0312	0.9409	0.0094702		1479	0.9808	0.0067331	0.9837	0.0071783
1482	329.107	23.8837	293.382	24.5159		1482	4.8255	0.1931	4.6264	0.0466		1482	310.227	2.1297	320.785	3.0482			1482	0.8018	0.0582	0.8873	0.0741		1482	0.842	0.0337	0.9409	0.0094702		1482	0.9808	0.0067331	0.9837	0.0093474
1485	329.945	24.2505	293.382	24.5159		1485	4.8238	0.192	4.6097	0.0465		1485	310.227	1.4059	320.785	3.7502			1485	0.8039	0.0591	0.8873	0.0741		1485	0.8417	0.0335	0.9375	0.0094599		1485	0.9808	0.0044447	0.9837	0.0115
1488	329.526	24.4578	293.382	25.4518		1488	4.8175	0.196	4.6077	0.0415		1488	310.227	1.4059	320.785	4.4676			1488	0.8029	0.0596	0.8873	0.077		1488	0.8406	0.0342	0.9371	0.0084477		1488	0.9808	0.0044447	0.9837	0.0137
1491	331.203	24.5706	293.382	25.4518		1491	4.8117	0.1851	4.6023	0.0561		1491	311.239	0.0348	319.741	5.2176			1491	0.8069	0.0599	0.8873	0.077		1491	0.8396	0.0323	0.936	0.0114		1491	0.984	0.00011002	0.9805	0.016
1494	331.622	24.514	293.779	24.8279		1494	4.8037	0.188	4.6077	0.059		1494	310.227	0.6821	320.785	3.7502			1494	0.808	0.0597	0.8885	0.0751		1494	0.8382	0.0328	0.9371	0.012		1494	0.9808	0.0021564	0.9837	0.0115
1497	329.945	24.2425	294.968	24.8514		1497	4.8106	0.2075	4.6121	0.0531		1497	311.239	0.0348	320.785	3.0482			1497	0.8039	0.0591	0.8921	0.0752		1497	0.8394	0.0362	0.938	0.0108		1497	0.984	0.00011002	0.9837	0.0093474
1500	330.365	24.3462	294.572	24.5754		1500	4.7917	0.2046	4.6092	0.0516		1500	310.227	0.0418	320.785	2.3408			1500	0.8049	0.0593	0.8909	0.0743		1500	0.8361	0.0357	0.9374	0.0105		1500	0.9808	0.00013202	0.9837	0.0071783
1503	331.203	24.4018	295.365	26.0982		1503	4.7871	0.2098	4.6092	0.0516		1503	311.239	0.7586	320.785	1.6335			1503	0.8069	0.0595	0.8933	0.0789		1503	0.8353	0.0366	0.9374	0.0105		1503	0.984	0.0023984	0.9837	0.0050093
1506	331.622	24.665	294.572	25.4748		1506	4.7883	0.2029	4.6008	0.0461		1506	311.239	1.4824	320.785	0.9262			1506	0.808	0.0601	0.8909	0.077		1506	0.8355	0.0354	0.9357	0.0093841		1506	0.984	0.0046868	0.9837	0.0028402
1509	329.945	24.4104	295.365	25.1979		1509	4.7802	0.2063	4.5969	0.0521		1509	310.227	0.7656	320.785	0.2189			1509	0.8039	0.0595	0.8933	0.0762		1509	0.8341	0.036	0.9349	0.0106		1509	0.9808	0.0024204	0.9837	0.0006712
1512	330.784	24.4578	294.175	25.6178		1512	4.7756	0.2115	4.592	0.0485		1512	310.227	0.7656	320.785	0.4884			1512	0.8059	0.0596	0.8897	0.0775		1512	0.8333	0.0369	0.9339	0.0098603		1512	0.9808	0.0024204	0.9837	0.0014978
1515	328.688	24.0996	293.779	25.7865		1515	4.7779	0.2201	4.5885	0.0466		1515	310.227	1.4894	321.861	1.2395			1515	0.8008	0.0587	0.8885	0.078		1515	0.8337	0.0384	0.9332	0.0094725		1515	0.9808	0.0047088	0.987	0.0038011
1518	330.784	24.467	293.382	25.4748		1518	4.7705	0.2075	4.5885	0.0466		1518	310.227	1.4894	320.785	0.9262			1518	0.8059	0.0596	0.8873	0.077		1518	0.8324	0.0362	0.9332	0.0094725		1518	0.9808	0.0047088	0.9837	0.0028402
1521	330.365	24.3541	294.968	25.3059		1521	4.7602	0.2023	4.5802	0.0585		1521	310.227	2.2132	320.785	1.6335			1521	0.8049	0.0593	0.8921	0.0765		1521	0.8306	0.0353	0.9315	0.0119		1521	0.9808	0.0069971	0.9837	0.0050093
1524	329.526	24.1469	295.365	25.1631		1524	4.7625	0.2109	4.5812	0.0708		1524	310.227	1.4894	320.785	2.3408			1524	0.8029	0.0588	0.8933	0.0761		1524	0.831	0.0368	0.9317	0.0144		1524	0.9808	0.0047088	0.9837	0.0071783
1527	330.784	24.7686	295.365	25.1398		1527	4.7613	0.212	4.5748	0.0693		1527	309.215	0.7725	320.785	3.0482			1527	0.8059	0.0603	0.8933	0.076		1527	0.8308	0.037	0.9304	0.0141		1527	0.9776	0.0024424	0.9837	0.0093474
1530	328.688	24.0909	294.968	24.8514		1530	4.759	0.2252	4.5748	0.0693		1530	309.215	0.7725	320.785	2.3408			1530	0.8008	0.0587	0.8921	0.0752		1530	0.8304	0.0393	0.9304	0.0141		1530	0.9776	0.0024424	0.9837	0.0071783
1533	330.365	24.5055	294.968	24.8279		1533	4.751	0.2126	4.5777	0.0698		1533	309.215	0.0487	321.861	1.5897			1533	0.8049	0.0597	0.8921	0.0751		1533	0.829	0.0371	0.931	0.0142		1533	0.9776	0.00015403	0.987	0.004875
1536	330.784	24.4578	295.365	24.6822		1536	4.747	0.2178	4.5748	0.0693		1536	309.215	0.6751	321.861	0.8824			1536	0.8059	0.0596	0.8933	0.0746		1536	0.8283	0.038	0.9304	0.0141		1536	0.9776	0.0021343	0.987	0.002706
1539	329.107	24.1945	295.365	24.6645		1539	4.7521	0.2224	4.5723	0.0639		1539	310.227	1.4059	321.861	0.1751			1539	0.8018	0.0589	0.8933	0.0746		1539	0.8292	0.0388	0.9299	0.013		1539	0.9808	0.0044447	0.987	0.00053696
1542	329.526	24.4498	295.761	24.9941		1542	4.7435	0.2241	4.5713	0.0792		1542	310.227	1.4059	321.861	0.1751			1542	0.8029	0.0596	0.8945	0.0756		1542	0.8277	0.0391	0.9297	0.0161		1542	0.9808	0.0044447	0.987	0.00053696
1545	330.365	24.514	294.968	24.8279		1545	4.7269	0.2218	4.5713	0.0792		1545	310.227	2.1297	320.785	0.9262			1545	0.8049	0.0597	0.8921	0.0751		1545	0.8248	0.0387	0.9297	0.0161		1545	0.9808	0.0067331	0.9837	0.0028402
1548	329.945	24.5614	294.572	24.9941		1548	4.7166	0.2172	4.5713	0.0792		1548	310.227	0.6821	320.785	1.6335			1548	0.8039	0.0598	0.8909	0.0756		1548	0.823	0.0379	0.9297	0.0161		1548	0.9808	0.0021564	0.9837	0.0050093
1551	329.526	24.4578	294.968	25.3059		1551	4.7172	0.2189	4.5723	0.0742		1551	310.227	0.7656	321.861	0.1751			1551	0.8029	0.0596	0.8921	0.0765		1551	0.8231	0.0382	0.9299	0.0151		1551	0.9808	0.0024204	0.987	0.00053696
1554	329.526	24.2982	294.175	25.1631		1554	4.704	0.2258	4.5723	0.0742		1554	310.227	1.4894	321.861	0.1751			1554	0.8029	0.0592	0.8897	0.0761		1554	0.8208	0.0394	0.9299	0.0151		1554	0.9808	0.0047088	0.987	0.00053696
1557	327.43	23.9316	295.365	25.1398		1557	4.7074	0.2275	4.5723	0.0742		1557	310.227	2.2132	321.861	0.8824			1557	0.7978	0.0583	0.8933	0.076		1557	0.8214	0.0397	0.9299	0.0151		1557	0.9808	0.0069971	0.987	0.002706
1560	328.269	24.2982	294.572	24.5159		1560	4.712	0.2304	4.5679	0.0688		1560	310.227	2.937	321.861	0.8824			1560	0.7998	0.0592	0.8909	0.0741		1560	0.8222	0.0402	0.929	0.014		1560	0.9808	0.0092855	0.987	0.002706
1563	329.107	24.5055	296.158	24.3524		1563	4.704	0.2258	4.5645	0.0688		1563	310.227	2.937	321.861	0.8824			1563	0.8018	0.0597	0.8957	0.0737		1563	0.8208	0.0394	0.9283	0.014		1563	0.9808	0.0092855	0.987	0.002706
1566	329.526	24.2982	295.761	24.5397		1566	4.6983	0.2258	4.561	0.0693		1566	310.227	2.937	321.861	0.1751			1566	0.8029	0.0592	0.8945	0.0742		1566	0.8198	0.0394	0.9276	0.0141		1566	0.9808	0.0092855	0.987	0.00053696
1569	330.365	24.8164	294.968	24.3704		1569	4.6983	0.2424	4.5536	0.0747		1569	311.239	2.93	321.861	0.1751			1569	0.8049	0.0605	0.8921	0.0737		1569	0.8198	0.0423	0.9261	0.0152		1569	0.984	0.0092635	0.987	0.00053696
1572	331.203	25.0236	295.365	24.6822		1572	4.6966	0.2378	4.5502	0.0757		1572	310.227	1.4894	321.861	0.5322			1572	0.8069	0.061	0.8933	0.0746		1572	0.8195	0.0415	0.9254	0.0154		1572	0.9808	0.0047088	0.987	0.0016321
1575	329.945	25.0236	296.554	24.2039		1575	4.6885	0.2333	4.5502	0.0757		1575	310.227	1.4894	321.861	0.5322			1575	0.8039	0.061	0.8969	0.0732		1575	0.8181	0.0407	0.9254	0.0154		1575	0.9808	0.0047088	0.987	0.0016321
1578	329.107	24.5055	296.554	24.6645		1578	4.6885	0.2333	4.5502	0.0757		1578	310.227	0.7656	321.861	0.5322			1578	0.8018	0.0597	0.8969	0.0746		1578	0.8181	0.0407	0.9254	0.0154		1578	0.9808	0.0024204	0.987	0.0016321
1581	328.269	24.6091	295.761	24.5159		1581	4.6805	0.2373	4.5467	0.0767		1581	310.227	1.4894	321.861	0.1751			1581	0.7998	0.06	0.8945	0.0741		1581	0.8167	0.0414	0.9247	0.0156		1581	0.9808	0.0047088	0.987	0.00053696
1584	327.43	24.4018	296.554	24.2039		1584	4.6897	0.2441	4.5467	0.0969		1584	310.227	1.4894	320.785	0.9262			1584	0.7978	0.0595	0.8969	0.0732		1584	0.8183	0.0426	0.9247	0.0197		1584	0.9808	0.0047088	0.9837	0.0028402
1587	329.526	24.7608	295.761	24.504		1587	4.6685	0.2459	4.5467	0.0969		1587	311.239	2.93	320.785	1.6335			1587	0.8029	0.0603	0.8945	0.0741		1587	0.8146	0.0429	0.9247	0.0197		1587	0.984	0.0092635	0.9837	0.0050093
1590	329.526	24.7686	296.554	24.6645		1590	4.665	0.2447	4.5467	0.0969		1590	311.239	2.93	319.741	3.0919			1590	0.8029	0.0603	0.8969	0.0746		1590	0.814	0.0427	0.9247	0.0197		1590	0.984	0.0092635	0.9805	0.0094816
1593	329.945	24.7127	296.951	24.9765		1593	4.6616	0.2436	4.5423	0.0806		1593	311.239	2.93	320.785	3.0482			1593	0.8039	0.0602	0.8981	0.0755		1593	0.8134	0.0425	0.9238	0.0164		1593	0.984	0.0092635	0.9837	0.0093474
1596	327.43	24.0835	295.365	23.7468		1596	4.657	0.2487	4.5335	0.09		1596	311.239	2.93	320.785	3.0482			1596	0.7978	0.0587	0.8933	0.0718		1596	0.8126	0.0434	0.922	0.0183		1596	0.984	0.0092635	0.9837	0.0093474
1599	329.107	24.6571	295.761	24.0404		1599	4.6582	0.2596	4.5335	0.09		1599	310.227	2.2132	320.785	3.0482			1599	0.8018	0.0601	0.8945	0.0727		1599	0.8128	0.0453	0.922	0.0183		1599	0.9808	0.0069971	0.9837	0.0093474
1602	328.688	24.7127	296.158	23.892		1602	4.6415	0.2567	4.5394	0.1023		1602	310.227	1.4894	320.785	2.3408			1602	0.8008	0.0602	0.8957	0.0723		1602	0.8099	0.0448	0.9232	0.0208		1602	0.9808	0.0047088	0.9837	0.0071783
1605	328.269	24.6091	295.761	24.5159		1605	4.6455	0.2516	4.5458	0.1003		1605	310.227	1.4894	320.785	1.6335			1605	0.7998	0.06	0.8945	0.0741		1605	0.8106	0.0439	0.9245	0.0204		1605	0.9808	0.0047088	0.9837	0.0050093
1608	328.688	24.8644	294.968	24.3704		1608	4.6421	0.2504	4.5349	0.1062		1608	310.227	1.4894	320.785	0.9262			1608	0.8008	0.0606	0.8921	0.0737		1608	0.81	0.0437	0.9223	0.0216		1608	0.9808	0.0047088	0.9837	0.0028402
1611	329.107	24.8092	295.365	24.2281		1611	4.6478	0.2573	4.529	0.0944		1611	309.215	1.4964	320.785	0.9262			1611	0.8018	0.0604	0.8933	0.0733		1611	0.811	0.0449	0.9211	0.0192		1611	0.9776	0.0047308	0.9837	0.0028402
1614	327.849	24.9616	293.779	23.9531		1614	4.6387	0.2671	4.5423	0.1013		1614	309.215	2.944	320.785	0.9262			1614	0.7988	0.0608	0.8885	0.0724		1614	0.8094	0.0466	0.9238	0.0206		1614	0.9776	0.0093075	0.9837	0.0028402
1617	329.107	24.9681	296.554	23.7468		1617	4.6352	0.2659	4.529	0.0944		1617	309.215	3.6691	320.785	1.6335			1617	0.8018	0.0608	0.8969	0.0718		1617	0.8088	0.0464	0.9211	0.0192		1617	0.9776	0.0116	0.9837	0.0050093
1620	329.107	24.9681	295.365	24.6822		1620	4.6289	0.2648	4.5256	0.0949		1620	309.215	2.944	320.785	1.6335			1620	0.8018	0.0608	0.8933	0.0746		1620	0.8077	0.0462	0.9204	0.0193		1620	0.9776	0.0093075	0.9837	0.0050093
1623	328.688	24.858	295.365	25.1631		1623	4.6255	0.2636	4.5256	0.0949		1623	310.227	3.6691	321.861	0.1751			1623	0.8008	0.0606	0.8933	0.0761		1623	0.8071	0.046	0.9204	0.0193		1623	0.9808	0.0116	0.987	0.00053696
1626	328.269	24.907	296.554	24.6822		1626	4.6255	0.2636	4.5222	0.0959		1626	309.215	2.944	320.785	0.9262			1626	0.7998	0.0607	0.8969	0.0746		1626	0.8071	0.046	0.9197	0.0195		1626	0.9776	0.0093075	0.9837	0.0028402
1629	328.269	24.907	296.158	24.4004		1629	4.6232	0.2751	4.5177	0.1003		1629	310.227	3.6691	321.861	0.1751			1629	0.7998	0.0607	0.8957	0.0738		1629	0.8067	0.048	0.9188	0.0204		1629	0.9808	0.0116	0.987	0.00053696
1632	329.107	24.9616	296.554	24.7118		1632	4.6198	0.2653	4.5177	0.1003		1632	310.227	3.6691	321.861	0.1751			1632	0.8018	0.0608	0.8969	0.0747		1632	0.8061	0.0463	0.9188	0.0204		1632	0.9808	0.0116	0.987	0.00053696
1635	327.849	24.6571	297.347	24.8514		1635	4.6175	0.2768	4.5192	0.1067		1635	310.227	3.6691	321.861	0.1751			1635	0.7988	0.0601	0.8993	0.0752		1635	0.8057	0.0483	0.9191	0.0217		1635	0.9808	0.0116	0.987	0.00053696
1638	329.107	24.8092	296.158	24.8514		1638	4.6198	0.2831	4.5236	0.1126		1638	310.227	2.937	321.861	0.8824			1638	0.8018	0.0604	0.8957	0.0752		1638	0.8061	0.0494	0.92	0.0229		1638	0.9808	0.0092855	0.987	0.002706
1641	327.011	24.596	297.744	24.7532		1641	4.6117	0.2871	4.5236	0.1126		1641	310.227	2.937	321.861	0.8824			1641	0.7967	0.0599	0.9005	0.0749		1641	0.8047	0.0501	0.92	0.0229		1641	0.9808	0.0092855	0.987	0.002706
1644	327.011	24.596	296.554	25.1631		1644	4.6117	0.2871	4.5236	0.1126		1644	310.227	2.2132	321.861	0.8824			1644	0.7967	0.0599	0.8969	0.0761		1644	0.8047	0.0501	0.92	0.0229		1644	0.9808	0.0069971	0.987	0.002706
1647	327.43	24.5469	296.554	25.1398		1647	4.6117	0.2871	4.5236	0.1126		1647	310.227	2.2132	321.861	0.8824			1647	0.7978	0.0598	0.8969	0.076		1647	0.8047	0.0501	0.92	0.0229		1647	0.9808	0.0069971	0.987	0.002706
1650	325.753	24.1322	296.554	25.1631		1650	4.6043	0.2739	4.5271	0.1116		1650	310.227	2.2132	321.861	0.1751			1650	0.7937	0.0588	0.8969	0.0761		1650	0.8034	0.0478	0.9207	0.0227		1650	0.9808	0.0069971	0.987	0.00053696
1653	327.43	24.3945	296.158	24.8279		1653	4.6129	0.2814	4.5266	0.0915		1653	310.227	2.937	321.861	0.1751			1653	0.7978	0.0594	0.8957	0.0751		1653	0.8049	0.0491	0.9206	0.0186		1653	0.9808	0.0092855	0.987	0.00053696
1656	325.334	24.1812	296.554	25.1631		1656	4.6043	0.2911	4.5236	0.0924		1656	310.227	2.937	321.861	0.5322			1656	0.7926	0.0589	0.8969	0.0761		1656	0.8034	0.0508	0.92	0.0188		1656	0.9808	0.0092855	0.987	0.0016321
1659	327.43	24.5469	296.951	25.4748		1659	4.6043	0.2911	4.5236	0.0924		1659	311.239	3.6691	322.904	1.9906			1659	0.7978	0.0598	0.8981	0.077		1659	0.8034	0.0508	0.92	0.0188		1659	0.984	0.0116	0.9902	0.0061044
1662	327.011	24.596	297.347	24.8514		1662	4.6083	0.2866	4.5325	0.1042		1662	310.227	2.937	322.904	1.9906			1662	0.7967	0.0599	0.8993	0.0752		1662	0.8041	0.05	0.9218	0.0212		1662	0.9808	0.0092855	0.9902	0.0061044
1665	327.011	24.4432	296.554	24.6822		1665	4.5997	0.2785	4.5281	0.1087		1665	310.227	2.937	321.861	0.5322			1665	0.7967	0.0596	0.8969	0.0746		1665	0.8026	0.0486	0.9209	0.0221		1665	0.9808	0.0092855	0.987	0.0016321
1668	327.849	24.7988	297.744	25.1631		1668	4.6043	0.2825	4.5246	0.1096		1668	311.239	4.3649	322.904	0.576			1668	0.7988	0.0604	0.9005	0.0761		1668	0.8034	0.0493	0.9202	0.0223		1668	0.984	0.0138	0.9902	0.0017663
1671	327.43	24.5417	297.347	24.8514		1671	4.5997	0.2871	4.5246	0.1096		1671	311.239	4.3649	322.904	0.1313			1671	0.7978	0.0598	0.8993	0.0752		1671	0.8026	0.0501	0.9202	0.0223		1671	0.984	0.0138	0.9902	0.00040272
1674	327.011	24.4379	297.347	24.8279		1674	4.6043	0.2911	4.5246	0.1096		1674	311.239	5.0924	322.904	0.1313			1674	0.7967	0.0595	0.8993	0.0751		1674	0.8034	0.0508	0.9202	0.0223		1674	0.984	0.0161	0.9902	0.00040272
1677	328.269	24.7543	298.14	24.9765		1677	4.5928	0.2774	4.5212	0.1111		1677	310.227	5.1241	322.904	0.576			1677	0.7998	0.0603	0.9017	0.0755		1677	0.8014	0.0484	0.9195	0.0226		1677	0.9808	0.0162	0.9902	0.0017663
1680	327.849	24.6454	297.744	25.1398		1680	4.5894	0.2768	4.5128	0.119		1680	311.239	6.5474	322.904	0.576			1680	0.7988	0.06	0.9005	0.076		1680	0.8008	0.0483	0.9178	0.0242		1680	0.984	0.0207	0.9902	0.0017663
1683	327.849	24.6454	299.329	25.4518		1683	4.5808	0.286	4.5182	0.1126		1683	311.239	6.5474	323.98	2.0344			1683	0.7988	0.06	0.9053	0.077		1683	0.7993	0.0499	0.9189	0.0229		1683	0.984	0.0207	0.9935	0.0062386
1686	328.269	24.7491	297.744	25.1282		1686	4.5808	0.286	4.5104	0.118		1686	311.239	5.8199	322.904	0.576			1686	0.7998	0.0603	0.9005	0.076		1686	0.7993	0.0499	0.9173	0.024		1686	0.984	0.0184	0.9902	0.0017663
1689	330.365	25.1144	298.14	24.9765		1689	4.5808	0.286	4.5069	0.1195		1689	310.227	3.6691	322.904	0.576			1689	0.8049	0.0612	0.9017	0.0755		1689	0.7993	0.0499	0.9166	0.0243		1689	0.9808	0.0116	0.9902	0.0017663
1692	329.107	24.9616	298.933	25.1398		1692	4.5894	0.2768	4.5104	0.118		1692	310.227	3.6691	322.904	0.1313			1692	0.8018	0.0608	0.9041	0.076		1692	0.8008	0.0483	0.9173	0.024		1692	0.9808	0.0116	0.9902	0.00040272
1695	328.269	24.7491	298.933	25.1398		1695	4.5848	0.2814	4.5059	0.1121		1695	311.239	3.6691	321.861	1.5897			1695	0.7998	0.0603	0.9041	0.076		1695	0.8	0.0491	0.9164	0.0228		1695	0.984	0.0116	0.987	0.004875
1698	329.107	24.9565	299.726	25.2886		1698	4.5963	0.2951	4.4981	0.1077		1698	311.239	4.3649	321.861	1.5897			1698	0.8018	0.0608	0.9065	0.0765		1698	0.802	0.0515	0.9148	0.0219		1698	0.984	0.0138	0.987	0.004875
1701	329.107	24.9565	299.726	25.7638		1701	4.5963	0.2951	4.4946	0.1096		1701	311.239	4.3649	321.861	0.8824			1701	0.8018	0.0608	0.9065	0.0779		1701	0.802	0.0515	0.9141	0.0223		1701	0.984	0.0138	0.987	0.002706
1704	328.688	24.858	298.536	25.7865		1704	4.5894	0.294	4.501	0.1062		1704	312.251	5.0924	321.861	0.8824			1704	0.8008	0.0606	0.9029	0.078		1704	0.8008	0.0513	0.9154	0.0216		1704	0.9872	0.0161	0.987	0.002706
1707	326.172	24.3886	299.726	25.2886		1707	4.5848	0.2814	4.4981	0.1077		1707	312.251	5.0924	321.861	0.1751			1707	0.7947	0.0594	0.9065	0.0765		1707	0.8	0.0491	0.9148	0.0219		1707	0.9872	0.0161	0.987	0.00053696
1710	326.591	24.6506	299.329	25.4518		1710	4.5848	0.2814	4.5025	0.1136		1710	312.251	5.8199	321.861	0.1751			1710	0.7957	0.0601	0.9053	0.077		1710	0.8	0.0491	0.9157	0.0231		1710	0.9872	0.0184	0.987	0.00053696
1713	327.43	24.6997	298.933	25.1398		1713	4.5894	0.294	4.4971	0.1347		1713	311.239	4.3649	321.861	0.1751			1713	0.7978	0.0602	0.9041	0.076		1713	0.8008	0.0513	0.9146	0.0274		1713	0.984	0.0138	0.987	0.00053696
1716	328.688	24.858	298.933	25.1398		1716	4.5848	0.2992	4.4971	0.1347		1716	311.239	5.0924	320.785	0.9262			1716	0.8008	0.0606	0.9041	0.076		1716	0.8	0.0522	0.9146	0.0274		1716	0.984	0.0161	0.9837	0.0028402
1719	327.011	24.4432	298.933	25.1398		1719	4.5848	0.2814	4.5005	0.1328		1719	312.251	6.5474	320.785	0.9262			1719	0.7967	0.0596	0.9041	0.076		1719	0.8	0.0491	0.9153	0.027		1719	0.9872	0.0207	0.9837	0.0028402
1722	328.269	24.6019	298.536	25.2886		1722	4.5848	0.2814	4.4936	0.1367		1722	312.251	6.5474	319.741	2.3846			1722	0.7998	0.0599	0.9029	0.0765		1722	0.8	0.0491	0.9139	0.0278		1722	0.9872	0.0207	0.9805	0.0073126
1725	329.107	24.9565	299.329	25.4518		1725	4.598	0.2848	4.4804	0.1278		1725	311.239	5.0924	319.741	1.6773			1725	0.8018	0.0608	0.9053	0.077		1725	0.8023	0.0497	0.9112	0.026		1725	0.984	0.0161	0.9805	0.0051435
1728	330.365	25.2676	298.536	24.8161		1728	4.6008	0.2906	4.4848	0.1249		1728	312.251	6.5474	319.741	1.6773			1728	0.8049	0.0616	0.9029	0.0751		1728	0.8028	0.0507	0.9121	0.0254		1728	0.9872	0.0207	0.9805	0.0051435
1731	329.945	25.1639	298.536	24.8161		1731	4.6008	0.2906	4.4848	0.1249		1731	312.251	6.5474	319.741	0.97			1731	0.8039	0.0613	0.9029	0.0751		1731	0.8028	0.0507	0.9121	0.0254		1731	0.9872	0.0207	0.9805	0.0029745
1734	330.365	25.1144	298.14	25.4403		1734	4.5894	0.2768	4.4902	0.1392		1734	311.239	5.8199	319.741	0.97			1734	0.8049	0.0612	0.9017	0.0769		1734	0.8008	0.0483	0.9132	0.0283		1734	0.984	0.0184	0.9805	0.0029745
1737	329.526	25.0653	298.536	24.8161		1737	4.594	0.2716	4.4902	0.1392		1737	311.239	5.0924	320.785	0.4884			1737	0.8029	0.0611	0.9029	0.0751		1737	0.8016	0.0474	0.9132	0.0283		1737	0.984	0.0161	0.9837	0.0014978
1740	330.365	24.8033	298.933	24.6822		1740	4.6026	0.2802	4.4691	0.1352		1740	311.239	3.6691	320.785	0.4884			1740	0.8049	0.0604	0.9041	0.0746		1740	0.8031	0.0489	0.9089	0.0275		1740	0.984	0.0116	0.9837	0.0014978
1743	329.107	24.7988	298.933	24.2039		1743	4.6043	0.2911	4.4814	0.1269		1743	311.239	3.6691	320.785	1.1958			1743	0.8018	0.0604	0.9041	0.0732		1743	0.8034	0.0508	0.9114	0.0258		1743	0.984	0.0116	0.9837	0.0036669
1746	328.269	24.907	299.329	24.5397		1746	4.5997	0.2785	4.4814	0.1269		1746	311.239	3.6691	319.741	0.2627			1746	0.7998	0.0607	0.9053	0.0742		1746	0.8026	0.0486	0.9114	0.0258		1746	0.984	0.0116	0.9805	0.00080544
1749	329.107	24.9616	297.744	24.2281		1749	4.5997	0.2785	4.4769	0.1298		1749	312.251	3.6375	319.741	0.97			1749	0.8018	0.0608	0.9005	0.0733		1749	0.8026	0.0486	0.9105	0.0264		1749	0.9872	0.0115	0.9805	0.0029745
1752	330.365	24.9616	297.744	24.6645		1752	4.6043	0.2739	4.4769	0.1298		1752	311.239	2.93	319.741	1.6773			1752	0.8049	0.0608	0.9005	0.0746		1752	0.8034	0.0478	0.9105	0.0264		1752	0.984	0.0092635	0.9805	0.0051435
1755	329.945	24.858	298.536	24.3524		1755	4.5997	0.2785	4.4769	0.1298		1755	311.239	3.6691	318.665	2.4284			1755	0.8039	0.0606	0.9029	0.0737		1755	0.8026	0.0486	0.9105	0.0264		1755	0.984	0.0116	0.9772	0.0074468
1758	332.042	25.3764	297.744	24.2039		1758	4.6083	0.2866	4.4725	0.1333		1758	310.227	2.937	318.665	3.1357			1758	0.809	0.0618	0.9005	0.0732		1758	0.8041	0.05	0.9096	0.0271		1758	0.9808	0.0092855	0.9772	0.0096158
1761	331.622	25.4312	298.933	23.7468		1761	4.6043	0.2739	4.4814	0.1451		1761	310.227	3.6691	318.665	3.1357			1761	0.808	0.062	0.9041	0.0718		1761	0.8034	0.0478	0.9114	0.0295		1761	0.9808	0.0116	0.9772	0.0096158
1764	329.107	24.8092	298.933	24.2281		1764	4.6043	0.2739	4.4828	0.1441		1764	309.215	4.3966	318.665	2.4284			1764	0.8018	0.0604	0.9041	0.0733		1764	0.8034	0.0478	0.9117	0.0293		1764	0.9776	0.0139	0.9772	0.0074468
1767	332.88	25.2727	298.14	24.0404		1767	4.6031	0.2791	4.4578	0.1426		1767	309.215	5.1241	319.741	0.97			1767	0.811	0.0616	0.9017	0.0727		1767	0.8032	0.0487	0.9066	0.029		1767	0.9776	0.0162	0.9805	0.0029745
1770	331.622	25.1144	298.14	24.0404		1770	4.6031	0.2791	4.4578	0.1426		1770	309.215	5.8516	319.741	0.97			1770	0.808	0.0612	0.9017	0.0727		1770	0.8032	0.0487	0.9066	0.029		1770	0.9776	0.0185	0.9805	0.0029745
1773	333.299	25.3764	299.329	24.504		1773	4.6295	0.2934	4.4578	0.1426		1773	310.227	7.2749	318.665	1.7211			1773	0.8121	0.0618	0.9053	0.0741		1773	0.8078	0.0512	0.9066	0.029		1773	0.9808	0.023	0.9772	0.0052778
1776	334.138	25.4312	299.329	24.0404		1776	4.6599	0.2934	4.4725	0.1514		1776	311.239	8.7299	319.741	1.6773			1776	0.8141	0.062	0.9053	0.0727		1776	0.8131	0.0512	0.9096	0.0308		1776	0.984	0.0276	0.9805	0.0051435
1779	334.138	25.59	298.536	24.3524		1779	4.688	0.2992	4.4725	0.1514		1779	313.264	10.1532	318.665	2.4284			1779	0.8141	0.0623	0.9029	0.0737		1779	0.818	0.0522	0.9096	0.0308		1779	0.9904	0.0321	0.9772	0.0074468
1782	332.461	25.169	298.933	25.1398		1782	4.716	0.3066	4.4691	0.1539		1782	314.276	10.8807	319.741	1.6773			1782	0.81	0.0613	0.9041	0.076		1782	0.8229	0.0535	0.9089	0.0313		1782	0.9936	0.0344	0.9805	0.0051435
1785	330.365	24.8033	298.14	24.5159		1785	4.7493	0.3112	4.4681	0.1539		1785	315.288	11.5766	318.665	3.1357			1785	0.8049	0.0604	0.9017	0.0741		1785	0.8287	0.0543	0.9087	0.0313		1785	0.9968	0.0366	0.9772	0.0096158
1788	329.107	24.4982	299.726	24.3524		1788	4.7917	0.3141	4.4681	0.1539		1788	316.3	11.5766	318.665	2.4284			1788	0.8018	0.0597	0.9065	0.0737		1788	0.8361	0.0548	0.9087	0.0313		1788	1	0.0366	0.9772	0.0074468
1791	326.591	24.3396	298.933	24.6645		1791	4.8255	0.3003	4.4681	0.1539		1791	316.3	10.1216	319.741	0.97			1791	0.7957	0.0593	0.9041	0.0746		1791	0.842	0.0524	0.9087	0.0313		1791	1	0.032	0.9805	0.0029745
1794	324.914	23.9194	298.536	24.8279		1794	4.8524	0.2963	4.4681	0.1539		1794	317.312	10.8491	319.741	1.6773			1794	0.7916	0.0583	0.9029	0.0751		1794	0.8467	0.0517	0.9087	0.0313		1794	1.0032	0.0343	0.9805	0.0051435
1797	324.076	23.862	297.347	23.892		1797	4.8759	0.29	4.4725	0.1514		1797	318.324	11.5766	319.741	1.6773			1797	0.7896	0.0581	0.8993	0.0723		1797	0.8508	0.0506	0.9096	0.0308		1797	1.0064	0.0366	0.9805	0.0051435
1800	321.98	23.809	298.933	24.1919		1800	4.9086	0.2866	4.4602	0.1593		1800	318.324	10.8491	319.741	1.6773			1800	0.7845	0.058	0.9041	0.0732		1800	0.8565	0.05	0.9071	0.0324		1800	1.0064	0.0343	0.9805	0.0051435
1803	325.753	24.7425	298.933	23.7283		1803	4.9367	0.2762	4.4602	0.1593		1803	318.324	10.8491	319.741	1.6773			1803	0.7937	0.0603	0.9041	0.0718		1803	0.8614	0.0482	0.9071	0.0324		1803	1.0064	0.0343	0.9805	0.0051435
1806	329.107	25.5749	299.329	23.1042		1806	4.9642	0.2671	4.4602	0.1593		1806	318.324	10.1216	319.741	0.97			1806	0.8018	0.0623	0.9053	0.0699		1806	0.8662	0.0466	0.9071	0.0324		1806	1.0064	0.032	0.9805	0.0029745
1809	333.719	26.5589	298.536	22.9561		1809	4.9716	0.2636	4.4602	0.1593		1809	318.324	9.3941	319.741	0.2627			1809	0.8131	0.0647	0.9029	0.0694		1809	0.8675	0.046	0.9071	0.0324		1809	1.0064	0.0297	0.9805	0.00080544
1812	337.492	27.647	298.536	23.4163		1812	5.0014	0.2762	4.4602	0.1593		1812	318.324	8.6666	320.785	1.1958			1812	0.8223	0.0674	0.9029	0.0708		1812	0.8727	0.0482	0.9071	0.0324		1812	1.0064	0.0274	0.9837	0.0036669
1815	342.942	28.2168	299.329	24.0404		1815	5.0175	0.2745	4.4602	0.1593		1815	318.324	7.9391	320.785	1.1958			1815	0.8355	0.0687	0.9053	0.0727		1815	0.8755	0.0479	0.9071	0.0324		1815	1.0064	0.0251	0.9837	0.0036669
1818	345.877	28.7936	299.726	23.41		1818	5.0295	0.2694	4.4523	0.1554		1818	319.337	7.9391	321.861	1.2395			1818	0.8427	0.0702	0.9065	0.0708		1818	0.8776	0.047	0.9055	0.0316		1818	1.0096	0.0251	0.987	0.0038011
1821	347.973	29.3166	298.536	23.4163		1821	5.0353	0.2567	4.4612	0.1505		1821	319.337	7.2116	322.904	1.9906			1821	0.8478	0.0714	0.9029	0.0708		1821	0.8786	0.0448	0.9073	0.0306		1821	1.0096	0.0228	0.9902	0.0061044
1824	351.746	29.9388	298.14	23.58		1824	5.0496	0.2636	4.4523	0.1554		1824	319.337	7.2116	321.861	0.5322			1824	0.857	0.0729	0.9017	0.0713		1824	0.8811	0.046	0.9055	0.0316		1824	1.0096	0.0228	0.987	0.0016321
1827	354.681	30.2006	299.329	24.0586		1827	5.053	0.2671	4.4523	0.1554		1827	319.337	7.2116	322.904	1.2833			1827	0.8641	0.0736	0.9053	0.0728		1827	0.8817	0.0466	0.9055	0.0316		1827	1.0096	0.0228	0.9902	0.0039354
1830	355.1	29.9991	298.933	23.7468		1830	5.0576	0.2631	4.446	0.1603		1830	319.337	7.2116	322.904	1.2833			1830	0.8652	0.0731	0.9041	0.0718		1830	0.8825	0.0459	0.9042	0.0326		1830	1.0096	0.0228	0.9902	0.0039354
1833	357.196	30.3653	299.329	24.5159		1833	5.053	0.2636	4.4504	0.1667		1833	319.337	7.2116	322.904	1.2833			1833	0.8703	0.074	0.9053	0.0741		1833	0.8817	0.046	0.9051	0.0339		1833	1.0096	0.0228	0.9902	0.0039354
1836	358.035	30.7395	299.329	24.0586		1836	5.0565	0.2436	4.4538	0.1637		1836	319.337	7.2116	322.904	1.2833			1836	0.8723	0.0749	0.9053	0.0728		1836	0.8823	0.0425	0.9058	0.0333		1836	1.0096	0.0228	0.9902	0.0039354
1839	359.293	30.7316	298.536	23.892		1839	5.0588	0.255	4.4538	0.1637		1839	318.324	6.5158	322.904	0.576			1839	0.8754	0.0749	0.9029	0.0723		1839	0.8827	0.0445	0.9058	0.0333		1839	1.0064	0.0206	0.9902	0.0017663
1842	362.227	31.1462	298.933	24.2039		1842	5.0542	0.259	4.4445	0.1519		1842	318.324	7.9391	322.904	0.576			1842	0.8825	0.0759	0.9041	0.0732		1842	0.8819	0.0452	0.9039	0.0309		1842	1.0064	0.0251	0.9902	0.0017663
1845	362.227	31.1628	299.329	23.5676		1845	5.0507	0.2556	4.4538	0.1554		1845	317.312	7.9708	322.904	0.576			1845	0.8825	0.0759	0.9053	0.0713		1845	0.8813	0.0446	0.9058	0.0316		1845	1.0032	0.0252	0.9902	0.0017663
1848	363.485	31.323	299.329	23.58		1848	5.0433	0.2527	4.4504	0.1667		1848	317.312	9.3941	321.861	0.8824			1848	0.8856	0.0763	0.9053	0.0713		1848	0.88	0.0441	0.9051	0.0339		1848	1.0032	0.0297	0.987	0.002706
1851	364.324	31.2101	298.933	24.1919		1851	5.0295	0.2384	4.4504	0.1583		1851	316.3	9.3941	321.861	0.8824			1851	0.8876	0.076	0.9041	0.0732		1851	0.8776	0.0416	0.9051	0.0322		1851	1	0.0297	0.987	0.002706
1854	365.581	31.8318	298.933	23.7283		1854	5.0404	0.2487	4.4504	0.1583		1854	315.288	10.1532	322.904	0.576			1854	0.8907	0.0776	0.9041	0.0718		1854	0.8795	0.0434	0.9051	0.0322		1854	0.9968	0.0321	0.9902	0.0017663
1857	365.581	31.8318	298.933	24.1919		1857	5.033	0.2499	4.4514	0.1667		1857	315.288	10.1532	321.861	0.5322			1857	0.8907	0.0776	0.9041	0.0732		1857	0.8782	0.0436	0.9053	0.0339		1857	0.9968	0.0321	0.987	0.0016321
1860	364.324	31.5209	298.14	23.1042		1860	5.0238	0.2545	4.4469	0.1608		1860	315.288	9.4257	321.861	0.5322			1860	0.8876	0.0768	0.9017	0.0699		1860	0.8766	0.0444	0.9044	0.0327		1860	0.9968	0.0298	0.987	0.0016321
1863	365.162	31.5772	298.536	22.9561		1863	5.0204	0.247	4.4381	0.1657		1863	314.276	7.9708	321.861	1.2395			1863	0.8897	0.0769	0.9029	0.0694		1863	0.876	0.0431	0.9026	0.0337		1863	0.9936	0.0252	0.987	0.0038011
1866	362.647	31.1065	299.329	23.1042		1866	5.01	0.2361	4.4381	0.1657		1866	314.276	6.5158	320.785	1.1958			1866	0.8836	0.0758	0.9053	0.0699		1866	0.8742	0.0412	0.9026	0.0337		1866	0.9936	0.0206	0.9837	0.0036669
1869	362.227	31.3137	299.329	23.5676		1869	5.0226	0.2396	4.4381	0.1657		1869	314.276	5.0924	320.785	1.1958			1869	0.8825	0.0763	0.9053	0.0713		1869	0.8764	0.0418	0.9026	0.0337		1869	0.9936	0.0161	0.9837	0.0036669
1872	360.131	30.628	299.329	24.0404		1872	5.0181	0.2441	4.4469	0.1775		1872	314.276	4.3649	320.785	0.4884			1872	0.8774	0.0746	0.9053	0.0727		1872	0.8756	0.0426	0.9044	0.0361		1872	0.9936	0.0138	0.9837	0.0014978
1875	358.454	30.3727	300.915	23.4163		1875	5.0089	0.2258	4.4469	0.1608		1875	313.264	3.6375	320.785	0.4884			1875	0.8733	0.074	0.9101	0.0708		1875	0.874	0.0394	0.9044	0.0327		1875	0.9904	0.0115	0.9837	0.0014978
1878	357.196	30.0618	299.726	23.892		1878	5.0135	0.2212	4.4558	0.1731		1878	313.264	3.6375	320.785	0.2189			1878	0.8703	0.0732	0.9065	0.0723		1878	0.8748	0.0386	0.9062	0.0352		1878	0.9904	0.0115	0.9837	0.0006712
1881	355.1	29.536	300.122	23.7221		1881	5.0009	0.2178	4.4401	0.1667		1881	313.264	4.3649	320.785	0.2189			1881	0.8652	0.072	0.9077	0.0717		1881	0.8726	0.038	0.903	0.0339		1881	0.9904	0.0138	0.9837	0.0006712
1884	353.842	29.536	300.519	23.5676		1884	5.01	0.2178	4.4356	0.1687		1884	312.251	4.3649	320.785	0.2189			1884	0.8621	0.072	0.9089	0.0713		1884	0.8742	0.038	0.9021	0.0343		1884	0.9872	0.0138	0.9837	0.0006712
1887	353.004	29.4879	300.122	23.7283		1887	4.9974	0.2235	4.4391	0.1657		1887	312.251	5.8199	320.785	0.2189			1887	0.8601	0.0718	0.9077	0.0718		1887	0.872	0.039	0.9028	0.0337		1887	0.9872	0.0184	0.9837	0.0006712
1890	352.585	29.536	299.726	24.3524		1890	4.994	0.2206	4.4391	0.1657		1890	312.251	7.2749	320.785	0.2189			1890	0.859	0.072	0.9065	0.0737		1890	0.8714	0.0385	0.9028	0.0337		1890	0.9872	0.023	0.9837	0.0006712
1893	350.488	28.8661	300.122	23.7283		1893	4.9951	0.2126	4.4391	0.1657		1893	312.251	8.6983	320.785	0.2189			1893	0.8539	0.0703	0.9077	0.0718		1893	0.8716	0.0371	0.9028	0.0337		1893	0.9872	0.0275	0.9837	0.0006712
1896	349.65	28.3405	300.122	23.7283		1896	5.0055	0.2224	4.4484	0.178		1896	311.239	8.0024	320.785	0.9262			1896	0.8519	0.069	0.9077	0.0718		1896	0.8734	0.0388	0.9047	0.0362		1896	0.984	0.0253	0.9837	0.0028402
1899	350.069	28.7551	301.708	23.5676		1899	4.9906	0.2172	4.4327	0.1716		1899	311.239	8.0024	320.785	0.2189			1899	0.8529	0.0701	0.9125	0.0713		1899	0.8708	0.0379	0.9015	0.0349		1899	0.984	0.0253	0.9837	0.0006712
1902	348.812	28.4441	301.708	24.0343		1902	4.9974	0.2235	4.4391	0.1657		1902	311.239	8.0024	321.861	0.5322			1902	0.8498	0.0693	0.9125	0.0727		1902	0.872	0.039	0.9028	0.0337		1902	0.984	0.0253	0.987	0.0016321
1905	347.554	27.8222	301.708	23.5676		1905	4.994	0.2155	4.445	0.1805		1905	311.239	8.0024	320.785	0.4884			1905	0.8468	0.0678	0.9125	0.0713		1905	0.8714	0.0376	0.904	0.0367		1905	0.984	0.0253	0.9837	0.0014978
1908	348.392	28.0295	300.519	23.5676		1908	4.9928	0.2069	4.4504	0.1795		1908	311.239	7.2749	321.861	1.2395			1908	0.8488	0.0683	0.9089	0.0713		1908	0.8712	0.0361	0.9051	0.0365		1908	0.984	0.023	0.987	0.0038011
1911	347.135	27.5597	299.329	23.1042		1911	4.9928	0.2069	4.441	0.1682		1911	311.239	6.5474	321.861	1.9469			1911	0.8458	0.0671	0.9053	0.0699		1911	0.8712	0.0361	0.9032	0.0342		1911	0.984	0.0207	0.987	0.0059702
1914	345.877	27.5538	299.726	22.9434		1914	4.9906	0.2224	4.4445	0.1647		1914	312.251	6.5474	321.861	1.2395			1914	0.8427	0.0671	0.9065	0.0694		1914	0.8708	0.0388	0.9039	0.0335		1914	0.9872	0.0207	0.987	0.0038011
1917	345.457	27.2974	298.933	23.7221		1917	4.9831	0.2189	4.4401	0.1667		1917	311.239	5.8199	321.861	1.2395			1917	0.8417	0.0665	0.9041	0.0717		1917	0.8695	0.0382	0.903	0.0339		1917	0.984	0.0184	0.987	0.0038011
1920	345.457	27.3039	299.726	23.41		1920	4.9728	0.204	4.4337	0.1726		1920	312.251	6.5474	321.861	0.5322			1920	0.8417	0.0665	0.9065	0.0708		1920	0.8677	0.0356	0.9017	0.0351		1920	0.9872	0.0207	0.987	0.0016321
1923	345.457	27.2974	300.519	22.6442		1923	4.9751	0.2098	4.4337	0.1726		1923	311.239	5.8199	321.861	0.1751			1923	0.8417	0.0665	0.9089	0.0685		1923	0.8681	0.0366	0.9017	0.0351		1923	0.984	0.0184	0.987	0.00053696
1926	344.619	27.2427	300.122	23.2555		1926	4.9797	0.2057	4.4248	0.1765		1926	311.239	5.8199	321.861	0.8824			1926	0.8396	0.0664	0.9077	0.0703		1926	0.8689	0.0359	0.8999	0.0359		1926	0.984	0.0184	0.987	0.002706
1929	343.781	27.0354	300.519	23.5676		1929	4.9837	0.2109	4.4494	0.1785		1929	311.239	5.0924	321.861	0.8824			1929	0.8376	0.0659	0.9089	0.0713		1929	0.8696	0.0368	0.9049	0.0363		1929	0.984	0.0161	0.987	0.002706
1932	344.2	27.145	301.708	23.5676		1932	4.9779	0.1966	4.445	0.1726		1932	311.239	5.8199	321.861	0.1751			1932	0.8386	0.0661	0.9125	0.0713		1932	0.8686	0.0343	0.904	0.0351		1932	0.984	0.0184	0.987	0.00053696
1935	344.2	26.9864	302.501	23.2555		1935	4.9648	0.2	4.445	0.1726		1935	311.239	5.8199	321.861	0.1751			1935	0.8386	0.0657	0.9149	0.0703		1935	0.8663	0.0349	0.904	0.0351		1935	0.984	0.0184	0.987	0.00053696
1938	342.104	26.6206	300.915	22.9434		1938	4.9659	0.1977	4.4494	0.1785		1938	310.227	5.1241	321.861	0.1751			1938	0.8335	0.0649	0.9101	0.0694		1938	0.8665	0.0345	0.9049	0.0363		1938	0.9808	0.0162	0.987	0.00053696
1941	342.104	26.6206	300.915	22.9434		1941	4.9659	0.1977	4.445	0.1726		1941	310.227	5.1241	321.861	0.1751			1941	0.8335	0.0649	0.9101	0.0694		1941	0.8665	0.0345	0.904	0.0351		1941	0.9808	0.0162	0.987	0.00053696
1944	343.361	26.9317	301.708	23.0979		1944	4.9682	0.2086	4.445	0.1726		1944	310.227	5.8199	321.861	0.1751			1944	0.8366	0.0656	0.9125	0.0699		1944	0.8669	0.0364	0.904	0.0351		1944	0.9808	0.0184	0.987	0.00053696
1947	341.265	26.5716	301.708	22.6313		1947	4.9579	0.1937	4.445	0.1726		1947	309.215	5.1241	322.904	0.1313			1947	0.8315	0.0647	0.9125	0.0684		1947	0.8651	0.0338	0.904	0.0351		1947	0.9776	0.0162	0.9902	0.00040272
1950	341.265	26.4132	300.122	23.2555		1950	4.9579	0.1937	4.445	0.1726		1950	309.215	5.1241	322.904	0.1313			1950	0.8315	0.0644	0.9077	0.0703		1950	0.8651	0.0338	0.904	0.0351		1950	0.9776	0.0162	0.9902	0.00040272
1953	342.523	26.7303	300.915	22.9434		1953	4.9694	0.2006	4.445	0.1726		1953	309.215	5.1241	322.904	0.1313			1953	0.8345	0.0651	0.9101	0.0694		1953	0.8671	0.035	0.904	0.0351		1953	0.9776	0.0162	0.9902	0.00040272
1956	342.523	26.5716	301.708	22.6313		1956	4.9544	0.196	4.4361	0.177		1956	310.227	6.5474	323.98	0.6198			1956	0.8345	0.0647	0.9125	0.0684		1956	0.8645	0.0342	0.9022	0.036		1956	0.9808	0.0207	0.9935	0.0019006
1959	343.361	26.6206	301.708	23.5676		1959	4.9648	0.2052	4.4361	0.177		1959	309.215	5.8516	325.024	2.0782			1959	0.8366	0.0649	0.9125	0.0713		1959	0.8663	0.0358	0.9022	0.036		1959	0.9776	0.0185	0.9967	0.0063729
1962	340.427	26.212	301.312	23.7283		1962	4.959	0.1914	4.4327	0.1795		1962	310.227	6.5474	325.024	2.7855			1962	0.8294	0.0639	0.9113	0.0718		1962	0.8653	0.0334	0.9015	0.0365		1962	0.9808	0.0207	0.9967	0.0085419
1965	340.846	26.3157	301.708	23.5676		1965	4.959	0.1914	4.4292	0.1824		1965	310.227	6.5474	326.1	4.2393			1965	0.8304	0.0641	0.9125	0.0713		1965	0.8653	0.0334	0.9008	0.0371		1965	0.9808	0.0207	1	0.013
1968	339.169	25.901	302.105	23.8797		1968	4.9676	0.1931	4.4415	0.1755		1968	310.227	5.8199	327.176	4.9893			1968	0.8264	0.0631	0.9137	0.0722		1968	0.8668	0.0337	0.9033	0.0357		1968	0.9808	0.0184	1.0033	0.0153
1971	340.427	26.0533	301.312	23.2555		1971	4.9745	0.1989	4.4292	0.1824		1971	310.227	5.8199	326.1	4.2393			1971	0.8294	0.0635	0.9113	0.0703		1971	0.868	0.0347	0.9008	0.0371		1971	0.9808	0.0184	1	0.013
1974	341.265	26.2674	301.708	23.5676		1974	4.9711	0.196	4.4346	0.1814		1974	310.227	5.8199	326.1	3.5219			1974	0.8315	0.064	0.9125	0.0713		1974	0.8674	0.0342	0.9019	0.0369		1974	0.9808	0.0184	1	0.0108
1977	340.007	25.7974	302.501	23.7283		1977	4.9688	0.1851	4.4346	0.1814		1977	310.227	6.5474	326.1	2.8293			1977	0.8284	0.0629	0.9149	0.0718		1977	0.867	0.0323	0.9019	0.0369		1977	0.9808	0.0207	1	0.0086762
1980	338.75	25.6455	302.105	23.8797		1980	4.9653	0.1822	4.4312	0.1849		1980	309.215	6.5474	326.1	2.8293			1980	0.8253	0.0625	0.9137	0.0722		1980	0.8664	0.0318	0.9012	0.0376		1980	0.9776	0.0207	1	0.0086762
1983	340.007	26.1083	302.105	23.8797		1983	4.9711	0.196	4.4381	0.1785		1983	309.215	6.5474	325.024	1.3709			1983	0.8284	0.0636	0.9137	0.0722		1983	0.8674	0.0342	0.9026	0.0363		1983	0.9776	0.0207	0.9967	0.0042038
1986	340.007	26.1083	302.105	23.8797		1986	4.9757	0.1971	4.4312	0.1849		1986	309.215	7.2749	325.024	1.3709			1986	0.8284	0.0636	0.9137	0.0722		1986	0.8682	0.0344	0.9012	0.0376		1986	0.9776	0.023	0.9967	0.0042038
1989	339.588	26.0047	302.105	23.41		1989	4.9768	0.1891	4.4268	0.1864		1989	308.203	6.579	325.024	2.0782			1989	0.8274	0.0634	0.9137	0.0708		1989	0.8684	0.033	0.9003	0.0379		1989	0.9744	0.0208	0.9967	0.0063729
1992	339.169	25.7422	302.501	23.2681		1992	4.9814	0.184	4.4223	0.1883		1992	308.203	5.8516	325.024	2.0782			1992	0.8264	0.0627	0.9149	0.0704		1992	0.8692	0.0321	0.8994	0.0383		1992	0.9744	0.0185	0.9967	0.0063729
1995	340.427	25.7422	301.312	23.2555		1995	4.9722	0.1822	4.4302	0.1913		1995	308.203	6.579	325.024	2.7855			1995	0.8294	0.0627	0.9113	0.0703		1995	0.8676	0.0318	0.901	0.0389		1995	0.9744	0.0208	0.9967	0.0085419
1998	339.588	25.5349	302.501	23.2555		1998	4.9722	0.1822	4.4302	0.1913		1998	308.203	6.579	325.024	2.7855			1998	0.8274	0.0622	0.9149	0.0703		1998	0.8676	0.0318	0.901	0.0389		1998	0.9744	0.0208	0.9967	0.0085419
2001	340.846	25.8459	302.105	22.9434		2001	4.9734	0.1863	4.4238	0.1972		2001	308.203	6.579	325.024	2.7855			2001	0.8304	0.063	0.9137	0.0694		2001	0.8678	0.0325	0.8997	0.0401		2001	0.9744	0.0208	0.9967	0.0085419
2004	341.684	25.901	301.708	22.1681		2004	4.9619	0.1736	4.4238	0.1972		2004	308.203	5.8516	326.1	3.5219			2004	0.8325	0.0631	0.9125	0.067		2004	0.8658	0.0303	0.8997	0.0401		2004	0.9744	0.0185	1	0.0108
2007	340.007	25.4864	301.312	23.2555		2007	4.9619	0.1736	4.4302	0.1913		2007	308.203	5.1241	326.1	4.2393			2007	0.8284	0.0621	0.9113	0.0703		2007	0.8658	0.0303	0.901	0.0389		2007	0.9744	0.0162	1	0.013
2010	340.007	25.4864	302.105	22.9434		2010	4.9665	0.1685	4.4302	0.1913		2010	308.203	5.1241	327.176	4.2719			2010	0.8284	0.0621	0.9137	0.0694		2010	0.8666	0.0294	0.901	0.0389		2010	0.9744	0.0162	1.0033	0.0131
2013	340.846	25.6874	302.501	23.2555		2013	4.9688	0.1794	4.4214	0.1795		2013	308.203	5.1241	327.176	3.5871			2013	0.8304	0.0626	0.9149	0.0703		2013	0.867	0.0313	0.8992	0.0365		2013	0.9744	0.0162	1.0033	0.011
2016	340.846	25.6937	301.708	23.1042		2016	4.9711	0.1754	4.4179	0.1824		2016	308.203	5.1241	326.1	2.122			2016	0.8304	0.0626	0.9125	0.0699		2016	0.8674	0.0306	0.8985	0.0371		2016	0.9744	0.0162	1	0.0065071
2019	341.265	25.494	301.708	22.6313		2019	4.9843	0.1668	4.4258	0.1854		2019	308.203	4.3966	326.1	0.7073			2019	0.8315	0.0621	0.9125	0.0684		2019	0.8697	0.0291	0.9001	0.0377		2019	0.9744	0.0139	1	0.002169
2022	341.265	25.6455	301.708	23.1042		2022	4.9722	0.1616	4.4258	0.1854		2022	308.203	3.6691	326.1	0.7073			2022	0.8315	0.0625	0.9125	0.0699		2022	0.8676	0.0282	0.9001	0.0377		2022	0.9744	0.0116	1	0.002169
2025	340.427	25.2867	301.708	23.5676		2025	4.9722	0.1616	4.4258	0.1854		2025	308.203	2.9509	327.176	1.4584			2025	0.8294	0.0616	0.9125	0.0713		2025	0.8676	0.0282	0.9001	0.0377		2025	0.9744	0.0093295	1.0033	0.0044723
2028	340.007	25.4864	302.105	23.8797		2028	4.9865	0.1777	4.4258	0.1854		2028	308.203	3.6691	326.1	1.4147			2028	0.8284	0.0621	0.9137	0.0722		2028	0.8701	0.031	0.9001	0.0377		2028	0.9744	0.0116	1	0.0043381
2031	341.265	25.6455	301.708	23.0979		2031	4.9831	0.1748	4.4223	0.1883		2031	308.203	3.6691	325.024	0.6635			2031	0.8315	0.0625	0.9125	0.0699		2031	0.8695	0.0305	0.8994	0.0383		2031	0.9744	0.0116	0.9967	0.0020348
2034	340.007	25.1831	302.105	22.9434		2034	4.9808	0.1645	4.4258	0.1854		2034	309.215	3.6691	325.024	1.3709			2034	0.8284	0.0614	0.9137	0.0694		2034	0.8691	0.0287	0.9001	0.0377		2034	0.9776	0.0116	0.9967	0.0042038
2037	340.007	25.032	302.105	23.41		2037	4.9854	0.1593	4.4169	0.1736		2037	309.215	4.3966	323.98	0.0876			2037	0.8284	0.061	0.9137	0.0708		2037	0.8699	0.0278	0.8983	0.0353		2037	0.9776	0.0139	0.9935	0.00026848
2040	340.427	25.4382	301.312	23.2555		2040	4.9762	0.157	4.4302	0.1834		2040	309.215	5.1241	322.904	0.1313			2040	0.8294	0.062	0.9113	0.0703		2040	0.8683	0.0274	0.901	0.0373		2040	0.9776	0.0162	0.9902	0.00040272
2043	341.684	25.59	301.312	23.7221		2043	4.9877	0.1696	4.4179	0.1746		2043	309.215	5.8516	322.904	0.1313			2043	0.8325	0.0623	0.9113	0.0717		2043	0.8703	0.0296	0.8985	0.0355		2043	0.9776	0.0185	0.9902	0.00040272
2046	342.104	25.2309	302.898	23.5676		2046	4.9923	0.1651	4.4214	0.1716		2046	309.215	5.1241	321.861	1.5897			2046	0.8335	0.0615	0.9161	0.0713		2046	0.8711	0.0288	0.8992	0.0349		2046	0.9776	0.0162	0.987	0.004875
2049	340.846	25.3904	304.087	23.58		2049	4.9831	0.1628	4.4214	0.1716		2049	309.215	5.1241	321.861	1.5897			2049	0.8304	0.0619	0.9197	0.0713		2049	0.8695	0.0284	0.8992	0.0349		2049	0.9776	0.0162	0.987	0.004875
2052	341.684	25.2867	303.294	23.8797		2052	4.9831	0.1628	4.4125	0.1755		2052	309.215	5.1241	321.861	0.8824			2052	0.8325	0.0616	0.9173	0.0722		2052	0.8695	0.0284	0.8974	0.0357		2052	0.9776	0.0162	0.987	0.002706
2055	342.523	25.3346	304.087	24.504		2055	4.9797	0.1599	4.4214	0.1716		2055	309.215	5.1241	320.785	0.9262			2055	0.8345	0.0617	0.9197	0.0741		2055	0.8689	0.0279	0.8992	0.0349		2055	0.9776	0.0162	0.9837	0.0028402
2058	342.104	25.3904	303.69	23.7283		2058	4.9843	0.1668	4.4214	0.1716		2058	309.215	5.1241	320.785	0.9262			2058	0.8335	0.0619	0.9185	0.0718		2058	0.8697	0.0291	0.8992	0.0349		2058	0.9776	0.0162	0.9837	0.0028402
2061	342.942	25.1356	303.69	24.1919		2061	4.986	0.1513	4.4214	0.1716		2061	309.215	5.1241	320.785	0.9262			2061	0.8355	0.0612	0.9185	0.0732		2061	0.87	0.0264	0.8992	0.0349		2061	0.9776	0.0162	0.9837	0.0028402
2064	342.942	25.1356	302.898	23.58		2064	4.9825	0.149	4.4214	0.1716		2064	308.203	4.3966	320.785	0.9262			2064	0.8355	0.0612	0.9161	0.0713		2064	0.8694	0.026	0.8992	0.0349		2064	0.9744	0.0139	0.9837	0.0028402
2067	342.523	25.1921	304.483	23.435		2067	4.9843	0.1547	4.4302	0.1834		2067	309.215	5.1241	320.785	0.2189			2067	0.8345	0.0614	0.9209	0.0709		2067	0.8697	0.027	0.901	0.0373		2067	0.9776	0.0162	0.9837	0.0006712
2070	342.104	25.0795	304.087	24.0404		2070	4.9785	0.1536	4.4238	0.1893		2070	309.215	5.8516	320.785	0.9262			2070	0.8335	0.0611	0.9197	0.0727		2070	0.8687	0.0268	0.8997	0.0385		2070	0.9776	0.0185	0.9837	0.0028402
2073	345.038	25.8136	302.898	23.1232		2073	4.9928	0.1633	4.4223	0.1805		2073	309.215	5.8516	320.785	0.9262			2073	0.8407	0.0629	0.9161	0.0699		2073	0.8712	0.0285	0.8994	0.0367		2073	0.9776	0.0185	0.9837	0.0028402
2076	343.361	25.3993	302.898	24.5159		2076	4.9986	0.1507	4.4223	0.1805		2076	308.203	5.8516	320.785	0.9262			2076	0.8366	0.0619	0.9161	0.0741		2076	0.8722	0.0263	0.8994	0.0367		2076	0.9744	0.0185	0.9837	0.0028402
2079	345.457	25.9172	303.294	24.3704		2079	4.9831	0.1427	4.4223	0.1805		2079	308.203	5.8516	321.861	0.5322			2079	0.8417	0.0631	0.9173	0.0737		2079	0.8695	0.0249	0.8994	0.0367		2079	0.9744	0.0185	0.987	0.0016321
2082	343.781	25.5028	303.69	24.2039		2082	4.9831	0.1427	4.4155	0.1868		2082	308.203	5.1241	320.785	0.4884			2082	0.8376	0.0621	0.9185	0.0732		2082	0.8695	0.0249	0.898	0.038		2082	0.9744	0.0162	0.9837	0.0014978
2085	344.619	25.3904	302.501	23.7775		2085	4.9854	0.153	4.4145	0.1854		2085	308.203	4.3966	320.785	0.4884			2085	0.8396	0.0619	0.9149	0.0719		2085	0.8699	0.0267	0.8978	0.0377		2085	0.9744	0.0139	0.9837	0.0014978
2088	345.038	25.6537	303.294	23.892		2088	4.994	0.1559	4.4145	0.1854		2088	308.203	4.3966	320.785	0.2189			2088	0.8407	0.0625	0.9173	0.0723		2088	0.8714	0.0272	0.8978	0.0377		2088	0.9744	0.0139	0.9837	0.0006712
2091	343.781	25.3428	303.69	24.2281		2091	5.0003	0.1421	4.4101	0.1795		2091	308.203	3.6691	320.785	0.2189			2091	0.8376	0.0617	0.9185	0.0733		2091	0.8725	0.0248	0.8969	0.0365		2091	0.9744	0.0116	0.9837	0.0006712
2094	343.781	25.1921	304.483	24.3524		2094	5.0003	0.1421	4.4022	0.1839		2094	308.203	4.3966	320.785	0.9262			2094	0.8376	0.0614	0.9209	0.0737		2094	0.8725	0.0248	0.8953	0.0374		2094	0.9744	0.0139	0.9837	0.0028402
2097	345.457	25.5976	304.483	23.892		2097	4.9917	0.1387	4.4022	0.1839		2097	308.203	4.3966	319.741	2.3846			2097	0.8417	0.0624	0.9209	0.0723		2097	0.871	0.0242	0.8953	0.0374		2097	0.9744	0.0139	0.9805	0.0073126
2100	343.781	25.3428	304.087	24.0586		2100	5.006	0.1547	4.4145	0.178		2100	308.203	5.1241	319.741	2.3846			2100	0.8376	0.0617	0.9197	0.0728		2100	0.8735	0.027	0.8978	0.0362		2100	0.9744	0.0162	0.9805	0.0073126
2103	345.457	25.2957	304.483	23.4661		2103	5.0106	0.1496	4.4145	0.178		2103	308.203	5.1241	319.741	2.3846			2103	0.8417	0.0616	0.9209	0.071		2103	0.8743	0.0261	0.8978	0.0362		2103	0.9744	0.0162	0.9805	0.0073126
2106	345.457	25.4667	304.88	24.2039		2106	4.9963	0.1341	4.411	0.1809		2106	308.203	5.1241	320.785	1.6335			2106	0.8417	0.062	0.9221	0.0732		2106	0.8718	0.0234	0.8971	0.0368		2106	0.9744	0.0162	0.9837	0.0050093
2109	343.361	24.7882	304.88	24.2039		2109	5.0066	0.1421	4.4145	0.178		2109	308.203	5.1241	319.741	2.3846			2109	0.8366	0.0604	0.9221	0.0732		2109	0.8736	0.0248	0.8978	0.0362		2109	0.9744	0.0162	0.9805	0.0073126
2112	344.2	25.1453	304.087	23.58		2112	5.0106	0.1496	4.4135	0.1687		2112	309.215	5.1241	320.785	1.6335			2112	0.8386	0.0613	0.9197	0.0713		2112	0.8743	0.0261	0.8976	0.0343		2112	0.9776	0.0162	0.9837	0.0050093
2115	346.296	25.5028	304.087	23.58		2115	5.0072	0.141	4.4179	0.1746		2115	309.215	4.3966	320.785	1.6335			2115	0.8437	0.0621	0.9197	0.0713		2115	0.8737	0.0246	0.8985	0.0355		2115	0.9776	0.0139	0.9837	0.0050093
2118	346.296	25.2023	303.69	24.2281		2118	5.0118	0.1358	4.4145	0.178		2118	309.215	3.6691	320.785	0.9262			2118	0.8437	0.0614	0.9185	0.0733		2118	0.8745	0.0237	0.8978	0.0362		2118	0.9776	0.0116	0.9837	0.0028402
2121	345.457	24.9952	303.294	24.3704		2121	5.0049	0.1238	4.4189	0.1834		2121	308.203	2.2271	320.785	0.9262			2121	0.8417	0.0609	0.9173	0.0737		2121	0.8733	0.0216	0.8987	0.0373		2121	0.9744	0.0070411	0.9837	0.0028402
2124	345.038	25.0526	303.69	23.7775		2124	5.0118	0.1295	4.4302	0.1834		2124	309.215	2.2201	320.785	0.2189			2124	0.8407	0.061	0.9185	0.0719		2124	0.8745	0.0226	0.901	0.0373		2124	0.9776	0.0070191	0.9837	0.0006712
2127	345.457	25.1453	303.294	23.4661		2127	5.0072	0.1289	4.4302	0.1834		2127	309.215	1.4964	320.785	0.4884			2127	0.8417	0.0613	0.9173	0.071		2127	0.8737	0.0225	0.901	0.0373		2127	0.9776	0.0047308	0.9837	0.0014978
2130	348.812	25.6631	304.88	23.7775		2130	5.0209	0.1261	4.4268	0.1864		2130	309.215	2.2201	320.785	1.1958			2130	0.8498	0.0625	0.9221	0.0719		2130	0.8761	0.022	0.9003	0.0379		2130	0.9776	0.0070191	0.9837	0.0036669
2133	347.973	25.4667	303.294	23.9164		2133	5.0249	0.1209	4.4268	0.1864		2133	308.203	2.2271	321.861	1.9469			2133	0.8478	0.062	0.9173	0.0723		2133	0.8768	0.0211	0.9003	0.0379		2133	0.9744	0.0070411	0.987	0.0059702
2136	345.877	25.2597	303.69	23.2932		2136	5.0106	0.1112	4.4194	0.1991		2136	308.203	2.9509	320.785	0.4884			2136	0.8427	0.0615	0.9185	0.0704		2136	0.8743	0.0194	0.8988	0.0405		2136	0.9744	0.0093295	0.9837	0.0014978
2139	347.135	25.2488	303.69	23.2932		2139	5.0163	0.1249	4.4194	0.1991		2139	309.215	4.3966	320.785	0.2189			2139	0.8458	0.0615	0.9185	0.0704		2139	0.8753	0.0218	0.8988	0.0405		2139	0.9776	0.0139	0.9837	0.0006712
2142	347.973	25.6279	303.69	23.7775		2142	5.0163	0.1249	4.4101	0.1868		2142	309.215	5.1241	319.741	0.97			2142	0.8478	0.0624	0.9185	0.0719		2142	0.8753	0.0218	0.8969	0.038		2142	0.9776	0.0162	0.9805	0.0029745
2145	348.812	25.5244	304.88	24.2642		2145	5.0249	0.1272	4.4238	0.1972		2145	309.215	5.8516	319.741	0.97			2145	0.8498	0.0622	0.9221	0.0734		2145	0.8768	0.0222	0.8997	0.0401		2145	0.9776	0.0185	0.9805	0.0029745
2148	349.231	25.7892	304.483	23.435		2148	5.0146	0.1192	4.4238	0.1972		2148	309.215	6.5474	320.785	0.2189			2148	0.8509	0.0628	0.9209	0.0709		2148	0.875	0.0208	0.8997	0.0401		2148	0.9776	0.0207	0.9837	0.0006712
2151	345.877	24.8129	304.087	23.6048		2151	5.0146	0.1192	4.4238	0.1972		2151	309.215	6.5474	320.785	0.4884			2151	0.8427	0.0605	0.9197	0.0714		2151	0.875	0.0208	0.8997	0.0401		2151	0.9776	0.0207	0.9837	0.0014978
2154	349.231	25.6405	306.069	23.7283		2154	5.0106	0.1244	4.4228	0.1962		2154	309.215	6.5474	319.741	0.97			2154	0.8509	0.0625	0.9257	0.0718		2154	0.8743	0.0217	0.8995	0.0399		2154	0.9776	0.0207	0.9805	0.0029745
2157	350.069	25.6857	306.069	23.7775		2157	5.0204	0.1324	4.4238	0.205		2157	309.215	7.2749	320.785	0.4884			2157	0.8529	0.0626	0.9257	0.0719		2157	0.876	0.0231	0.8997	0.0417		2157	0.9776	0.023	0.9837	0.0014978
2160	351.327	25.6857	304.483	23.8797		2160	5.0175	0.1295	4.4204	0.208		2160	309.215	7.2749	320.785	0.4884			2160	0.856	0.0626	0.9209	0.0722		2160	0.8755	0.0226	0.899	0.0423		2160	0.9776	0.023	0.9837	0.0014978
2163	350.069	25.537	304.483	23.41		2163	5.0146	0.1192	4.4204	0.208		2163	309.215	6.5474	320.785	1.1958			2163	0.8529	0.0622	0.9209	0.0708		2163	0.875	0.0208	0.899	0.0423		2163	0.9776	0.0207	0.9837	0.0036669
2166	348.812	25.2267	304.087	24.0404		2166	5.0146	0.1192	4.4273	0.2021		2166	309.215	5.1241	320.785	1.9031			2166	0.8498	0.0615	0.9197	0.0727		2166	0.875	0.0208	0.9004	0.0411		2166	0.9776	0.0162	0.9837	0.0058359
2169	350.908	25.7439	304.087	23.58		2169	5.0129	0.1278	4.4194	0.207		2169	309.215	5.1241	319.741	0.4447			2169	0.855	0.0627	0.9197	0.0713		2169	0.8747	0.0223	0.8988	0.0421		2169	0.9776	0.0162	0.9805	0.0013636
2172	350.488	25.6279	306.069	23.7468		2172	5.0215	0.1312	4.4194	0.207		2172	309.215	4.3966	319.741	0.2627			2172	0.8539	0.0624	0.9257	0.0718		2172	0.8762	0.0229	0.8988	0.0421		2172	0.9776	0.0139	0.9805	0.00080544
2175	349.65	25.4209	307.259	23.2932		2175	5.0158	0.1186	4.4194	0.207		2175	308.203	3.6691	320.785	0.2189			2175	0.8519	0.0619	0.9293	0.0704		2175	0.8752	0.0207	0.8988	0.0421		2175	0.9744	0.0116	0.9837	0.0006712
2178	349.65	25.1104	304.483	23.8797		2178	5.0158	0.1186	4.4194	0.207		2178	308.203	4.3966	320.785	0.2189			2178	0.8519	0.0612	0.9209	0.0722		2178	0.8752	0.0207	0.8988	0.0421		2178	0.9744	0.0139	0.9837	0.0006712
2181	350.488	25.3174	305.276	23.1042		2181	5.0204	0.1135	4.415	0.2011		2181	308.203	3.6691	319.741	0.2627			2181	0.8539	0.0617	0.9233	0.0699		2181	0.876	0.0198	0.8979	0.0409		2181	0.9744	0.0116	0.9805	0.00080544
2184	349.65	25.2597	306.862	24.3524		2184	5.0072	0.1152	4.415	0.2011		2184	309.215	5.1241	320.785	0.2189			2184	0.8519	0.0615	0.9281	0.0737		2184	0.8737	0.0201	0.8979	0.0409		2184	0.9776	0.0162	0.9837	0.0006712
2187	349.65	25.4209	306.466	23.5676		2187	5.0261	0.1261	4.415	0.2011		2187	309.215	5.1241	319.741	1.6773			2187	0.8519	0.0619	0.9269	0.0713		2187	0.877	0.022	0.8979	0.0409		2187	0.9776	0.0162	0.9805	0.0051435
2190	350.488	25.4667	306.862	23.4163		2190	5.0261	0.1261	4.415	0.2011		2190	309.215	4.3966	319.741	1.6773			2190	0.8539	0.062	0.9281	0.0708		2190	0.877	0.022	0.8979	0.0409		2190	0.9776	0.0139	0.9805	0.0051435
2193	350.069	25.0649	306.069	23.7283		2193	5.0158	0.1049	4.4184	0.1982		2193	308.203	2.9509	319.741	2.3846			2193	0.8529	0.0611	0.9257	0.0718		2193	0.8752	0.0183	0.8986	0.0403		2193	0.9744	0.0093295	0.9805	0.0073126
2196	349.65	25.4209	305.673	23.8797		2196	5.0072	0.1152	4.415	0.2011		2196	309.215	4.3966	319.741	2.3846			2196	0.8519	0.0619	0.9245	0.0722		2196	0.8737	0.0201	0.8979	0.0409		2196	0.9776	0.0139	0.9805	0.0073126
2199	350.908	25.5703	306.069	23.7283		2199	5.0112	0.11	4.4228	0.1962		2199	309.215	5.1241	319.741	3.0919			2199	0.855	0.0623	0.9257	0.0718		2199	0.8744	0.0192	0.8995	0.0399		2199	0.9776	0.0162	0.9805	0.0094816
2202	351.327	25.5244	305.673	23.4163		2202	5.0204	0.1135	4.416	0.2016		2202	309.215	5.8516	319.741	2.3846			2202	0.856	0.0622	0.9245	0.0708		2202	0.876	0.0198	0.8981	0.041		2202	0.9776	0.0185	0.9805	0.0073126
2205	349.65	24.9614	305.276	24.0404		2205	5.0249	0.1083	4.4273	0.1942		2205	308.203	5.1241	319.741	1.6773			2205	0.8519	0.0608	0.9233	0.0727		2205	0.8768	0.0189	0.9004	0.0395		2205	0.9744	0.0162	0.9805	0.0051435
2208	350.488	25.0069	305.276	23.58		2208	5.0169	0.1043	4.4223	0.1883		2208	309.215	5.8516	319.741	0.97			2208	0.8539	0.0609	0.9233	0.0713		2208	0.8754	0.0182	0.8994	0.0383		2208	0.9776	0.0185	0.9805	0.0029745
2211	348.812	25.0526	305.673	23.4163		2211	5.0123	0.1095	4.4238	0.1972		2211	309.215	6.5474	319.741	0.2627			2211	0.8498	0.061	0.9245	0.0708		2211	0.8746	0.0191	0.8997	0.0401		2211	0.9776	0.0207	0.9805	0.00080544
2214	350.069	25.2139	305.673	23.892		2214	5.0272	0.1118	4.4238	0.1972		2214	309.215	6.5474	319.741	0.2627			2214	0.8529	0.0614	0.9245	0.0723		2214	0.8772	0.0195	0.8997	0.0401		2214	0.9776	0.0207	0.9805	0.00080544
2217	352.585	25.8349	306.069	23.7283		2217	5.0358	0.1152	4.4194	0.1991		2217	309.215	5.8516	320.785	0.4884			2217	0.859	0.0629	0.9257	0.0718		2217	0.8787	0.0201	0.8988	0.0405		2217	0.9776	0.0185	0.9837	0.0014978
2220	351.746	25.4921	304.88	23.2555		2220	5.0215	0.0991	4.4194	0.1991		2220	308.203	5.1241	319.741	0.2627			2220	0.857	0.0621	0.9221	0.0703		2220	0.8762	0.0173	0.8988	0.0405		2220	0.9744	0.0162	0.9805	0.00080544
2223	350.069	25.2267	306.069	23.7283		2223	5.0284	0.1043	4.4194	0.1991		2223	308.203	5.1241	320.785	0.2189			2223	0.8529	0.0615	0.9257	0.0718		2223	0.8774	0.0182	0.8988	0.0405		2223	0.9744	0.0162	0.9837	0.0006712
2226	350.908	25.2718	306.466	24.0586		2226	5.0135	0.102	4.4194	0.1991		2226	308.203	5.1241	320.785	0.2189			2226	0.855	0.0616	0.9269	0.0728		2226	0.8748	0.0178	0.8988	0.0405		2226	0.9744	0.0162	0.9837	0.0006712
2229	350.488	25.1684	306.862	24.3524		2229	5.0238	0.1095	4.4194	0.1991		2229	308.203	4.3966	319.741	0.97			2229	0.8539	0.0613	0.9281	0.0737		2229	0.8766	0.0191	0.8988	0.0405		2229	0.9744	0.0139	0.9805	0.0029745
2232	352.585	25.3753	306.466	23.5676		2232	5.0312	0.0963	4.4238	0.205		2232	307.191	3.6691	320.785	0.4884			2232	0.859	0.0618	0.9269	0.0713		2232	0.8779	0.0168	0.8997	0.0417		2232	0.9712	0.0116	0.9837	0.0014978
2235	350.908	24.975	306.466	24.0586		2235	5.0353	0.0986	4.415	0.1927		2235	308.203	4.3966	319.741	0.2627			2235	0.855	0.0608	0.9269	0.0728		2235	0.8786	0.0172	0.8979	0.0392		2235	0.9744	0.0139	0.9805	0.00080544
2238	350.069	25.0784	305.673	23.892		2238	5.0353	0.0986	4.416	0.21		2238	307.191	3.6691	319.741	0.2627			2238	0.8529	0.0611	0.9245	0.0723		2238	0.8786	0.0172	0.8981	0.0427		2238	0.9712	0.0116	0.9805	0.00080544
2241	352.165	25.4336	306.069	23.2932		2241	5.029	0.1037	4.4125	0.2124		2241	308.203	4.3966	319.741	0.4447			2241	0.858	0.062	0.9257	0.0704		2241	0.8775	0.0181	0.8974	0.0432		2241	0.9744	0.0139	0.9805	0.0013636
2244	352.585	25.3753	306.069	23.7283		2244	5.0353	0.0986	4.415	0.209		2244	308.203	3.6691	320.785	1.1958			2244	0.859	0.0618	0.9257	0.0718		2244	0.8786	0.0172	0.8979	0.0425		2244	0.9744	0.0116	0.9837	0.0036669
2247	352.165	25.4475	306.069	23.7468		2247	5.0398	0.0934	4.4194	0.207		2247	309.215	4.3966	319.741	0.2627			2247	0.858	0.062	0.9257	0.0718		2247	0.8794	0.0163	0.8988	0.0421		2247	0.9776	0.0139	0.9805	0.00080544
2250	350.908	24.975	306.466	23.1232		2250	5.0364	0.0837	4.4283	0.2031		2250	308.203	3.6691	319.741	0.2627			2250	0.855	0.0608	0.9269	0.0699		2250	0.8788	0.0146	0.9006	0.0413		2250	0.9744	0.0116	0.9805	0.00080544
2253	353.004	25.4921	305.673	22.9561		2253	5.0364	0.0837	4.4194	0.207		2253	309.215	3.6691	319.741	1.6773			2253	0.8601	0.0621	0.9245	0.0694		2253	0.8788	0.0146	0.8988	0.0421		2253	0.9776	0.0116	0.9805	0.0051435
2256	351.746	25.1966	306.069	22.8114		2256	5.0599	0.09	4.4317	0.2163		2256	309.215	3.6691	319.741	1.6773			2256	0.857	0.0614	0.9257	0.069		2256	0.8829	0.0157	0.9013	0.044		2256	0.9776	0.0116	0.9805	0.0051435
2259	354.262	25.3441	306.862	23.8797		2259	5.0496	0.0842	4.4273	0.21		2259	309.215	4.3966	319.741	2.3846			2259	0.8631	0.0617	0.9281	0.0722		2259	0.8811	0.0147	0.9004	0.0427		2259	0.9776	0.0139	0.9805	0.0073126
2262	353.423	24.975	305.673	23.9164		2262	5.0496	0.0842	4.4273	0.21		2262	309.215	4.3966	320.785	0.9262			2262	0.8611	0.0608	0.9245	0.0723		2262	0.8811	0.0147	0.9004	0.0427		2262	0.9776	0.0139	0.9837	0.0028402
2265	354.262	25.1818	306.466	24.0404		2265	5.041	0.0785	4.4273	0.21		2265	309.215	5.1241	319.741	1.6773			2265	0.8631	0.0614	0.9269	0.0727		2265	0.8796	0.0137	0.9004	0.0427		2265	0.9776	0.0162	0.9805	0.0051435
2268	352.165	24.975	305.673	22.9561		2268	5.061	0.0825	4.4184	0.1982		2268	309.215	5.1241	319.741	0.97			2268	0.858	0.0608	0.9245	0.0694		2268	0.8831	0.0144	0.8986	0.0403		2268	0.9776	0.0162	0.9805	0.0029745
2271	354.262	25.1818	305.276	22.6442		2271	5.0524	0.0928	4.4214	0.1952		2271	309.215	5.1241	319.741	0.97			2271	0.8631	0.0614	0.9233	0.0685		2271	0.8816	0.0162	0.8992	0.0397		2271	0.9776	0.0162	0.9805	0.0029745
2274	353.842	25.0784	307.259	22.3584		2274	5.0467	0.0831	4.4219	0.2041		2274	308.203	4.3966	319.741	0.97			2274	0.8621	0.0611	0.9293	0.0676		2274	0.8806	0.0145	0.8993	0.0415		2274	0.9744	0.0139	0.9805	0.0029745
2277	355.1	25.4033	306.069	23.2681		2277	5.0421	0.0716	4.4263	0.21		2277	308.203	4.3966	319.741	1.6773			2277	0.8652	0.0619	0.9257	0.0704		2277	0.8798	0.0125	0.9002	0.0427		2277	0.9744	0.0139	0.9805	0.0051435
2280	353.842	25.1093	306.862	22.9561		2280	5.049	0.0756	4.4219	0.2041		2280	309.215	5.1241	319.741	1.6773			2280	0.8621	0.0612	0.9281	0.0694		2280	0.881	0.0132	0.8993	0.0415		2280	0.9776	0.0162	0.9805	0.0051435
2283	355.519	25.0494	308.052	23.8797		2283	5.0536	0.0705	4.413	0.209		2283	308.203	4.3966	319.741	1.6773			2283	0.8662	0.061	0.9317	0.0722		2283	0.8818	0.0123	0.8975	0.0425		2283	0.9744	0.0139	0.9805	0.0051435
2286	357.196	25.4627	308.052	22.4996		2286	5.0542	0.0797	4.4184	0.2065		2286	308.203	4.3966	319.741	1.6773			2286	0.8703	0.062	0.9317	0.068		2286	0.8819	0.0139	0.8986	0.042		2286	0.9744	0.0139	0.9805	0.0051435
2289	355.939	25.006	307.259	23.2681		2289	5.0565	0.0671	4.4184	0.2065		2289	308.203	4.3966	319.741	0.97			2289	0.8672	0.0609	0.9293	0.0704		2289	0.8823	0.0117	0.8986	0.042		2289	0.9744	0.0139	0.9805	0.0029745
2292	355.939	25.006	306.466	23.1232		2292	5.0605	0.0705	4.4115	0.2119		2292	308.203	3.6691	319.741	0.97			2292	0.8672	0.0609	0.9269	0.0699		2292	0.883	0.0123	0.8972	0.0431		2292	0.9744	0.0116	0.9805	0.0029745
2295	356.777	25.0494	306.069	23.7468		2295	5.0588	0.0659	4.3983	0.2104		2295	309.215	4.3966	319.741	0.2627			2295	0.8693	0.061	0.9257	0.0718		2295	0.8827	0.0115	0.8945	0.0428		2295	0.9776	0.0139	0.9805	0.00080544
2298	358.873	25.5661	304.88	23.2681		2298	5.0542	0.0711	4.414	0.2173		2298	309.215	3.6691	319.741	0.2627			2298	0.8744	0.0623	0.9221	0.0704		2298	0.8819	0.0124	0.8977	0.0442		2298	0.9776	0.0116	0.9805	0.00080544
2301	356.777	25.1966	306.466	23.58		2301	5.0674	0.0728	4.4076	0.2222		2301	308.203	2.9509	319.741	0.4447			2301	0.8693	0.0614	0.9269	0.0713		2301	0.8842	0.0127	0.8964	0.0452		2301	0.9744	0.0093295	0.9805	0.0013636
2304	354.262	24.9027	306.069	23.2555		2304	5.0719	0.0676	4.4076	0.2222		2304	308.203	2.9509	319.741	1.152			2304	0.8631	0.0607	0.9257	0.0703		2304	0.885	0.0118	0.8964	0.0452		2304	0.9744	0.0093295	0.9805	0.0035326
2307	353.842	24.6532	307.655	24.9765		2307	5.0696	0.0607	4.4076	0.2222		2307	308.203	2.9509	319.741	1.8593			2307	0.8621	0.0601	0.9305	0.0755		2307	0.8846	0.0106	0.8964	0.0452		2307	0.9744	0.0093295	0.9805	0.0057017
2310	358.873	25.5661	307.259	24.2281		2310	5.0811	0.0659	4.414	0.2173		2310	308.203	2.9509	319.741	1.152			2310	0.8744	0.0623	0.9293	0.0733		2310	0.8866	0.0115	0.8977	0.0442		2310	0.9744	0.0093295	0.9805	0.0035326
2313	358.035	25.1966	307.259	24.1919		2313	5.0765	0.0711	4.4184	0.2149		2313	308.203	3.6691	319.741	0.4447			2313	0.8723	0.0614	0.9293	0.0732		2313	0.8858	0.0124	0.8986	0.0437		2313	0.9744	0.0116	0.9805	0.0013636
2316	357.196	25.006	306.862	24.3704		2316	5.0851	0.0613	4.4174	0.2149		2316	308.203	4.3966	319.741	0.2627			2316	0.8703	0.0609	0.9281	0.0737		2316	0.8873	0.0107	0.8984	0.0437		2316	0.9744	0.0139	0.9805	0.00080544
2319	356.358	24.6532	306.466	24.0404		2319	5.0782	0.0602	4.4219	0.2124		2319	308.203	4.3966	318.665	1.7211			2319	0.8682	0.0601	0.9269	0.0727		2319	0.8861	0.0105	0.8993	0.0432		2319	0.9744	0.0139	0.9772	0.0052778
2322	355.939	24.7138	305.276	24.0343		2322	5.0765	0.0541	4.4219	0.2124		2322	309.215	5.1241	319.741	0.97			2322	0.8672	0.0602	0.9233	0.0727		2322	0.8858	0.0094332	0.8993	0.0432		2322	0.9776	0.0162	0.9805	0.0029745
2325	359.293	25.3759	306.069	23.2555		2325	5.0651	0.0569	4.4184	0.2149		2325	309.215	5.1241	318.665	2.4284			2325	0.8754	0.0618	0.9257	0.0703		2325	0.8838	0.0099318	0.8986	0.0437		2325	0.9776	0.0162	0.9772	0.0074468
2328	359.293	25.2299	306.069	23.2555		2328	5.0851	0.0613	4.4184	0.2149		2328	309.215	4.3966	318.665	2.4284			2328	0.8754	0.0615	0.9257	0.0703		2328	0.8873	0.0107	0.8986	0.0437		2328	0.9776	0.0139	0.9772	0.0074468
2331	359.293	25.2299	305.673	22.4736		2331	5.0977	0.0607	4.4061	0.2055		2331	309.215	2.944	319.741	1.6773			2331	0.8754	0.0615	0.9245	0.068		2331	0.8895	0.0106	0.8961	0.0418		2331	0.9776	0.0093075	0.9805	0.0051435
2334	358.873	25.1266	306.069	22.7922		2334	5.0828	0.0555	4.4032	0.2252		2334	309.215	2.944	319.741	0.97			2334	0.8744	0.0612	0.9257	0.0689		2334	0.8869	0.0096914	0.8955	0.0458		2334	0.9776	0.0093075	0.9805	0.0029745
2337	359.293	24.9202	305.276	22.1681		2337	5.08	0.0555	4.4032	0.2252		2337	309.215	2.2201	319.741	1.6773			2337	0.8754	0.0607	0.9233	0.067		2337	0.8864	0.0096769	0.8955	0.0458		2337	0.9776	0.0070191	0.9805	0.0051435
2340	360.55	25.2299	306.862	23.41		2340	5.0886	0.0536	4.4032	0.2252		2340	309.215	2.2201	320.785	0.9262			2340	0.8784	0.0615	0.9281	0.0708		2340	0.8879	0.0093612	0.8955	0.0458		2340	0.9776	0.0070191	0.9837	0.0028402
2343	359.293	24.9202	308.052	23.8797		2343	5.1063	0.0514	4.4061	0.2227		2343	309.215	2.944	319.741	0.97			2343	0.8754	0.0607	0.9317	0.0722		2343	0.891	0.0089646	0.8961	0.0453		2343	0.9776	0.0093075	0.9805	0.0029745
2346	359.712	25.0421	308.052	23.4163		2346	5.096	0.0513	4.4105	0.2198		2346	309.215	3.6691	319.741	0.2627			2346	0.8764	0.061	0.9317	0.0708		2346	0.8892	0.0089573	0.897	0.0447		2346	0.9776	0.0116	0.9805	0.00080544
2349	359.293	24.939	307.655	24.0404		2349	5.096	0.0513	4.4105	0.2198		2349	309.215	3.6691	319.741	0.2627			2349	0.8754	0.0608	0.9305	0.0727		2349	0.8892	0.0089573	0.897	0.0447		2349	0.9776	0.0116	0.9805	0.00080544
2352	360.131	25.1453	307.259	23.7283		2352	5.1063	0.0514	4.4105	0.2198		2352	309.215	3.6691	319.741	0.97			2352	0.8774	0.0613	0.9293	0.0718		2352	0.891	0.0089646	0.897	0.0447		2352	0.9776	0.0116	0.9805	0.0029745
2355	361.808	25.0842	307.655	23.1232		2355	5.1029	0.0511	4.4105	0.2198		2355	309.215	3.6691	320.785	0.2189			2355	0.8815	0.0611	0.9305	0.0699		2355	0.8904	0.0089093	0.897	0.0447		2355	0.9776	0.0116	0.9837	0.0006712
2358	361.808	25.0842	306.862	23.892		2358	5.1052	0.0435	4.4105	0.2198		2358	309.215	3.6691	320.785	0.2189			2358	0.8815	0.0611	0.9281	0.0723		2358	0.8908	0.0075912	0.897	0.0447		2358	0.9776	0.0116	0.9837	0.0006712
2361	362.227	25.1874	306.862	23.4163		2361	5.1052	0.0435	4.414	0.2173		2361	309.215	3.6691	320.785	0.2189			2361	0.8825	0.0614	0.9281	0.0708		2361	0.8908	0.0075912	0.8977	0.0442		2361	0.9776	0.0116	0.9837	0.0006712
2364	360.131	25.0004	306.862	22.9561		2364	5.092	0.0379	4.4184	0.2149		2364	309.215	3.6691	320.785	1.6335			2364	0.8774	0.0609	0.9281	0.0694		2364	0.8885	0.0066175	0.8986	0.0437		2364	0.9776	0.0116	0.9837	0.0050093
2367	361.808	25.0842	306.069	23.2555		2367	5.1029	0.0422	4.4051	0.2055		2367	310.227	3.6691	320.785	0.9262			2367	0.8815	0.0611	0.9257	0.0703		2367	0.8904	0.0073692	0.8959	0.0418		2367	0.9808	0.0116	0.9837	0.0028402
2370	363.066	24.939	307.655	24.0404		2370	5.1075	0.0377	4.4081	0.2031		2370	309.215	2.944	320.785	0.9262			2370	0.8846	0.0608	0.9305	0.0727		2370	0.8912	0.0065851	0.8965	0.0413		2370	0.9776	0.0093075	0.9837	0.0028402
2373	363.904	25.1652	307.655	23.5676		2373	5.1138	0.045	4.415	0.1982		2373	309.215	2.2201	320.785	0.9262			2373	0.8866	0.0613	0.9305	0.0713		2373	0.8923	0.0078523	0.8979	0.0403		2373	0.9776	0.0070191	0.9837	0.0028402
2376	362.227	24.753	307.259	22.7922		2376	5.1121	0.051	4.415	0.1982		2376	309.215	2.2201	320.785	0.2189			2376	0.8825	0.0603	0.9293	0.0689		2376	0.892	0.0089073	0.8979	0.0403		2376	0.9776	0.0070191	0.9837	0.0006712
2379	363.066	24.939	308.448	22.7922		2379	5.1029	0.0422	4.4194	0.1957		2379	309.215	2.2201	320.785	0.4884			2379	0.8846	0.0608	0.9329	0.0689		2379	0.8904	0.0073692	0.8988	0.0398		2379	0.9776	0.0070191	0.9837	0.0014978
2382	363.485	25.2066	309.241	24.3704		2382	5.1121	0.0334	4.415	0.1893		2382	309.215	2.2201	321.861	1.2395			2382	0.8856	0.0614	0.9353	0.0737		2382	0.892	0.0058332	0.8979	0.0385		2382	0.9776	0.0070191	0.987	0.0038011
2385	363.485	25.0621	308.052	23.435		2385	5.1206	0.0428	4.415	0.1893		2385	309.215	2.2201	320.785	0.4884			2385	0.8856	0.0611	0.9317	0.0709		2385	0.8935	0.0074762	0.8979	0.0385		2385	0.9776	0.0070191	0.9837	0.0014978
2388	362.647	24.5686	308.448	23.2932		2388	5.1206	0.0428	4.415	0.1893		2388	309.215	2.2201	320.785	0.2189			2388	0.8836	0.0599	0.9329	0.0704		2388	0.8935	0.0074762	0.8979	0.0385		2388	0.9776	0.0070191	0.9837	0.0006712
2391	362.647	24.8774	307.655	23.1232		2391	5.1298	0.044	4.4238	0.2016		2391	309.215	2.944	319.741	1.6773			2391	0.8836	0.0606	0.9305	0.0699		2391	0.8951	0.0076853	0.8997	0.041		2391	0.9776	0.0093075	0.9805	0.0051435
2394	363.485	25.0833	308.448	24.2281		2394	5.1161	0.0381	4.4238	0.2016		2394	309.215	2.2201	319.741	1.6773			2394	0.8856	0.0611	0.9329	0.0733		2394	0.8927	0.0066465	0.8997	0.041		2394	0.9776	0.0070191	0.9805	0.0051435
2397	364.324	25.2893	307.655	23.6048		2397	5.1172	0.0354	4.4174	0.2065		2397	309.215	2.2201	319.741	1.6773			2397	0.8876	0.0616	0.9305	0.0714		2397	0.8929	0.0061698	0.8984	0.042		2397	0.9776	0.0070191	0.9805	0.0051435
2400	365.581	24.959	306.862	23.435		2400	5.1298	0.044	4.4238	0.2016		2400	309.215	2.944	319.741	1.6773			2400	0.8907	0.0608	0.9281	0.0709		2400	0.8951	0.0076853	0.8997	0.041		2400	0.9776	0.0093075	0.9805	0.0051435
2403	362.227	24.4439	308.052	23.9164		2403	5.1264	0.0454	4.416	0.2065		2403	310.227	3.6691	320.785	0.9262			2403	0.8825	0.0596	0.9317	0.0723		2403	0.8945	0.0079182	0.8981	0.042		2403	0.9808	0.0116	0.9837	0.0028402
2406	364.324	25.1459	309.637	24.2642		2406	5.1218	0.0487	4.4071	0.1947		2406	310.227	2.937	320.785	0.9262			2406	0.8876	0.0613	0.9365	0.0734		2406	0.8937	0.0084967	0.8963	0.0396		2406	0.9808	0.0092855	0.9837	0.0028402
2409	365.162	25.3518	309.241	23.9531		2409	5.1132	0.0389	4.413	0.209		2409	309.215	2.2201	319.741	1.6773			2409	0.8897	0.0618	0.9353	0.0724		2409	0.8922	0.0067808	0.8975	0.0425		2409	0.9776	0.0070191	0.9805	0.0051435
2412	365.162	25.0211	308.448	23.7468		2412	5.1172	0.0354	4.4071	0.1947		2412	310.227	3.6691	319.741	1.6773			2412	0.8897	0.061	0.9329	0.0718		2412	0.8929	0.0061698	0.8963	0.0396		2412	0.9808	0.0116	0.9805	0.0051435
2415	366	25.0833	308.844	25.0233		2415	5.1304	0.0424	4.4115	0.2006		2415	310.227	4.3966	320.785	0.9262			2415	0.8917	0.0611	0.9341	0.0757		2415	0.8952	0.0074029	0.8972	0.0408		2415	0.9808	0.0139	0.9837	0.0028402
2418	365.581	24.959	308.844	24.0586		2418	5.135	0.0399	4.4081	0.2031		2418	309.215	4.3966	319.741	0.97			2418	0.8907	0.0608	0.9341	0.0728		2418	0.896	0.006965	0.8965	0.0413		2418	0.9776	0.0139	0.9805	0.0029745
2421	366	24.9401	309.637	24.6822		2421	5.1304	0.0424	4.4174	0.2149		2421	310.227	5.8199	319.741	0.2627			2421	0.8917	0.0608	0.9365	0.0746		2421	0.8952	0.0074029	0.8984	0.0437		2421	0.9808	0.0184	0.9805	0.00080544
2424	365.581	24.8372	309.637	23.7468		2424	5.1304	0.0424	4.4081	0.2031		2424	310.227	5.1241	320.785	1.9031			2424	0.8907	0.0605	0.9365	0.0718		2424	0.8952	0.0074029	0.8965	0.0413		2424	0.9808	0.0162	0.9837	0.0058359
2427	366	24.9401	308.844	23.6048		2427	5.1396	0.045	4.4115	0.2006		2427	309.215	4.3966	320.785	1.1958			2427	0.8917	0.0608	0.9341	0.0714		2427	0.8968	0.0078481	0.8972	0.0408		2427	0.9776	0.0139	0.9837	0.0036669
2430	365.581	24.8372	309.637	23.2932		2430	5.1338	0.0513	4.4086	0.2119		2430	309.215	3.6691	320.785	1.1958			2430	0.8907	0.0605	0.9365	0.0704		2430	0.8958	0.0089466	0.8966	0.0431		2430	0.9776	0.0116	0.9837	0.0036669
2433	367.258	25.0621	308.052	23.9164		2433	5.1338	0.0513	4.4081	0.2031		2433	308.203	2.2271	320.785	0.4884			2433	0.8948	0.0611	0.9317	0.0723		2433	0.8958	0.0089466	0.8965	0.0413		2433	0.9744	0.0070411	0.9837	0.0014978
2436	366.42	25.2087	308.844	23.6048		2436	5.1206	0.0427	4.413	0.209		2436	309.215	2.2201	319.741	1.6773			2436	0.8927	0.0614	0.9341	0.0714		2436	0.8935	0.0074454	0.8975	0.0425		2436	0.9776	0.0070191	0.9805	0.0051435
2439	364.324	24.5285	308.448	23.3308		2439	5.1338	0.0513	4.413	0.209		2439	308.203	0.6681	319.741	4.5002			2439	0.8876	0.0598	0.9329	0.0706		2439	0.8958	0.0089466	0.8975	0.0425		2439	0.9744	0.0021123	0.9805	0.0138
2442	366.839	24.8372	308.844	24.5754		2442	5.1447	0.0443	4.413	0.209		2442	309.215	3.5742	319.741	6.6198			2442	0.8938	0.0605	0.9341	0.0743		2442	0.8977	0.0077382	0.8975	0.0425		2442	0.9776	0.0113	0.9805	0.0203
2445	366.839	24.8372	308.448	23.7775		2445	5.1378	0.0506	4.4071	0.2036		2445	309.215	5.7567	319.741	7.3373			2445	0.8938	0.0605	0.9329	0.0719		2445	0.8965	0.0088323	0.8963	0.0414		2445	0.9776	0.0182	0.9805	0.0225
2448	364.743	24.6314	308.844	23.1548		2448	5.1539	0.0483	4.4007	0.208		2448	309.215	7.9075	319.741	9.4569			2448	0.8887	0.06	0.9341	0.07		2448	0.8993	0.0084319	0.895	0.0423		2448	0.9776	0.025	0.9805	0.029
2451	368.516	25.1059	308.448	23.3308		2451	5.1447	0.0393	4.4051	0.2139		2451	309.215	9.3625	319.741	10.8591			2451	0.8979	0.0612	0.9329	0.0706		2451	0.8977	0.0068488	0.8959	0.0435		2451	0.9776	0.0296	0.9805	0.0333
2454	369.354	25.1459	308.052	23.435		2454	5.1447	0.0393	4.413	0.2178		2454	308.203	10.7858	319.741	11.5766			2454	0.8999	0.0613	0.9317	0.0709		2454	0.8977	0.0068488	0.8975	0.0443		2454	0.9744	0.0341	0.9805	0.0355
2457	366.839	24.5285	309.241	23.4661		2457	5.2502	0.1502	4.4415	0.2626		2457	309.215	10.8175	319.741	12.294			2457	0.8938	0.0598	0.9353	0.071		2457	0.9161	0.0262	0.9033	0.0534		2457	0.9776	0.0342	0.9805	0.0377
2460	366.42	24.4494	308.052	23.9164		2460	5.2324	0.1553	4.4381	0.2557		2460	332.526	4.9659	342.046	1.3639			2460	0.8927	0.0596	0.9317	0.0723		2460	0.913	0.0271	0.9026	0.052		2460	1.0513	0.0157	1.0489	0.0041826
2463	389.059	22.3856	308.844	23.58		2463	5.2192	0.1473	4.441	0.2355		2463	344.672	12.1143	348.405	1.6266			2463	0.9479	0.0545	0.9341	0.0713		2463	0.9107	0.0257	0.9032	0.0479		2463	1.0897	0.0383	1.0684	0.0049881
2466	402.475	23.3655	329.461	21.9006		2466	5.2169	0.1318	4.4632	0.2026		2466	354.825	12.051	356.916	1.9768			2466	0.9806	0.0569	0.9964	0.0662		2466	0.9103	0.023	0.9077	0.0412		2466	1.1218	0.0381	1.0945	0.006062
2469	425.952	25.8898	344.526	27.1466		2469	5.2141	0.1284	4.4828	0.1721		2469	364.947	8.3503	364.351	2.2833			2469	1.0378	0.0631	1.042	0.0821		2469	0.9098	0.0224	0.9117	0.035		2469	1.1538	0.0264	1.1173	0.0070017
2472	446.076	28.528	364.746	24.8769		2472	5.2043	0.1106	4.5148	0.1377		2472	372.064	4.6812	372.83	3.3262			2472	1.0868	0.0695	1.1031	0.0752		2472	0.9081	0.0193	0.9182	0.028		2472	1.1763	0.0148	1.1433	0.0102
2475	462.846	30.6542	379.415	24.8867		2475	5.1934	0.0854	4.5418	0.1072		2475	377.125	2.4777	380.265	5.0546			2475	1.1277	0.0747	1.1475	0.0753		2475	0.9062	0.0149	0.9237	0.0218		2475	1.1923	0.0078333	1.1661	0.0155
2478	478.358	33.0962	390.912	24.0707		2478	5.1871	0.0653	4.5748	0.1077		2478	381.173	1.726	386.657	6.7503			2478	1.1655	0.0806	1.1823	0.0728		2478	0.9051	0.0114	0.9304	0.0219		2478	1.2051	0.0054569	1.1857	0.0207
2481	490.516	34.7026	400.824	24.4004		2481	5.1906	0.038	4.6023	0.1205		2481	384.21	0.9813	391.972	7.6634			2481	1.1951	0.0845	1.2122	0.0738		2481	0.9057	0.0066362	0.936	0.0245		2481	1.2147	0.0031025	1.202	0.0235
2484	493.032	34.2405	408.753	24.1193		2484	5.1952	0.0292	4.6003	0.151		2484	387.278	0.2366	397.255	8.5764			2484	1.2012	0.0834	1.2362	0.0729		2484	0.9065	0.0050977	0.9356	0.0307		2484	1.2244	0.00074812	1.2182	0.0263
2487	502.674	35.8499	414.304	24.3784		2487	5.2015	0.0097215	4.618	0.1824		2487	389.302	0.5011	400.451	10.1417			2487	1.2247	0.0873	1.253	0.0737		2487	0.9076	0.0016963	0.9392	0.0371		2487	1.2308	0.0015843	1.228	0.0311
2490	505.19	36.7798	418.268	25.6007		2490	5.2112	0.0078687	4.6436	0.2011		2490	391.326	1.2388	403.647	11.6744			2490	1.2308	0.0896	1.265	0.0774		2490	0.9093	0.001373	0.9444	0.0409		2490	1.2372	0.0039166	1.2378	0.0358
2493	506.447	37.104	423.422	24.4243		2493	5.225	0.0204	4.6648	0.205		2493	392.339	1.9696	404.69	11.7396			2493	1.2339	0.0904	1.2806	0.0739		2493	0.9117	0.0035593	0.9487	0.0417		2493	1.2404	0.006227	1.241	0.036
2496	510.221	37.7322	426.99	24.8161		2496	5.225	0.0204	4.6952	0.2134		2496	393.351	2.7004	405.766	11.0548			2496	1.2431	0.0919	1.2914	0.0751		2496	0.9117	0.0035593	0.9549	0.0434		2496	1.2436	0.0085374	1.2443	0.0339
2499	508.544	37.4836	432.541	25.76		2499	5.241	0.0256	4.7223	0.2178		2499	393.351	4.1435	407.886	11.87			2499	1.239	0.0913	1.3082	0.0779		2499	0.9145	0.0044711	0.9604	0.0443		2499	1.2436	0.0131	1.2508	0.0364
2502	508.963	38.528	441.263	24.8279		2502	5.2444	0.0336	4.7469	0.2065		2502	394.363	4.1435	408.962	11.9027			2502	1.24	0.0939	1.3345	0.0751		2502	0.9151	0.0058634	0.9654	0.042		2502	1.2468	0.0131	1.2541	0.0365
2505	508.963	38.7069	444.038	26.8816		2505	5.245	0.0559	4.7739	0.2208		2505	394.363	4.1435	408.962	11.9027			2505	1.24	0.0943	1.3429	0.0813		2505	0.9152	0.0097605	0.9709	0.0449		2505	1.2468	0.0131	1.2541	0.0365
2508	509.382	39.893	448.796	26.6632		2508	5.2393	0.0682	4.7783	0.2144		2508	395.375	3.4477	410.005	13.3701			2508	1.2411	0.0972	1.3573	0.0806		2508	0.9142	0.0119	0.9718	0.0436		2508	1.25	0.0109	1.2573	0.041
2511	510.221	40.1102	450.382	28.3939		2511	5.2473	0.0762	4.7842	0.2232		2511	395.375	4.1752	411.082	14.8049			2511	1.2431	0.0977	1.3621	0.0859		2511	0.9156	0.0133	0.973	0.0454		2511	1.25	0.0132	1.2606	0.0454
2514	510.221	40.5815	448.003	33.2668		2514	5.2404	0.0705	4.7887	0.2232		2514	395.375	4.1752	411.082	14.8049			2514	1.2431	0.0989	1.3549	0.1006		2514	0.9144	0.0123	0.9739	0.0454		2514	1.25	0.0132	1.2606	0.0454
2517	511.059	41.2494	448.796	33.5206		2517	5.2462	0.09	4.7852	0.2375		2517	396.387	3.4477	411.082	14.8049			2517	1.2451	0.1005	1.3573	0.1014		2517	0.9154	0.0157	0.9732	0.0483		2517	1.2532	0.0109	1.2606	0.0454
2520	515.252	42.2852	450.778	34.346		2520	5.2244	0.1083	4.7896	0.2375		2520	396.387	2.7213	412.125	15.555			2520	1.2554	0.103	1.3633	0.1039		2520	0.9116	0.0189	0.9741	0.0483		2520	1.2532	0.0086034	1.2638	0.0477
2523	516.509	42.5864	451.175	34.6398		2523	5.2112	0.1226	4.7818	0.2414		2523	396.387	1.9974	412.125	15.555			2523	1.2584	0.1038	1.3645	0.1048		2523	0.9093	0.0214	0.9725	0.0491		2523	1.2532	0.006315	1.2638	0.0477
2526	514.832	42.0313	451.968	31.296		2526	5.2158	0.1238	4.7695	0.2399		2526	396.387	1.2736	412.125	14.8702			2526	1.2543	0.1024	1.3669	0.0946		2526	0.9101	0.0216	0.97	0.0488		2526	1.2532	0.0040267	1.2638	0.0456
2529	514.832	42.3229	451.968	29.2291		2529	5.1969	0.1261	4.7601	0.2409		2529	397.399	0.5568	412.125	14.8702			2529	1.2543	0.1031	1.3669	0.0884		2529	0.9068	0.022	0.9681	0.049		2529	1.2564	0.0017603	1.2638	0.0456
2532	508.963	41.8049	453.157	27.1449		2532	5.1923	0.1381	4.7434	0.2404		2532	397.399	0.167	412.125	14.8702			2532	1.24	0.1019	1.3705	0.0821		2532	0.906	0.0241	0.9647	0.0489		2532	1.2564	0.00052809	1.2638	0.0456
2535	509.382	42.3792	454.346	25.4556		2535	5.1803	0.1639	4.7213	0.2257		2535	397.399	0.5568	412.125	14.8702			2535	1.2411	0.1033	1.3741	0.077		2535	0.9039	0.0286	0.9602	0.0459		2535	1.2564	0.0017603	1.2638	0.0456
2538	507.705	42.1157	454.346	24.6743		2538	5.1728	0.1662	4.7164	0.2336		2538	397.399	1.2806	412.125	14.8702			2538	1.237	0.1026	1.3741	0.0746		2538	0.9026	0.029	0.9592	0.0475		2538	1.2564	0.0040487	1.2638	0.0456
2541	506.028	41.8524	450.382	21.4715		2541	5.1814	0.1702	4.6898	0.2208		2541	397.399	1.2806	412.125	14.8702			2541	1.2329	0.102	1.3621	0.0649		2541	0.9041	0.0297	0.9538	0.0449		2541	1.2564	0.0040487	1.2638	0.0456
2544	496.805	40.364	449.985	20.231		2544	5.1625	0.1736	4.6775	0.2198		2544	397.399	2.0044	412.125	14.1527			2544	1.2104	0.0983	1.3609	0.0612		2544	0.9008	0.0303	0.9513	0.0447		2544	1.2564	0.006337	1.2638	0.0434
2547	496.386	40.8819	446.021	20.1344		2547	5.1608	0.1811	4.6726	0.2291		2547	397.399	2.0044	412.125	14.1527			2547	1.2094	0.0996	1.3489	0.0609		2547	0.9005	0.0316	0.9503	0.0466		2547	1.2564	0.006337	1.2638	0.0434
2550	493.87	40.8819	442.056	18.0957		2550	5.1413	0.192	4.6593	0.2272		2550	397.399	2.0044	412.125	14.8702			2550	1.2033	0.0996	1.3369	0.0547		2550	0.8971	0.0335	0.9476	0.0462		2550	1.2564	0.006337	1.2638	0.0456
2553	488.839	39.9497	439.677	17.0649		2553	5.143	0.2086	4.6456	0.2262		2553	397.399	2.0044	412.125	14.8702			2553	1.191	0.0973	1.3297	0.0516		2553	0.8974	0.0364	0.9448	0.046		2553	1.2564	0.006337	1.2638	0.0456
2556	485.066	39.4889	434.127	17.0192		2556	5.1482	0.204	4.6323	0.2257		2556	397.399	1.2806	412.125	14.8702			2556	1.1818	0.0962	1.3129	0.0515		2556	0.8983	0.0356	0.9421	0.0459		2556	1.2564	0.0040487	1.2638	0.0456
2559	478.777	38.7178	429.369	17.0706		2559	5.1419	0.2075	4.6107	0.2306		2559	397.399	1.2806	412.125	14.8702			2559	1.1665	0.0943	1.2986	0.0516		2559	0.8972	0.0362	0.9377	0.0469		2559	1.2564	0.0040487	1.2638	0.0456
2562	473.746	37.9357	424.215	16.7973		2562	5.1206	0.2184	4.5974	0.2218		2562	397.399	0.5568	411.082	14.1201			2562	1.1542	0.0924	1.283	0.0508		2562	0.8935	0.0381	0.935	0.0451		2562	1.2564	0.0017603	1.2606	0.0433
2565	473.746	38.5682	419.458	16.4189		2565	5.1224	0.2344	4.5871	0.2203		2565	397.399	0.167	411.082	14.1201			2565	1.1542	0.094	1.2686	0.0497		2565	0.8938	0.0409	0.9329	0.0448		2565	1.2564	0.00052809	1.2606	0.0433
2568	467.877	36.9701	417.475	17.0192		2568	5.1275	0.2373	4.5763	0.2031		2568	397.399	0.167	411.082	13.4027			2568	1.1399	0.0901	1.2626	0.0515		2568	0.8947	0.0414	0.9307	0.0413		2568	1.2564	0.00052809	1.2606	0.0411
2571	464.942	36.5438	410.339	16.6546		2571	5.1075	0.2487	4.5807	0.2183		2571	396.387	0.174	411.082	13.4027			2571	1.1328	0.089	1.241	0.0504		2571	0.8912	0.0434	0.9316	0.0444		2571	1.2532	0.00055009	1.2606	0.0411
2574	460.33	36.1757	403.996	16.9446		2574	5.1057	0.255	4.5718	0.1972		2574	396.387	0.5498	411.082	14.1201			2574	1.1216	0.0881	1.2218	0.0512		2574	0.8909	0.0445	0.9298	0.0401		2574	1.2532	0.0017383	1.2606	0.0433
2577	456.977	35.9807	403.996	16.41		2577	5.1143	0.2527	4.5502	0.2045		2577	396.387	1.2736	411.082	14.1201			2577	1.1134	0.0877	1.2218	0.0496		2577	0.8924	0.0441	0.9254	0.0416		2577	1.2532	0.0040267	1.2606	0.0433
2580	452.365	35.3146	399.635	16.0104		2580	5.1235	0.2579	4.5517	0.1996		2580	396.387	1.2736	411.082	14.1201			2580	1.1021	0.086	1.2086	0.0484		2580	0.894	0.045	0.9257	0.0406		2580	1.2532	0.0040267	1.2606	0.0433
2583	453.203	35.1984	395.67	16.0771		2583	5.1143	0.2762	4.5467	0.2041		2583	396.387	1.9974	411.082	14.1201			2583	1.1042	0.0858	1.1966	0.0486		2583	0.8924	0.0482	0.9247	0.0415		2583	1.2532	0.006315	1.2606	0.0433
2586	449.43	34.5905	392.102	15.9494		2586	5.1189	0.2711	4.5472	0.1937		2586	397.399	2.0044	411.082	14.1201			2586	1.095	0.0843	1.1859	0.0482		2586	0.8932	0.0473	0.9248	0.0394		2586	1.2564	0.006337	1.2606	0.0433
2589	441.045	33.5881	389.723	15.4467		2589	5.1143	0.2762	4.5345	0.2041		2589	396.387	3.4477	411.082	14.1201			2589	1.0746	0.0818	1.1787	0.0467		2589	0.8924	0.0482	0.9222	0.0415		2589	1.2532	0.0109	1.2606	0.0433
2592	441.884	34.1183	384.965	15.6907		2592	5.1143	0.2762	4.5379	0.2134		2592	396.387	3.4477	411.082	14.8049			2592	1.0766	0.0831	1.1643	0.0475		2592	0.8924	0.0482	0.9229	0.0434		2592	1.2532	0.0109	1.2606	0.0454
2595	441.884	33.8218	382.587	16.5077		2595	5.1189	0.2871	4.529	0.2124		2595	396.387	3.4477	411.082	15.5224			2595	1.0766	0.0824	1.1571	0.0499		2595	0.8932	0.0501	0.9211	0.0432		2595	1.2532	0.0109	1.2606	0.0476
2598	437.691	33.4232	377.829	16.5784		2598	5.1189	0.2871	4.532	0.2119		2598	396.387	2.7213	411.082	15.5224			2598	1.0664	0.0814	1.1427	0.0501		2598	0.8932	0.0501	0.9217	0.0431		2598	1.2532	0.0086034	1.2606	0.0476
2601	430.564	32.2709	375.45	16.2669		2601	5.1046	0.3009	4.5236	0.1908		2601	396.387	2.7213	411.082	15.5224			2601	1.049	0.0786	1.1355	0.0492		2601	0.8907	0.0525	0.92	0.0388		2601	1.2532	0.0086034	1.2606	0.0476
2604	432.66	32.4777	375.054	15.8759		2604	5.1138	0.2911	4.5222	0.1957		2604	396.387	1.9974	411.082	15.5224			2604	1.0541	0.0791	1.1343	0.048		2604	0.8923	0.0508	0.9197	0.0398		2604	1.2532	0.006315	1.2606	0.0476
2607	431.403	32.1831	369.9	15.5848		2607	5.1138	0.2992	4.5197	0.2055		2607	396.387	0.5498	411.082	14.8049			2607	1.0511	0.0784	1.1187	0.0471		2607	0.8923	0.0522	0.9192	0.0418		2607	1.2532	0.0017383	1.2606	0.0454
2610	427.629	31.4002	368.71	17.173		2610	5.1224	0.3049	4.5197	0.2159		2610	396.387	0.5498	411.082	14.1201			2610	1.0419	0.0765	1.1151	0.0519		2610	0.8938	0.0532	0.9192	0.0439		2610	1.2532	0.0017383	1.2606	0.0433
2613	427.629	31.2533	365.935	16.8754		2613	5.1184	0.31	4.5231	0.2163		2613	396.387	0.5498	411.082	13.4027			2613	1.0419	0.0761	1.1067	0.051		2613	0.8931	0.0541	0.9199	0.044		2613	1.2532	0.0017383	1.2606	0.0411
2616	426.791	31.1935	366.332	16.8812		2616	5.1138	0.3072	4.5109	0.2163		2616	396.387	0.5498	411.082	13.4027			2616	1.0398	0.076	1.1079	0.0511		2616	0.8923	0.0536	0.9174	0.044		2616	1.2532	0.0017383	1.2606	0.0411
2619	424.695	30.8402	361.574	17.0192		2619	5.1092	0.3118	4.5197	0.2055		2619	396.387	1.2736	411.082	14.1201			2619	1.0347	0.0751	1.0935	0.0515		2619	0.8915	0.0544	0.9192	0.0418		2619	1.2532	0.0040267	1.2606	0.0433
2622	423.018	30.5906	361.971	16.2759		2622	5.1138	0.3152	4.5153	0.2109		2622	396.387	1.2736	411.082	15.5224			2622	1.0306	0.0745	1.0947	0.0492		2622	0.8923	0.055	0.9183	0.0429		2622	1.2532	0.0040267	1.2606	0.0476
2625	422.599	30.3414	359.988	16.3476		2625	5.1092	0.3284	4.5143	0.2065		2625	396.387	1.9974	411.082	16.9572			2625	1.0296	0.0739	1.0887	0.0494		2625	0.8915	0.0573	0.9181	0.042		2625	1.2532	0.006315	1.2606	0.052
2628	420.502	30.4446	358.799	15.6721		2628	5.1052	0.3249	4.5054	0.1967		2628	396.387	1.9974	411.082	16.9572			2628	1.0245	0.0742	1.0851	0.0474		2628	0.8908	0.0567	0.9163	0.04		2628	1.2532	0.006315	1.2606	0.052
2631	419.245	29.8075	356.817	16.2459		2631	5.1052	0.3249	4.4917	0.2134		2631	396.387	2.7213	411.082	16.9572			2631	1.0215	0.0726	1.0791	0.0491		2631	0.8908	0.0567	0.9135	0.0434		2631	1.2532	0.0086034	1.2606	0.052
2634	417.987	29.644	355.627	16.5666		2634	5.1006	0.3301	4.4917	0.2134		2634	396.387	2.7213	411.082	15.5224			2634	1.0184	0.0722	1.0755	0.0501		2634	0.89	0.0576	0.9135	0.0434		2634	1.2532	0.0086034	1.2606	0.0476
2637	417.568	29.4126	354.438	17.4934		2637	5.1184	0.3261	4.4966	0.208		2637	396.387	2.7213	411.082	14.1201			2637	1.0174	0.0717	1.0719	0.0529		2637	0.8931	0.0569	0.9145	0.0423		2637	1.2532	0.0086034	1.2606	0.0433
2640	415.891	29.4737	354.041	17.1844		2640	5.1138	0.3313	4.4863	0.2154		2640	396.387	2.7213	411.082	13.4027			2640	1.0133	0.0718	1.0707	0.052		2640	0.8923	0.0578	0.9124	0.0438		2640	1.2532	0.0086034	1.2606	0.0411
2643	414.633	29.1642	352.455	18.2324		2643	5.1052	0.3416	4.4951	0.2242		2643	396.387	1.9974	411.082	13.4027			2643	1.0102	0.0711	1.0659	0.0551		2643	0.8908	0.0596	0.9142	0.0456		2643	1.2532	0.006315	1.2606	0.0411
2646	413.375	29	350.473	17.6127		2646	5.096	0.3353	4.4941	0.2104		2646	396.387	1.9974	411.082	13.4027			2646	1.0072	0.0707	1.06	0.0533		2646	0.8892	0.0585	0.914	0.0428		2646	1.2532	0.006315	1.2606	0.0411
2649	412.537	28.6295	348.887	16.3118		2649	5.0994	0.345	4.4986	0.2149		2649	396.387	1.9974	411.082	12.6853			2649	1.0051	0.0698	1.0552	0.0493		2649	0.8898	0.0602	0.9149	0.0437		2649	1.2532	0.006315	1.2606	0.0389
2652	411.279	28.3815	348.491	16.4427		2652	5.1052	0.3416	4.4971	0.2213		2652	396.387	1.2736	411.082	13.4027			2652	1.002	0.0691	1.054	0.0497		2652	0.8908	0.0596	0.9146	0.045		2652	1.2532	0.0040267	1.2606	0.0411
2655	410.86	28.5455	348.491	16.4427		2655	5.0983	0.3381	4.4882	0.2331		2655	396.387	1.2736	411.082	14.1201			2655	1.001	0.0695	1.054	0.0497		2655	0.8896	0.059	0.9128	0.0474		2655	1.2532	0.0040267	1.2606	0.0433
2658	407.925	27.9888	346.905	17.0306		2658	5.0937	0.3353	4.4873	0.2296		2658	396.387	1.2736	410.005	13.3701			2658	0.9939	0.0682	1.0492	0.0515		2658	0.8888	0.0585	0.9126	0.0467		2658	1.2532	0.0040267	1.2573	0.041
2661	408.763	28.0508	344.923	16.8899		2661	5.0805	0.3502	4.4986	0.2262		2661	396.387	1.2736	410.005	14.0549			2661	0.9959	0.0683	1.0432	0.0511		2661	0.8865	0.0611	0.9149	0.046		2661	1.2532	0.0040267	1.2573	0.0431
2664	408.763	28.0508	342.94	16.2669		2664	5.092	0.3404	4.4941	0.2222		2664	396.387	1.2736	410.005	13.3701			2664	0.9959	0.0683	1.0372	0.0492		2664	0.8885	0.0594	0.914	0.0452		2664	1.2532	0.0040267	1.2573	0.041
2667	408.344	27.8042	344.13	16.7013		2667	5.0966	0.3513	4.4897	0.2183		2667	396.387	1.9974	410.005	13.3701			2667	0.9949	0.0677	1.0408	0.0505		2667	0.8893	0.0613	0.9131	0.0444		2667	1.2532	0.006315	1.2573	0.041
2670	407.506	27.7639	343.337	16.5784		2670	5.0731	0.3536	4.4774	0.2188		2670	396.387	2.7213	410.005	14.0549			2670	0.9929	0.0676	1.0384	0.0501		2670	0.8852	0.0617	0.9106	0.0445		2670	1.2532	0.0086034	1.2573	0.0431
2673	407.925	28.0101	343.337	17.0306		2673	5.0559	0.3513	4.4764	0.2168		2673	396.387	2.7213	411.082	14.8049			2673	0.9939	0.0682	1.0384	0.0515		2673	0.8822	0.0613	0.9104	0.0441		2673	1.2532	0.0086034	1.2606	0.0454
2676	407.925	28.0101	342.94	16.7013		2676	5.053	0.3496	4.4705	0.2208		2676	396.387	2.7213	411.082	15.5224			2676	0.9939	0.0682	1.0372	0.0505		2676	0.8817	0.061	0.9092	0.0449		2676	1.2532	0.0086034	1.2606	0.0476
2679	407.087	27.8268	343.733	16.3892		2679	5.0639	0.3473	4.4661	0.2178		2679	396.387	2.7213	411.082	16.2398			2679	0.9918	0.0678	1.0396	0.0496		2679	0.8836	0.0606	0.9083	0.0443		2679	1.2532	0.0086034	1.2606	0.0498
2682	407.506	27.9297	341.354	16.3892		2682	5.0605	0.3462	4.4617	0.2144		2682	396.387	2.7213	411.082	15.5224			2682	0.9929	0.068	1.0324	0.0496		2682	0.883	0.0604	0.9074	0.0436		2682	1.2532	0.0086034	1.2606	0.0476
2685	406.667	27.724	340.958	16.5519		2685	5.037	0.3484	4.4573	0.2109		2685	396.387	1.9974	411.082	14.8049			2685	0.9908	0.0675	1.0312	0.0501		2685	0.8789	0.0608	0.9065	0.0429		2685	1.2532	0.006315	1.2606	0.0454
2688	406.248	27.9534	340.165	16.8899		2688	5.0353	0.3536	4.445	0.2119		2688	396.387	1.9974	411.082	14.8049			2688	0.9898	0.0681	1.0288	0.0511		2688	0.8786	0.0617	0.904	0.0431		2688	1.2532	0.006315	1.2606	0.0454
2691	407.925	27.89	341.354	17.3255		2691	5.0318	0.3358	4.4283	0.2011		2691	396.387	1.9974	410.005	14.0549			2691	0.9939	0.068	1.0324	0.0524		2691	0.878	0.0586	0.9006	0.0409		2691	1.2532	0.006315	1.2573	0.0431
2694	408.763	28.1198	341.751	17.1673		2694	5.0284	0.3421	4.4204	0.2045		2694	396.387	1.9974	411.082	14.8049			2694	0.9959	0.0685	1.0336	0.0519		2694	0.8774	0.0597	0.899	0.0416		2694	1.2532	0.006315	1.2606	0.0454
2697	409.602	28.5172	340.562	17.6376		2697	5.0049	0.3444	4.4037	0.2114		2697	396.387	1.2736	410.005	14.0549			2697	0.998	0.0695	1.03	0.0533		2697	0.8733	0.0601	0.8956	0.043		2697	1.2532	0.0040267	1.2573	0.0431
2700	406.667	28.2477	339.372	17.1759		2700	4.9969	0.3398	4.3958	0.2065		2700	396.387	1.2736	410.005	14.0549			2700	0.9908	0.0688	1.0264	0.0519		2700	0.8719	0.0593	0.894	0.042		2700	1.2532	0.0040267	1.2573	0.0431
2703	405.409	28.0809	340.562	19.0478		2703	4.9946	0.337	4.3835	0.2075		2703	396.387	1.2736	410.005	14.7723			2703	0.9877	0.0684	1.03	0.0576		2703	0.8715	0.0588	0.8915	0.0422		2703	1.2532	0.0040267	1.2573	0.0453
2706	407.925	28.2225	339.769	17.9497		2706	4.9957	0.3381	4.3835	0.2075		2706	396.387	1.2736	410.005	14.7723			2706	0.9939	0.0688	1.0276	0.0543		2706	0.8717	0.059	0.8915	0.0422		2706	1.2532	0.0040267	1.2573	0.0453
2709	408.344	28.4674	338.976	18.7358		2709	4.9969	0.3318	4.3894	0.2021		2709	396.387	1.2736	410.005	14.7723			2709	0.9949	0.0694	1.0252	0.0567		2709	0.8719	0.0579	0.8927	0.0411		2709	1.2532	0.0040267	1.2573	0.0453
2712	406.667	28.389	338.976	19.1981		2712	4.9883	0.3335	4.3815	0.1967		2712	396.387	1.2736	410.005	14.7723			2712	0.9908	0.0692	1.0252	0.0581		2712	0.8704	0.0582	0.8911	0.04		2712	1.2532	0.0040267	1.2573	0.0453
2715	404.152	27.9143	338.579	18.9015		2715	4.9688	0.3393	4.3737	0.1918		2715	396.387	1.2736	410.005	14.7723			2715	0.9847	0.068	1.024	0.0572		2715	0.867	0.0592	0.8895	0.039		2715	1.2532	0.0040267	1.2573	0.0453
2718	404.152	28.0562	336.993	18.5896		2718	4.9671	0.3364	4.3658	0.1957		2718	396.387	1.2736	410.005	14.0549			2718	0.9847	0.0684	1.0192	0.0562		2718	0.8667	0.0587	0.8879	0.0398		2718	1.2532	0.0040267	1.2573	0.0431
2721	405.409	28.1985	336.2	19.8665		2721	4.9722	0.3324	4.3579	0.1903		2721	396.387	1.2736	410.005	14.0549			2721	0.9877	0.0687	1.0168	0.0601		2721	0.8676	0.058	0.8863	0.0387		2721	1.2532	0.0040267	1.2573	0.0431
2724	403.733	28.145	336.597	19.2892		2724	4.9722	0.3324	4.3461	0.1819		2724	397.399	0.167	411.082	14.1201			2724	0.9837	0.0686	1.018	0.0583		2724	0.8676	0.058	0.8839	0.037		2724	1.2564	0.00052809	1.2606	0.0433
2727	402.475	27.9534	334.218	19.7312		2727	4.9533	0.3301	4.3501	0.1849		2727	396.387	0.5498	411.082	14.1201			2727	0.9806	0.0681	1.0108	0.0597		2727	0.8643	0.0576	0.8847	0.0376		2727	1.2532	0.0017383	1.2606	0.0433
2730	402.894	28.0562	332.632	19.3825		2730	4.9602	0.333	4.3378	0.1859		2730	396.387	0.5498	411.082	13.4027			2730	0.9816	0.0684	1.006	0.0586		2730	0.8655	0.0581	0.8822	0.0378		2730	1.2532	0.0017383	1.2606	0.0411
2733	402.055	27.8506	331.839	19.6941		2733	4.9476	0.3255	4.3378	0.1859		2733	396.387	0.174	411.082	14.1201			2733	0.9796	0.0679	1.0036	0.0596		2733	0.8633	0.0568	0.8822	0.0378		2733	1.2532	0.00055009	1.2606	0.0433
2736	402.475	27.9534	331.046	19.0708		2736	4.9522	0.3284	4.327	0.1785		2736	396.387	0.174	411.082	14.1201			2736	0.9806	0.0681	1.0012	0.0577		2736	0.8641	0.0573	0.88	0.0363		2736	1.2532	0.00055009	1.2606	0.0433
2739	402.055	27.9928	331.443	18.4476		2739	4.9447	0.3318	4.3255	0.1868		2739	395.375	0.5429	411.082	14.1201			2739	0.9796	0.0682	1.0024	0.0558		2739	0.8628	0.0579	0.8797	0.038		2739	1.25	0.0017163	1.2606	0.0433
2742	400.378	27.9397	331.046	18.6681		2742	4.9212	0.3341	4.3211	0.1839		2742	395.375	0.5429	411.082	14.1201			2742	0.9755	0.0681	1.0012	0.0565		2742	0.8587	0.0583	0.8788	0.0374		2742	1.25	0.0017163	1.2606	0.0433
2745	399.959	28.0956	329.857	18.1763		2745	4.9275	0.329	4.3181	0.1814		2745	395.375	1.2667	410.005	13.3701			2745	0.9745	0.0685	0.9976	0.055		2745	0.8598	0.0574	0.8782	0.0369		2745	1.25	0.0040047	1.2573	0.041
2748	399.54	27.5423	330.253	18.0471		2748	4.9143	0.3364	4.3102	0.1765		2748	395.375	1.9905	411.082	14.1201			2748	0.9734	0.0671	0.9988	0.0546		2748	0.8575	0.0587	0.8766	0.0359		2748	1.25	0.006293	1.2606	0.0433
2751	399.959	27.645	329.064	18.5424		2751	4.9189	0.3393	4.3102	0.1765		2751	395.375	2.7143	411.082	14.8049			2751	0.9745	0.0674	0.9952	0.0561		2751	0.8583	0.0592	0.8766	0.0359		2751	1.25	0.0085814	1.2606	0.0454
2754	402.475	28.5702	328.668	18.6681		2754	4.9086	0.3347	4.3068	0.1741		2754	395.375	2.7143	411.082	14.8049			2754	0.9806	0.0696	0.994	0.0565		2754	0.8565	0.0584	0.8759	0.0354		2754	1.25	0.0085814	1.2606	0.0454
2757	399.959	27.8115	329.064	18.4872		2757	4.8954	0.3335	4.3068	0.1741		2757	395.375	3.4477	410.005	14.7723			2757	0.9745	0.0678	0.9952	0.0559		2757	0.8542	0.0582	0.8759	0.0354		2757	1.25	0.0109	1.2573	0.0453
2760	400.798	28.1354	328.271	17.8654		2760	4.9023	0.337	4.2857	0.1696		2760	395.375	3.4477	410.005	15.4898			2760	0.9765	0.0685	0.9928	0.054		2760	0.8554	0.0588	0.8716	0.0345		2760	1.25	0.0109	1.2573	0.0475
2763	399.959	27.8115	327.875	18.5424		2763	4.9075	0.333	4.2945	0.175		2763	395.375	2.7143	410.005	14.7723			2763	0.9745	0.0678	0.9916	0.0561		2763	0.8563	0.0581	0.8734	0.0356		2763	1.25	0.0085814	1.2573	0.0453
2766	399.959	27.8371	327.875	18.0471		2766	4.8943	0.3404	4.2866	0.1701		2766	395.375	2.7143	410.005	14.0549			2766	0.9745	0.0678	0.9916	0.0546		2766	0.854	0.0594	0.8718	0.0346		2766	1.25	0.0085814	1.2573	0.0431
2769	397.025	27.8755	327.082	18.7981		2769	4.8943	0.3404	4.2734	0.179		2769	395.375	2.7143	410.005	13.3701			2769	0.9673	0.0679	0.9892	0.0569		2769	0.854	0.0594	0.8691	0.0364		2769	1.25	0.0085814	1.2573	0.041
2772	397.025	27.8506	326.685	17.9985		2772	4.8754	0.3376	4.2699	0.177		2772	395.375	1.9905	410.005	13.3701			2772	0.9673	0.0679	0.988	0.0544		2772	0.8507	0.0589	0.8684	0.036		2772	1.25	0.006293	1.2573	0.041
2775	397.025	28.159	326.685	18.5424		2775	4.8777	0.3376	4.263	0.1726		2775	395.375	2.7143	410.005	13.3701			2775	0.9673	0.0686	0.988	0.0561		2775	0.8511	0.0589	0.867	0.0351		2775	1.25	0.0085814	1.2573	0.041
2778	396.186	27.9782	327.875	18.1118		2778	4.8868	0.3358	4.2557	0.1583		2778	395.375	2.7143	410.005	14.0549			2778	0.9653	0.0682	0.9916	0.0548		2778	0.8527	0.0586	0.8655	0.0322		2778	1.25	0.0085814	1.2573	0.0431
2781	397.444	28.1198	325.496	18.4872		2781	4.8788	0.3307	4.2591	0.1603		2781	395.375	2.7143	410.005	14.7723			2781	0.9683	0.0685	0.9844	0.0559		2781	0.8513	0.0577	0.8662	0.0326		2781	1.25	0.0085814	1.2573	0.0453
2784	395.767	27.8755	325.892	18.4212		2784	4.8633	0.3376	4.2566	0.1593		2784	395.375	2.7143	410.005	14.7723			2784	0.9643	0.0679	0.9856	0.0557		2784	0.8486	0.0589	0.8657	0.0324		2784	1.25	0.0085814	1.2573	0.0453
2787	394.928	27.8115	326.289	19.1626		2787	4.8467	0.3353	4.2566	0.1593		2787	395.375	2.7143	410.005	14.7723			2787	0.9622	0.0678	0.9868	0.058		2787	0.8457	0.0585	0.8657	0.0324		2787	1.25	0.0085814	1.2573	0.0453
2790	397.863	28.0809	323.91	19.6595		2790	4.8467	0.3353	4.2488	0.1632		2790	395.375	2.7143	410.005	14.0549			2790	0.9694	0.0684	0.9796	0.0595		2790	0.8457	0.0585	0.8641	0.0332		2790	1.25	0.0085814	1.2573	0.0431
2793	397.025	28.3253	325.496	18.9786		2793	4.8622	0.3364	4.2488	0.1632		2793	395.375	2.7143	408.962	13.3049			2793	0.9673	0.069	0.9844	0.0574		2793	0.8484	0.0587	0.8641	0.0332		2793	1.25	0.0085814	1.2541	0.0408
2796	394.928	27.9782	324.703	19.3498		2796	4.8587	0.3347	4.2409	0.1578		2796	395.375	1.9905	408.962	13.3049			2796	0.9622	0.0682	0.982	0.0585		2796	0.8478	0.0584	0.8625	0.0321		2796	1.25	0.006293	1.2541	0.0408
2799	393.251	27.7344	324.703	19.7312		2799	4.8387	0.3307	4.2365	0.1549		2799	395.375	1.9905	408.962	14.0223			2799	0.9581	0.0676	0.982	0.0597		2799	0.8443	0.0577	0.8616	0.0315		2799	1.25	0.006293	1.2541	0.043
2802	393.251	27.7344	324.307	19.4201		2802	4.841	0.3313	4.233	0.1529		2802	395.375	1.2667	408.962	14.7397			2802	0.9581	0.0676	0.9808	0.0587		2802	0.8447	0.0578	0.8609	0.0311		2802	1.25	0.0040047	1.2541	0.0452
2805	394.09	27.7728	323.514	18.7981		2805	4.8364	0.3364	4.233	0.1529		2805	395.375	0.5429	408.962	14.7397			2805	0.9602	0.0677	0.9784	0.0569		2805	0.8439	0.0587	0.8609	0.0311		2805	1.25	0.0017163	1.2541	0.0452
2808	394.928	27.9782	323.91	19.3145		2808	4.8375	0.3376	4.2242	0.1554		2808	394.363	1.2597	408.962	14.7397			2808	0.9622	0.0682	0.9796	0.0584		2808	0.8441	0.0589	0.8591	0.0316		2808	1.2468	0.0039826	1.2541	0.0452
2811	394.509	28.2094	323.514	19.5152		2811	4.8175	0.341	4.2276	0.1578		2811	394.363	1.2597	408.962	14.7397			2811	0.9612	0.0687	0.9784	0.059		2811	0.8406	0.0595	0.8598	0.0321		2811	1.2468	0.0039826	1.2541	0.0452
2814	390.736	27.5675	323.117	18.1923		2814	4.8054	0.3416	4.2276	0.1578		2814	394.363	1.2597	408.962	14.0223			2814	0.952	0.0672	0.9772	0.055		2814	0.8385	0.0596	0.8598	0.0321		2814	1.2468	0.0039826	1.2541	0.043
2817	390.736	27.5675	323.514	18.4212		2817	4.8112	0.3439	4.2198	0.1524		2817	394.363	1.9835	408.962	14.0223			2817	0.952	0.0672	0.9784	0.0557		2817	0.8395	0.06	0.8582	0.031		2817	1.2468	0.006271	1.2541	0.043
2820	390.736	27.5675	322.721	17.8026		2820	4.8163	0.3398	4.2153	0.1588		2820	395.375	1.2667	408.962	14.0223			2820	0.952	0.0672	0.976	0.0538		2820	0.8404	0.0593	0.8573	0.0323		2820	1.25	0.0040047	1.2541	0.043
2823	391.155	27.6701	322.721	17.8845		2823	4.8077	0.3421	4.2119	0.1564		2823	395.375	1.2667	408.962	14.0223			2823	0.953	0.0674	0.976	0.0541		2823	0.8389	0.0597	0.8566	0.0318		2823	1.25	0.0040047	1.2541	0.043
2826	391.574	28.2225	321.531	17.8026		2826	4.7991	0.3525	4.2075	0.1534		2826	394.363	2.7073	408.962	14.0223			2826	0.954	0.0688	0.9724	0.0538		2826	0.8374	0.0615	0.8557	0.0312		2826	1.2468	0.0085594	1.2541	0.043
2829	389.059	27.4648	321.928	18.1923		2829	4.7865	0.345	4.2075	0.1534		2829	394.363	2.7073	407.886	13.2723			2829	0.9479	0.0669	0.9736	0.055		2829	0.8352	0.0602	0.8557	0.0312		2829	1.2468	0.0085594	1.2508	0.0407
2832	391.155	28.2618	321.531	17.8845		2832	4.7865	0.337	4.2075	0.1534		2832	395.375	1.9905	407.886	13.9897			2832	0.953	0.0689	0.9724	0.0541		2832	0.8352	0.0588	0.8557	0.0312		2832	1.25	0.006293	1.2508	0.0429
2835	390.317	28.2225	321.135	17.9958		2835	4.7865	0.337	4.1996	0.1573		2835	395.375	1.9905	407.886	13.9897			2835	0.951	0.0688	0.9712	0.0544		2835	0.8352	0.0588	0.8541	0.032		2835	1.25	0.006293	1.2508	0.0429
2838	389.478	28.1836	319.945	17.9958		2838	4.7865	0.345	4.1908	0.1514		2838	395.375	1.9905	407.886	13.9897			2838	0.9489	0.0687	0.9676	0.0544		2838	0.8352	0.0602	0.8523	0.0308		2838	1.25	0.006293	1.2508	0.0429
2841	387.382	27.8115	321.928	19.6223		2841	4.7699	0.3507	4.1844	0.147		2841	395.375	1.9905	407.886	13.9897			2841	0.9438	0.0678	0.9736	0.0593		2841	0.8323	0.0612	0.851	0.0299		2841	1.25	0.006293	1.2508	0.0429
2844	386.963	28.017	322.324	18.9221		2844	4.7613	0.345	4.1962	0.1554		2844	395.375	1.9905	406.842	13.2397			2844	0.9428	0.0683	0.9748	0.0572		2844	0.8308	0.0602	0.8534	0.0316		2844	1.25	0.006293	1.2476	0.0406
2847	389.897	28.5945	320.342	18.3044		2847	4.7521	0.3479	4.1917	0.1519		2847	395.375	1.9905	406.842	13.9245			2847	0.9499	0.0697	0.9688	0.0554		2847	0.8292	0.0607	0.8525	0.0309		2847	1.25	0.006293	1.2476	0.0427
2850	389.478	28.4918	321.135	19.0069		2850	4.7567	0.3502	4.1888	0.15		2850	395.375	1.2667	406.842	13.2397			2850	0.9489	0.0694	0.9712	0.0575		2850	0.83	0.0611	0.8519	0.0305		2850	1.25	0.0040047	1.2476	0.0406
2853	388.221	28.6584	321.135	19.0069		2853	4.7487	0.3456	4.1854	0.148		2853	395.375	1.2667	406.842	13.2397			2853	0.9459	0.0698	0.9712	0.0575		2853	0.8286	0.0603	0.8512	0.0301		2853	1.25	0.0040047	1.2476	0.0406
2856	387.382	28.5702	320.738	19.2083		2856	4.7401	0.3484	4.1854	0.148		2856	395.375	1.2667	407.886	14.6745			2856	0.9438	0.0696	0.97	0.0581		2856	0.8271	0.0608	0.8512	0.0301		2856	1.25	0.0040047	1.2508	0.045
2859	386.543	28.2225	319.153	19.3145		2859	4.7309	0.3433	4.1795	0.1529		2859	395.375	0.5429	407.886	14.6745			2859	0.9418	0.0688	0.9652	0.0584		2859	0.8255	0.0599	0.85	0.0311		2859	1.25	0.0017163	1.2508	0.045
2862	386.543	28.3646	319.945	19.5152		2862	4.7355	0.3381	4.1795	0.1529		2862	395.375	0.5429	407.886	14.6745			2862	0.9418	0.0691	0.9676	0.059		2862	0.8263	0.059	0.85	0.0311		2862	1.25	0.0017163	1.2508	0.045
2865	387.382	28.5945	319.549	19.2083		2865	4.7355	0.3381	4.1765	0.151		2865	395.375	0.181	407.886	13.9897			2865	0.9438	0.0697	0.9664	0.0581		2865	0.8263	0.059	0.8494	0.0307		2865	1.25	0.00057209	1.2508	0.0429
2868	383.609	27.9782	318.36	19.7188		2868	4.712	0.3473	4.1765	0.151		2868	395.375	0.181	407.886	13.2723			2868	0.9346	0.0682	0.9628	0.0596		2868	0.8222	0.0606	0.8494	0.0307		2868	1.25	0.00057209	1.2508	0.0407
2871	383.19	28.3253	318.756	18.0849		2871	4.7074	0.345	4.1731	0.1485		2871	395.375	0.181	407.886	12.5549			2871	0.9336	0.069	0.964	0.0547		2871	0.8214	0.0602	0.8487	0.0302		2871	1.25	0.00057209	1.2508	0.0385
2874	384.028	28.389	318.756	18.5949		2874	4.6943	0.345	4.1686	0.1455		2874	395.375	0.181	407.886	11.87			2874	0.9356	0.0692	0.964	0.0562		2874	0.8191	0.0602	0.8478	0.0296		2874	1.25	0.00057209	1.2508	0.0364
2877	383.609	28.2863	318.36	19.6223		2877	4.6897	0.3353	4.1686	0.1455		2877	395.375	0.181	407.886	11.87			2877	0.9346	0.0689	0.9628	0.0593		2877	0.8183	0.0585	0.8478	0.0296		2877	1.25	0.00057209	1.2508	0.0364
2880	381.512	28.2477	318.756	18.0849		2880	4.6908	0.3353	4.1686	0.1455		2880	395.375	0.5429	407.886	11.87			2880	0.9295	0.0688	0.964	0.0547		2880	0.8185	0.0585	0.8478	0.0296		2880	1.25	0.0017163	1.2508	0.0364
2883	381.932	28.159	318.756	18.0849		2883	4.6731	0.341	4.1652	0.1436		2883	395.375	1.2667	407.886	13.2723			2883	0.9305	0.0686	0.964	0.0547		2883	0.8154	0.0595	0.8471	0.0292		2883	1.25	0.0040047	1.2508	0.0407
2886	379.836	27.9534	317.567	17.5767		2886	4.6645	0.3364	4.1563	0.1465		2886	395.375	1.9905	407.886	13.9897			2886	0.9254	0.0681	0.9604	0.0532		2886	0.8139	0.0587	0.8453	0.0298		2886	1.25	0.006293	1.2508	0.0429
2889	380.674	28.2785	318.36	18.6132		2889	4.6553	0.3398	4.1563	0.1465		2889	395.375	1.9905	407.886	14.6745			2889	0.9275	0.0689	0.9628	0.0563		2889	0.8123	0.0593	0.8453	0.0298		2889	1.25	0.006293	1.2508	0.045
2892	380.674	28.017	317.567	18.5003		2892	4.6668	0.3393	4.1529	0.1446		2892	395.375	2.7143	407.886	15.3919			2892	0.9275	0.0683	0.9604	0.056		2892	0.8143	0.0592	0.8446	0.0294		2892	1.25	0.0085814	1.2508	0.0472
2895	379.836	28.4042	318.756	18.9221		2895	4.6622	0.3376	4.1495	0.1421		2895	395.375	1.9905	406.842	14.6419			2895	0.9254	0.0692	0.964	0.0572		2895	0.8135	0.0589	0.8439	0.0289		2895	1.25	0.006293	1.2476	0.0449
2898	376.901	27.9928	317.963	18.8085		2898	4.6387	0.3381	4.1391	0.1534		2898	395.375	1.9905	406.842	14.6419			2898	0.9183	0.0682	0.9616	0.0569		2898	0.8094	0.059	0.8418	0.0312		2898	1.25	0.006293	1.2476	0.0449
2901	377.32	28.2618	317.17	18.1923		2901	4.6255	0.3324	4.1406	0.1451		2901	395.375	1.2667	406.842	13.9245			2901	0.9193	0.0689	0.9592	0.055		2901	0.8071	0.058	0.8421	0.0295		2901	1.25	0.0040047	1.2476	0.0427
2904	376.062	27.9071	317.567	18.5003		2904	4.6221	0.3232	4.1318	0.1396		2904	395.375	0.5429	406.842	13.2397			2904	0.9162	0.068	0.9604	0.056		2904	0.8065	0.0564	0.8403	0.0284		2904	1.25	0.0017163	1.2476	0.0406
2907	376.901	27.9928	317.17	18.6994		2907	4.6243	0.3335	4.1406	0.1451		2907	395.375	0.5429	406.842	13.2397			2907	0.9183	0.0682	0.9592	0.0566		2907	0.8069	0.0582	0.8421	0.0295		2907	1.25	0.0017163	1.2476	0.0406
2910	374.805	28.0727	318.36	18.6994		2910	4.6243	0.3335	4.1362	0.1421		2910	395.375	0.181	406.842	13.2397			2910	0.9132	0.0684	0.9628	0.0566		2910	0.8069	0.0582	0.8412	0.0289		2910	1.25	0.00057209	1.2476	0.0406
2913	373.547	28.216	317.17	18.6994		2913	4.5877	0.3358	4.1327	0.1583		2913	394.363	0.5359	406.842	13.9245			2913	0.9101	0.0687	0.9592	0.0566		2913	0.8005	0.0586	0.8405	0.0322		2913	1.2468	0.0016943	1.2476	0.0427
2916	373.547	28.3815	317.567	19.0069		2916	4.59	0.3393	4.1239	0.1519		2916	394.363	0.5359	406.842	13.9245			2916	0.9101	0.0691	0.9604	0.0575		2916	0.8009	0.0592	0.8387	0.0309		2916	1.2468	0.0016943	1.2476	0.0427
2919	373.966	28.4629	317.17	18.2885		2919	4.5859	0.3444	4.1239	0.1519		2919	394.363	1.2597	406.842	14.6419			2919	0.9111	0.0693	0.9592	0.0553		2919	0.8002	0.0601	0.8387	0.0309		2919	1.2468	0.0039826	1.2476	0.0449
2922	373.966	28.6071	315.981	17.7779		2922	4.5779	0.3341	4.1195	0.149		2922	394.363	1.9835	406.842	14.6419			2922	0.9111	0.0697	0.9556	0.0538		2922	0.7988	0.0583	0.8378	0.0303		2922	1.2468	0.006271	1.2476	0.0449
2925	373.547	28.8133	314.791	17.7779		2925	4.5602	0.341	4.116	0.147		2925	394.363	1.2597	406.842	14.6419			2925	0.9101	0.0702	0.952	0.0538		2925	0.7957	0.0595	0.8371	0.0299		2925	1.2468	0.0039826	1.2476	0.0449
2928	371.87	28.7102	314.395	18.3044		2928	4.5516	0.3444	4.1204	0.1406		2928	394.363	1.2597	406.842	13.9245			2928	0.906	0.0699	0.9508	0.0554		2928	0.7942	0.0601	0.838	0.0286		2928	1.2468	0.0039826	1.2476	0.0427
2931	371.031	28.4842	315.584	17.9823		2931	4.547	0.3433	4.1204	0.1406		2931	394.363	0.5359	406.842	13.9245			2931	0.904	0.0694	0.9544	0.0544		2931	0.7934	0.0599	0.838	0.0286		2931	1.2468	0.0016943	1.2476	0.0427
2934	369.354	28.3811	313.999	18.5949		2934	4.5424	0.3484	4.1052	0.1303		2934	394.363	0.5359	406.842	13.9245			2934	0.8999	0.0691	0.9496	0.0562		2934	0.7926	0.0608	0.8349	0.0265		2934	1.2468	0.0016943	1.2476	0.0427
2937	370.193	28.8968	315.584	18.3921		2937	4.5281	0.3387	4.1116	0.1352		2937	395.375	0.5429	406.842	13.2397			2937	0.9019	0.0704	0.9544	0.0556		2937	0.7901	0.0591	0.8362	0.0275		2937	1.25	0.0017163	1.2476	0.0406
2940	368.935	28.7327	315.584	18.3921		2940	4.5103	0.3398	4.1116	0.1441		2940	395.375	1.2667	406.842	13.9245			2940	0.8989	0.07	0.9544	0.0556		2940	0.787	0.0593	0.8362	0.0293		2940	1.25	0.0040047	1.2476	0.0427
2943	366	28.4655	313.999	17.9226		2943	4.5023	0.3364	4.1082	0.1416		2943	395.375	1.2667	405.766	13.1744			2943	0.8917	0.0694	0.9496	0.0542		2943	0.7856	0.0587	0.8355	0.0288		2943	1.25	0.0040047	1.2443	0.0404
2946	366.839	28.8358	313.602	18.1923		2946	4.4937	0.3398	4.0959	0.1337		2946	395.375	1.2667	406.842	13.9245			2946	0.8938	0.0703	0.9484	0.055		2946	0.7841	0.0593	0.833	0.0272		2946	1.25	0.0040047	1.2476	0.0427
2949	365.581	28.6719	313.206	18.8085		2949	4.496	0.3507	4.0929	0.1313		2949	395.375	1.2667	406.842	13.9245			2949	0.8907	0.0699	0.9472	0.0569		2949	0.7845	0.0612	0.8324	0.0267		2949	1.25	0.0040047	1.2476	0.0427
2952	364.324	28.8179	313.602	18.1923		2952	4.4914	0.3502	4.0993	0.1362		2952	395.375	1.2667	406.842	13.2397			2952	0.8876	0.0702	0.9484	0.055		2952	0.7837	0.0611	0.8337	0.0277		2952	1.25	0.0040047	1.2476	0.0406
2955	363.485	28.7751	312.809	17.9958		2955	4.4713	0.3467	4.0929	0.1313		2955	395.375	0.5429	406.842	13.2397			2955	0.8856	0.0701	0.946	0.0544		2955	0.7802	0.0605	0.8324	0.0267		2955	1.25	0.0017163	1.2476	0.0406
2958	362.227	28.6114	313.999	17.6762		2958	4.4616	0.3536	4.0914	0.1396		2958	394.363	0.5359	406.842	13.9245			2958	0.8825	0.0697	0.9496	0.0535		2958	0.7785	0.0617	0.8321	0.0284		2958	1.2468	0.0016943	1.2476	0.0427
2961	363.066	28.8179	313.206	17.4711		2961	4.4467	0.349	4.0959	0.1426		2961	394.363	0.1879	406.842	13.9245			2961	0.8846	0.0702	0.9472	0.0528		2961	0.7759	0.0609	0.833	0.029		2961	1.2468	0.0005941	1.2476	0.0427
2964	360.97	28.4655	312.016	17.4711		2964	4.4427	0.3479	4.0949	0.1421		2964	394.363	0.1879	406.842	14.6419			2964	0.8795	0.0694	0.9436	0.0528		2964	0.7752	0.0607	0.8328	0.0289		2964	1.2468	0.0005941	1.2476	0.0449
2967	359.293	28.4912	311.223	18.4		2967	4.4381	0.353	4.0905	0.1485		2967	394.363	0.5359	406.842	15.3593			2967	0.8754	0.0694	0.9412	0.0556		2967	0.7744	0.0616	0.8319	0.0302		2967	1.2468	0.0016943	1.2476	0.0471
2970	358.035	28.4912	312.413	17.8845		2970	4.4203	0.3559	4.0836	0.1436		2970	394.363	0.5359	406.842	16.0441			2970	0.8723	0.0694	0.9448	0.0541		2970	0.7713	0.0621	0.8305	0.0292		2970	1.2468	0.0016943	1.2476	0.0492
2973	357.196	28.7263	312.016	18.2244		2973	4.4123	0.3519	4.0801	0.1411		2973	394.363	1.2597	406.842	16.0441			2973	0.8703	0.07	0.9436	0.0551		2973	0.7699	0.0614	0.8298	0.0287		2973	1.2468	0.0039826	1.2476	0.0492
2976	356.358	28.6978	310.827	17.5795		2976	4.4146	0.3633	4.0801	0.1411		2976	394.363	1.2597	406.842	16.0441			2976	0.8682	0.0699	0.94	0.0532		2976	0.7703	0.0634	0.8298	0.0287		2976	1.2468	0.0039826	1.2476	0.0492
2979	357.616	28.6978	310.827	17.5795		2979	4.4146	0.3582	4.0757	0.1382		2979	394.363	1.9835	406.842	15.3593			2979	0.8713	0.0699	0.94	0.0532		2979	0.7703	0.0625	0.8289	0.0281		2979	1.2468	0.006271	1.2476	0.0471
2982	356.777	29.0955	312.016	17.9823		2982	4.406	0.3622	4.0713	0.1357		2982	394.363	1.2597	406.842	15.3593			2982	0.8693	0.0709	0.9436	0.0544		2982	0.7688	0.0632	0.828	0.0276		2982	1.2468	0.0039826	1.2476	0.0471
2985	355.519	29.0955	310.43	18.3098		2985	4.3779	0.3565	4.0678	0.1333		2985	394.363	0.5359	406.842	15.3593			2985	0.8662	0.0709	0.9388	0.0554		2985	0.7639	0.0622	0.8273	0.0271		2985	1.2468	0.0016943	1.2476	0.0471
2988	354.262	28.9331	310.43	18.0849		2988	4.3745	0.353	4.0634	0.1392		2988	394.363	0.1879	406.842	14.6419			2988	0.8631	0.0705	0.9388	0.0547		2988	0.7633	0.0616	0.8264	0.0283		2988	1.2468	0.0005941	1.2476	0.0449
2991	352.585	28.8297	310.827	17.8845		2991	4.3728	0.3639	4.0747	0.147		2991	394.363	0.1879	406.842	13.9245			2991	0.859	0.0702	0.94	0.0541		2991	0.763	0.0635	0.8287	0.0299		2991	1.2468	0.0005941	1.2476	0.0427
2994	352.165	28.7263	310.827	18.4951		2994	4.3636	0.3639	4.0747	0.147		2994	394.363	0.1879	406.842	13.9245			2994	0.858	0.07	0.94	0.0559		2994	0.7614	0.0635	0.8287	0.0299		2994	1.2468	0.0005941	1.2476	0.0427
2997	350.908	28.8743	311.223	18.2885		2997	4.3395	0.3656	4.0747	0.147		2997	394.363	0.1879	406.842	13.9245			2997	0.855	0.0703	0.9412	0.0553		2997	0.7572	0.0638	0.8287	0.0299		2997	1.2468	0.0005941	1.2476	0.0427
3000	351.327	28.9777	310.034	17.7779		3000	4.3303	0.3702	4.0669	0.1416		3000	394.363	0.1879	406.842	13.9245			3000	0.856	0.0706	0.9376	0.0538		3000	0.7556	0.0646	0.8271	0.0288		3000	1.2468	0.0005941	1.2476	0.0427
3003	350.069	28.8297	310.43	17.6762		3003	4.3315	0.3628	4.0669	0.1416		3003	394.363	0.9117	406.842	13.9245			3003	0.8529	0.0702	0.9388	0.0535		3003	0.7558	0.0633	0.8271	0.0288		3003	1.2468	0.0028825	1.2476	0.0427
3006	350.069	28.9777	310.43	17.6762		3006	4.3292	0.3737	4.058	0.1539		3006	394.363	0.9117	406.842	13.9245			3006	0.8529	0.0706	0.9388	0.0535		3006	0.7554	0.0652	0.8253	0.0313		3006	1.2468	0.0028825	1.2476	0.0427
3009	348.812	28.9777	308.844	17.3704		3009	4.3017	0.3725	4.0491	0.149		3009	394.363	0.9117	405.766	13.1744			3009	0.8498	0.0706	0.9341	0.0525		3009	0.7506	0.065	0.8235	0.0303		3009	1.2468	0.0028825	1.2443	0.0404
3012	347.554	28.9643	308.844	17.8845		3012	4.304	0.376	4.0491	0.149		3012	394.363	0.9117	406.842	14.6419			3012	0.8468	0.0706	0.9341	0.0541		3012	0.751	0.0656	0.8235	0.0303		3012	1.2468	0.0028825	1.2476	0.0449
3015	345.457	28.7574	308.448	17.7038		3015	4.2908	0.3846	4.0536	0.1431		3015	394.363	0.1879	406.842	14.6419			3015	0.8417	0.0701	0.9329	0.0535		3015	0.7487	0.0671	0.8244	0.0291		3015	1.2468	0.0005941	1.2476	0.0449
3018	345.877	28.6993	308.052	17.6762		3018	4.2948	0.3805	4.0536	0.1431		3018	395.375	0.181	405.766	13.1744			3018	0.8427	0.0699	0.9317	0.0535		3018	0.7494	0.0664	0.8244	0.0291		3018	1.25	0.00057209	1.2443	0.0404
3021	345.457	28.9063	309.241	18.0849		3021	4.2713	0.3748	4.0413	0.1441		3021	395.375	0.181	405.766	13.1744			3021	0.8417	0.0704	0.9353	0.0547		3021	0.7453	0.0654	0.8219	0.0293		3021	1.25	0.00057209	1.2443	0.0404
3024	345.877	29.6193	308.448	17.4711		3024	4.2593	0.376	4.0447	0.1465		3024	395.375	0.181	405.766	13.1744			3024	0.8427	0.0722	0.9329	0.0528		3024	0.7432	0.0656	0.8226	0.0298		3024	1.25	0.00057209	1.2443	0.0404
3027	343.361	29.3203	308.448	18.3921		3027	4.2461	0.3811	4.0369	0.15		3027	395.375	0.5429	405.766	13.1744			3027	0.8366	0.0714	0.9329	0.0556		3027	0.7409	0.0665	0.821	0.0305		3027	1.25	0.0017163	1.2443	0.0404
3030	344.2	29.5158	308.052	18.0849		3030	4.2427	0.3771	4.0413	0.1524		3030	395.375	0.181	405.766	13.8919			3030	0.8386	0.0719	0.9317	0.0547		3030	0.7403	0.0658	0.8219	0.031		3030	1.25	0.00057209	1.2443	0.0426
3033	342.523	29.4123	308.448	18.0957		3033	4.2335	0.3823	4.0334	0.147		3033	395.375	0.181	405.766	13.1744			3033	0.8345	0.0717	0.9329	0.0547		3033	0.7387	0.0667	0.8203	0.0299		3033	1.25	0.00057209	1.2443	0.0404
3036	341.684	29.5158	308.052	18.5949		3036	4.2169	0.3834	4.03	0.1534		3036	394.363	0.1879	406.842	13.9245			3036	0.8325	0.0719	0.9317	0.0562		3036	0.7358	0.0669	0.8196	0.0312		3036	1.2468	0.0005941	1.2476	0.0427
3039	340.007	29.2516	306.466	18.6994		3039	4.2123	0.3846	4.03	0.1534		3039	393.351	0.1949	405.766	13.8919			3039	0.8284	0.0713	0.9269	0.0566		3039	0.735	0.0671	0.8196	0.0312		3039	1.2436	0.0006161	1.2443	0.0426
3042	340.007	29.5622	308.448	18.9015		3042	4.206	0.3972	4.031	0.1446		3042	392.339	0.522	404.69	13.8593			3042	0.8284	0.072	0.9329	0.0572		3042	0.7339	0.0693	0.8198	0.0294		3042	1.2404	0.0016503	1.241	0.0425
3045	340.427	29.6658	307.259	18.9015		3045	4.1974	0.4052	4.029	0.1534		3045	392.339	0.522	403.647	13.794			3045	0.8294	0.0723	0.9293	0.0572		3045	0.7324	0.0707	0.8194	0.0312		3045	1.2404	0.0016503	1.2378	0.0423
3048	339.169	29.656	306.069	18.4951		3048	4.1939	0.3983	4.0255	0.1505		3048	392.339	0.2018	402.57	13.7614			3048	0.8264	0.0723	0.9257	0.0559		3048	0.7318	0.0695	0.8187	0.0306		3048	1.2404	0.0006381	1.2345	0.0422
3051	336.653	29.1947	307.259	18.3921		3051	4.1739	0.3966	4.0167	0.146		3051	391.326	0.2088	402.57	14.4788			3051	0.8202	0.0711	0.9293	0.0556		3051	0.7283	0.0692	0.8169	0.0297		3051	1.2372	0.00066011	1.2345	0.0444
3054	334.976	29.5732	306.466	18.8007		3054	4.1762	0.4023	4.0255	0.1505		3054	391.326	0.2088	401.527	14.4136			3054	0.8161	0.0721	0.9269	0.0569		3054	0.7287	0.0702	0.8187	0.0306		3054	1.2372	0.00066011	1.2313	0.0442
3057	329.945	29.775	306.466	18.8007		3057	4.1584	0.4144	4.0167	0.146		3057	391.326	0.9326	400.451	15.0984			3057	0.8039	0.0725	0.9269	0.0569		3057	0.7256	0.0723	0.8169	0.0297		3057	1.2372	0.0029485	1.228	0.0463
3060	328.688	30.7542	299.329	20.8008		3060	4.155	0.4109	4.0324	0.1401		3060	390.314	0.9396	398.331	15.0006			3060	0.8008	0.0749	0.9053	0.0629		3060	0.725	0.0717	0.8201	0.0285		3060	1.234	0.0029705	1.2215	0.046
3063	324.495	30.3796	292.193	23.6048		3063	4.1504	0.4121	4.0359	0.1431		3063	388.29	0.9535	393.016	13.3701			3063	0.7906	0.074	0.8837	0.0714		3063	0.7242	0.0719	0.8208	0.0291		3063	1.2276	0.0030145	1.2052	0.041
3066	311.918	29.1225	287.436	24.4801		3066	4.1395	0.4029	4.0595	0.1421		3066	385.222	0.9744	389.82	12.5222			3066	0.76	0.071	0.8693	0.074		3066	0.7223	0.0703	0.8256	0.0289		3066	1.2179	0.0030805	1.1954	0.0384
3069	293.89	26.4865	275.145	22.0954		3069	4.1538	0.4086	4.0747	0.1446		3069	381.173	1.0022	385.581	10.9244			3069	0.716	0.0645	0.8321	0.0668		3069	0.7248	0.0713	0.8287	0.0294		3069	1.2051	0.0031685	1.1824	0.0335
3072	282.99	25.0234	262.855	20.351		3072	4.1619	0.4092	4.0939	0.15		3072	377.125	1.03	381.341	9.3591			3072	0.6895	0.061	0.795	0.0615		3072	0.7262	0.0714	0.8326	0.0305		3072	1.1923	0.0032565	1.1694	0.0287
3075	273.767	23.8099	254.133	20.4751		3075	4.1693	0.4092	4.1185	0.1406		3075	374.088	1.7747	377.102	8.4786			3075	0.667	0.058	0.7686	0.0619		3075	0.7275	0.0714	0.8376	0.0286		3075	1.1827	0.0056109	1.1564	0.026
3078	265.801	22.9074	248.186	19.4352		3078	4.1727	0.4115	4.1421	0.1411		3078	371.051	1.7956	373.906	9.033			3078	0.6476	0.0558	0.7506	0.0588		3078	0.7281	0.0718	0.8424	0.0287		3078	1.1731	0.0056769	1.1466	0.0277
3081	258.255	21.9619	242.635	18.9221		3081	4.1693	0.4058	4.1657	0.1416		3081	368.015	1.0927	370.711	10.3374			3081	0.6292	0.0535	0.7338	0.0572		3081	0.7275	0.0708	0.8472	0.0288		3081	1.1635	0.0034546	1.1368	0.0317
3084	255.32	21.5342	239.464	17.7368		3084	4.1796	0.4149	4.1893	0.1426		3084	365.991	1.8304	367.515	10.8917			3084	0.6221	0.0525	0.7242	0.0536		3084	0.7293	0.0724	0.852	0.029		3084	1.1571	0.0057869	1.127	0.0334
3087	251.547	21.2239	237.085	17.6542		3087	4.1836	0.4121	4.206	0.1362		3087	363.935	2.5681	364.351	10.7613			3087	0.6129	0.0517	0.717	0.0534		3087	0.73	0.0719	0.8554	0.0277		3087	1.1506	0.0081193	1.1173	0.033
3090	250.289	20.9004	235.102	17.4795		3090	4.1796	0.4138	4.2217	0.1337		3090	361.911	2.5821	362.199	10.6961			3090	0.6098	0.0509	0.711	0.0529		3090	0.7293	0.0722	0.8586	0.0272		3090	1.1442	0.0081633	1.1107	0.0328
3093	246.935	20.5322	235.102	17.4878		3093	4.1768	0.4023	4.2385	0.1278		3093	358.874	1.8791	360.08	9.8808			3093	0.6016	0.05	0.711	0.0529		3093	0.7288	0.0702	0.862	0.026		3093	1.1346	0.005941	1.1042	0.0303
3096	244.839	20.1641	234.706	17.1759		3096	4.1727	0.404	4.2532	0.1352		3096	357.862	2.6099	357.96	8.3808			3096	0.5965	0.0491	0.7098	0.0519		3096	0.7281	0.0705	0.865	0.0275		3096	1.1314	0.0082513	1.0977	0.0257
3099	245.258	20.2573	235.102	17.0649		3099	4.1882	0.4063	4.2734	0.1337		3099	355.837	2.6238	354.764	6.8481			3099	0.5975	0.0494	0.711	0.0516		3099	0.7308	0.0709	0.8691	0.0272		3099	1.125	0.0082953	1.0879	0.021
3102	244.42	20.2104	236.292	17.5546		3102	4.1882	0.4063	4.2871	0.1234		3102	352.801	1.9209	353.721	5.3807			3102	0.5955	0.0492	0.7146	0.0531		3102	0.7308	0.0709	0.8719	0.0251		3102	1.1154	0.006073	1.0847	0.0165
3105	245.258	20.4176	237.481	18.0471		3105	4.1888	0.4	4.295	0.1234		3105	350.777	2.6586	351.601	4.598			3105	0.5975	0.0497	0.7182	0.0546		3105	0.7309	0.0698	0.8735	0.0251		3105	1.109	0.0084054	1.0782	0.0141
3108	244	20.0973	239.464	18.2324		3108	4.1842	0.4035	4.3196	0.1175		3108	349.764	4.1119	350.525	4.5328			3108	0.5945	0.049	0.7242	0.0551		3108	0.7301	0.0704	0.8785	0.0239		3108	1.1058	0.013	1.0749	0.0139
3111	243.581	20.2965	241.049	18.6132		3111	4.1842	0.404	4.3265	0.1264		3111	347.74	5.5669	349.481	4.5002			3111	0.5935	0.0495	0.729	0.0563		3111	0.7301	0.0705	0.8799	0.0257		3111	1.0994	0.0176	1.0717	0.0138
3114	245.258	20.5594	241.842	18.7306		3114	4.1768	0.404	4.3466	0.1264		3114	344.672	6.326	347.329	3.7175			3114	0.5975	0.0501	0.7314	0.0566		3114	0.7288	0.0705	0.884	0.0257		3114	1.0897	0.02	1.0651	0.0114
3117	245.677	20.656	242.635	18.9221		3117	4.1687	0.4023	4.3565	0.1126		3117	343.66	7.781	347.329	4.4024			3117	0.5986	0.0503	0.7338	0.0572		3117	0.7274	0.0702	0.886	0.0229		3117	1.0865	0.0246	1.0651	0.0135
3120	246.516	20.7049	244.618	19.1167		3120	4.1773	0.3995	4.356	0.1214		3120	341.636	7.0535	345.209	3.6197			3120	0.6006	0.0504	0.7398	0.0578		3120	0.7289	0.0697	0.8859	0.0247		3120	1.0801	0.0223	1.0586	0.0111
3123	245.258	20.5468	245.807	19.6223		3123	4.167	0.3891	4.3648	0.1175		3123	339.611	6.3576	344.166	4.2719			3123	0.5975	0.0501	0.7434	0.0593		3123	0.7271	0.0679	0.8877	0.0239		3123	1.0737	0.0201	1.0554	0.0131
3126	246.097	20.7503	247.789	19.8223		3126	4.1619	0.3995	4.3692	0.116		3126	337.587	4.9343	342.046	4.2067			3126	0.5996	0.0506	0.7494	0.0599		3126	0.7262	0.0697	0.8886	0.0236		3126	1.0673	0.0156	1.0489	0.0129
3129	247.774	21.0083	248.979	19.8223		3129	4.1584	0.3977	4.3771	0.119		3129	336.575	4.9343	342.046	5.6089			3129	0.6037	0.0512	0.753	0.0599		3129	0.7256	0.0694	0.8902	0.0242		3129	1.0641	0.0156	1.0489	0.0172
3132	248.193	20.9578	250.168	19.8223		3132	4.1504	0.3954	4.382	0.118		3132	334.55	3.4793	339.894	4.8263			3132	0.6047	0.0511	0.7566	0.0599		3132	0.7242	0.069	0.8912	0.024		3132	1.0577	0.011	1.0423	0.0148
3135	248.612	21.2157	251.754	19.8297		3135	4.1355	0.3874	4.3953	0.1082		3135	333.538	3.5109	339.894	4.8263			3135	0.6057	0.0517	0.7614	0.06		3135	0.7216	0.0676	0.8939	0.022		3135	1.0545	0.0111	1.0423	0.0148
3138	248.193	21.4232	252.943	20.3462		3138	4.1321	0.388	4.3943	0.121		3138	332.526	4.2384	338.851	4.7611			3138	0.6047	0.0522	0.765	0.0615		3138	0.721	0.0677	0.8937	0.0246		3138	1.0513	0.0134	1.0391	0.0146
3141	248.612	21.3704	254.529	21.1676		3141	4.1246	0.388	4.3953	0.117		3141	330.502	3.5109	337.774	4.7284			3141	0.6057	0.0521	0.7698	0.064		3141	0.7197	0.0677	0.8939	0.0238		3141	1.0449	0.0111	1.0358	0.0145
3144	249.451	21.4217	255.719	21.0499		3144	4.1223	0.4	4.3997	0.1175		3144	329.49	4.2384	336.731	3.261			3144	0.6078	0.0522	0.7734	0.0637		3144	0.7193	0.0698	0.8948	0.0239		3144	1.0417	0.0134	1.0326	0.01
3147	249.87	21.5254	257.304	20.4394		3147	4.1189	0.3966	4.3997	0.1175		3147	329.49	5.6934	335.655	2.516			3147	0.6088	0.0524	0.7782	0.0618		3147	0.7187	0.0692	0.8948	0.0239		3147	1.0417	0.018	1.0293	0.0077153
3150	248.612	21.3696	258.097	21.1676		3150	4.1045	0.3891	4.412	0.1165		3150	328.478	4.9975	334.611	1.0575			3150	0.6057	0.0521	0.7806	0.064		3150	0.7162	0.0679	0.8973	0.0237		3150	1.0385	0.0158	1.0261	0.003243
3153	249.031	21.6292	258.097	21.2984		3153	4.0919	0.3926	4.4101	0.1101		3153	327.465	4.9975	333.535	0.3064			3153	0.6067	0.0527	0.7806	0.0644		3153	0.714	0.0685	0.8969	0.0224		3153	1.0353	0.0158	1.0228	0.00093968
3156	248.612	21.6808	259.287	21.686		3156	4.0954	0.3995	4.4101	0.1101		3156	326.453	4.2701	333.535	0.4009			3156	0.6057	0.0528	0.7842	0.0656		3156	0.7146	0.0697	0.8969	0.0224		3156	1.0321	0.0135	1.0228	0.0012294
3159	249.87	21.6808	260.476	21.2984		3159	4.0908	0.4	4.4056	0.1224		3159	325.409	2.8326	332.459	1.152			3159	0.6088	0.0528	0.7878	0.0644		3159	0.7138	0.0698	0.896	0.0249		3159	1.0288	0.0089555	1.0195	0.0035326
3162	249.87	21.6808	260.476	21.2984		3162	4.0833	0.4006	4.4066	0.1067		3162	324.397	3.5742	331.415	1.1958			3162	0.6088	0.0528	0.7878	0.0644		3162	0.7125	0.0699	0.8962	0.0217		3162	1.0256	0.0113	1.0163	0.0036669
3165	249.031	21.6292	262.458	20.9966		3165	4.0753	0.4006	4.3978	0.118		3165	324.397	3.5742	331.415	1.1958			3165	0.6067	0.0527	0.7938	0.0635		3165	0.7111	0.0699	0.8944	0.024		3165	1.0256	0.0113	1.0163	0.0036669
3168	248.612	21.6808	262.855	21.8203		3168	4.0673	0.404	4.3983	0.1254		3168	323.385	4.3017	330.339	1.2395			3168	0.6057	0.0528	0.795	0.066		3168	0.7097	0.0705	0.8945	0.0255		3168	1.0224	0.0136	1.013	0.0038011
3171	247.774	21.6292	262.458	21.5191		3171	4.0593	0.4046	4.3983	0.1254		3171	322.373	4.3017	330.339	0.5322			3171	0.6037	0.0527	0.7938	0.0651		3171	0.7083	0.0706	0.8945	0.0255		3171	1.0192	0.0136	1.013	0.0016321
3174	249.031	21.9404	263.251	22.1219		3174	4.0426	0.4063	4.4037	0.1185		3174	322.373	5.0292	329.296	1.2833			3174	0.6067	0.0535	0.7962	0.0669		3174	0.7054	0.0709	0.8956	0.0241		3174	1.0192	0.0159	1.0098	0.0039354
3177	250.708	22.2003	264.044	22.3432		3177	4.0392	0.4023	4.4037	0.1185		3177	321.361	5.0292	328.22	2.0344			3177	0.6108	0.0541	0.7986	0.0676		3177	0.7048	0.0702	0.8956	0.0241		3177	1.016	0.0159	1.0065	0.0062386
3180	249.451	22.2003	264.441	22.1219		3180	4.0272	0.4069	4.4046	0.1185		3180	320.349	3.6058	328.22	2.0344			3180	0.6078	0.0541	0.7998	0.0669		3180	0.7027	0.071	0.8958	0.0241		3180	1.0128	0.0114	1.0065	0.0062386
3183	249.451	22.0456	264.441	21.9894		3183	4.0358	0.4058	4.4105	0.1219		3183	320.349	2.1436	328.22	1.3271			3183	0.6078	0.0537	0.7998	0.0665		3183	0.7042	0.0708	0.897	0.0248		3183	1.0128	0.0067771	1.0065	0.0040696
3186	250.289	22.2516	265.63	21.9894		3186	4.0283	0.4063	4.4061	0.1367		3186	320.349	1.4198	327.176	2.0782			3186	0.6098	0.0542	0.8034	0.0665		3186	0.7029	0.0709	0.8961	0.0278		3186	1.0128	0.0044887	1.0033	0.0063729
3189	250.289	22.0965	264.837	22.4237		3189	4.0203	0.4	4.4032	0.1352		3189	319.337	0.7029	327.176	0.0438			3189	0.6098	0.0538	0.801	0.0678		3189	0.7015	0.0698	0.8955	0.0275		3189	1.0096	0.0022224	1.0033	0.00013424
3192	250.708	22.3568	266.027	21.9028		3192	4.0054	0.3931	4.4076	0.1387		3192	318.324	0.0139	327.176	1.4584			3192	0.6108	0.0545	0.8046	0.0662		3192	0.6989	0.0686	0.8964	0.0282		3192	1.0064	4.4007e-05	1.0033	0.0044723
3195	250.708	22.5115	266.027	22.4237		3195	3.9968	0.3977	4.4086	0.1313		3195	318.324	0.7099	327.176	3.5871			3195	0.6108	0.0548	0.8046	0.0678		3195	0.6974	0.0694	0.8966	0.0267		3195	1.0064	0.0022444	1.0033	0.011
3198	250.289	22.4077	267.612	22.7258		3198	3.9934	0.3977	4.4051	0.1298		3198	318.324	0.7099	326.1	2.8293			3198	0.6098	0.0546	0.8094	0.0687		3198	0.6968	0.0694	0.8959	0.0264		3198	1.0064	0.0022444	1	0.0086762
3201	250.708	22.5115	267.216	22.4237		3201	3.9899	0.3943	4.4007	0.1259		3201	317.312	1.4407	325.024	1.3709			3201	0.6108	0.0548	0.8082	0.0678		3201	0.6962	0.0688	0.895	0.0256		3201	1.0032	0.0045547	0.9967	0.0042038
3204	250.708	22.6679	269.595	22.4237		3204	3.9733	0.396	4.4066	0.1328		3204	317.312	1.4407	326.1	0.7073			3204	0.6108	0.0552	0.8153	0.0678		3204	0.6933	0.0691	0.8962	0.027		3204	1.0032	0.0045547	1	0.002169
3207	249.87	22.4605	268.405	22.5666		3207	3.9687	0.4	4.4022	0.1387		3207	316.3	1.4476	325.024	0.7511			3207	0.6088	0.0547	0.8118	0.0682		3207	0.6925	0.0698	0.8953	0.0282		3207	1	0.0045767	0.9967	0.0023033
3210	249.451	22.5115	269.595	22.0425		3210	3.9613	0.4006	4.3943	0.1529		3210	316.3	2.1714	325.024	1.4584			3210	0.6078	0.0548	0.8153	0.0667		3210	0.6912	0.0699	0.8937	0.0311		3210	1	0.0068651	0.9967	0.0044723
3213	250.708	22.6665	269.991	22.3432		3213	3.9573	0.4012	4.3943	0.1529		3213	316.3	2.1714	325.024	1.4584			3213	0.6108	0.0552	0.8165	0.0676		3213	0.6905	0.07	0.8937	0.0311		3213	1	0.0068651	0.9967	0.0044723
3216	251.127	22.9264	269.595	22.9455		3216	3.9601	0.4126	4.3997	0.1411		3216	316.3	2.1714	323.98	2.2095			3216	0.6118	0.0559	0.8153	0.0694		3216	0.691	0.072	0.8948	0.0287		3216	1	0.0068651	0.9935	0.0067756
3219	251.127	22.9264	269.198	22.2667		3219	3.9475	0.4098	4.3953	0.1569		3219	316.3	1.4476	323.98	2.2095			3219	0.6118	0.0559	0.8141	0.0673		3219	0.6888	0.0715	0.8939	0.0319		3219	1	0.0045767	0.9935	0.0067756
3222	250.289	22.7189	271.181	22.3432		3222	3.9286	0.4035	4.3968	0.1505		3222	316.3	0	322.904	2.2533			3222	0.6098	0.0554	0.8201	0.0676		3222	0.6855	0.0704	0.8942	0.0306		3222	1	0	0.9902	0.0069098
3225	250.708	22.9777	271.181	21.442		3225	3.9206	0.4086	4.3968	0.1505		3225	316.3	0.7238	322.904	2.2533			3225	0.6108	0.056	0.8201	0.0648		3225	0.6841	0.0713	0.8942	0.0306		3225	1	0.0022884	0.9902	0.0069098
3228	250.708	22.9777	271.181	21.9672		3228	3.9206	0.4086	4.3968	0.1505		3228	316.3	1.4476	322.904	1.546			3228	0.6108	0.056	0.8201	0.0664		3228	0.6841	0.0713	0.8942	0.0306		3228	1	0.0045767	0.9902	0.0047408
3231	250.289	22.874	270.784	22.1944		3231	3.9085	0.4058	4.3997	0.1514		3231	315.288	1.4546	323.98	0.6198			3231	0.6098	0.0557	0.8189	0.0671		3231	0.682	0.0708	0.8948	0.0308		3231	0.9968	0.0045987	0.9935	0.0019006
3234	251.127	22.9257	272.37	21.442		3234	3.912	0.4092	4.3978	0.1549		3234	315.288	2.1784	322.904	0.1313			3234	0.6118	0.0559	0.8237	0.0648		3234	0.6826	0.0714	0.8944	0.0315		3234	0.9968	0.0068871	0.9902	0.00040272
3237	250.708	22.9777	272.37	21.8203		3237	3.8971	0.4029	4.3978	0.1549		3237	315.288	2.9022	322.904	0.8387			3237	0.6108	0.056	0.8237	0.066		3237	0.68	0.0703	0.8944	0.0315		3237	0.9968	0.0091755	0.9902	0.0025718
3240	250.289	23.1852	271.181	21.8203		3240	3.904	0.4138	4.3899	0.1603		3240	315.288	3.6375	322.904	1.546			3240	0.6098	0.0565	0.8201	0.066		3240	0.6812	0.0722	0.8928	0.0326		3240	0.9968	0.0115	0.9902	0.0047408
3243	250.708	23.1332	271.974	21.668		3243	3.9005	0.4103	4.3889	0.1657		3243	315.288	3.6375	322.904	0.8387			3243	0.6108	0.0564	0.8225	0.0655		3243	0.6806	0.0716	0.8926	0.0337		3243	0.9968	0.0115	0.9902	0.0025718
3246	251.966	23.6001	271.974	21.668		3246	3.8839	0.4115	4.3899	0.1603		3246	314.276	2.9092	322.904	1.546			3246	0.6139	0.0575	0.8225	0.0655		3246	0.6777	0.0718	0.8928	0.0326		3246	0.9936	0.0091975	0.9902	0.0047408
3249	251.966	23.4451	271.181	21.9672		3249	3.8885	0.4115	4.3791	0.1647		3249	314.276	2.1853	321.861	3.0044			3249	0.6139	0.0571	0.8201	0.0664		3249	0.6785	0.0718	0.8906	0.0335		3249	0.9936	0.0069091	0.987	0.0092131
3252	250.708	23.4444	272.766	21.7421		3252	3.885	0.408	4.3786	0.1544		3252	313.264	0.0209	321.861	2.2971			3252	0.6108	0.0571	0.8249	0.0658		3252	0.6779	0.0712	0.8905	0.0314		3252	0.9904	6.6011e-05	0.987	0.0070441
3255	250.708	23.4444	272.766	21.6005		3255	3.8661	0.4023	4.382	0.1549		3255	314.276	0.0139	321.861	1.5897			3255	0.6108	0.0571	0.8249	0.0653		3255	0.6746	0.0702	0.8912	0.0315		3255	0.9936	4.4007e-05	0.987	0.004875
3258	250.289	23.3406	274.352	22.0425		3258	3.873	0.4092	4.3786	0.1544		3258	313.264	0.7029	321.861	0.8824			3258	0.6098	0.0569	0.8297	0.0667		3258	0.6758	0.0714	0.8905	0.0314		3258	0.9904	0.0022224	0.987	0.002706
3261	250.289	23.3406	273.956	21.9894		3261	3.8604	0.4058	4.3786	0.1544		3261	313.264	0.7029	321.861	0.1751			3261	0.6098	0.0569	0.8285	0.0665		3261	0.6736	0.0708	0.8905	0.0314		3261	0.9904	0.0022224	0.987	0.00053696
3264	250.708	23.4444	274.749	21.8203		3264	3.8461	0.4	4.3633	0.1647		3264	313.264	0.7029	321.861	0.8824			3264	0.6108	0.0571	0.8309	0.066		3264	0.6711	0.0698	0.8874	0.0335		3264	0.9904	0.0022224	0.987	0.002706
3267	249.031	23.3406	274.352	22.4237		3267	3.8415	0.4046	4.3712	0.1701		3267	312.251	0.0278	320.785	1.6335			3267	0.6067	0.0569	0.8297	0.0678		3267	0.6703	0.0706	0.889	0.0346		3267	0.9872	8.8014e-05	0.9837	0.0050093
3270	250.289	23.4964	274.749	22.2054		3270	3.8449	0.4121	4.3712	0.1701		3270	312.251	0.696	320.785	1.6335			3270	0.6098	0.0572	0.8309	0.0672		3270	0.6709	0.0719	0.889	0.0346		3270	0.9872	0.0022004	0.9837	0.0050093
3273	251.127	23.7039	273.956	21.6005		3273	3.8495	0.408	4.3712	0.1701		3273	312.251	0.0278	320.785	1.6335			3273	0.6118	0.0578	0.8285	0.0653		3273	0.6717	0.0712	0.889	0.0346		3273	0.9872	8.8014e-05	0.9837	0.0050093
3276	250.708	23.6001	275.145	21.9894		3276	3.8415	0.4046	4.3678	0.1701		3276	312.251	0.7517	320.785	0.9262			3276	0.6108	0.0575	0.8321	0.0665		3276	0.6703	0.0706	0.8883	0.0346		3276	0.9872	0.0023764	0.9837	0.0028402
3279	251.127	23.7039	273.559	21.8203		3279	3.8335	0.4052	4.3678	0.1701		3279	312.251	0.0278	320.785	1.6335			3279	0.6118	0.0578	0.8273	0.066		3279	0.6689	0.0707	0.8883	0.0346		3279	0.9872	8.8014e-05	0.9837	0.0050093
3282	249.031	23.3413	274.352	21.2595		3282	3.8254	0.4063	4.3737	0.1706		3282	312.251	0.696	321.861	1.5897			3282	0.6067	0.0569	0.8297	0.0643		3282	0.6675	0.0709	0.8895	0.0347		3282	0.9872	0.0022004	0.987	0.004875
3285	249.87	23.7039	275.542	21.3829		3285	3.8168	0.4109	4.3781	0.176		3285	312.251	0.0278	321.861	1.5897			3285	0.6088	0.0578	0.8333	0.0647		3285	0.666	0.0717	0.8904	0.0358		3285	0.9872	8.8014e-05	0.987	0.004875
3288	251.127	23.86	274.749	22.08		3288	3.8134	0.4075	4.3825	0.1814		3288	312.251	1.4755	320.785	2.3408			3288	0.6118	0.0581	0.8309	0.0668		3288	0.6654	0.0711	0.8913	0.0369		3288	0.9872	0.0046648	0.9837	0.0071783
3291	250.289	23.6525	275.145	21.08		3291	3.806	0.404	4.3791	0.1819		3291	312.251	2.1993	320.785	2.3408			3291	0.6098	0.0576	0.8321	0.0638		3291	0.6641	0.0705	0.8906	0.037		3291	0.9872	0.0069531	0.9837	0.0071783
3294	249.031	23.6518	275.145	21.4715		3294	3.7865	0.3983	4.3756	0.1824		3294	312.251	2.9231	320.785	2.3408			3294	0.6067	0.0576	0.8321	0.0649		3294	0.6607	0.0695	0.8899	0.0371		3294	0.9872	0.0092415	0.9837	0.0071783
3297	248.612	23.3927	274.352	21.7756		3297	3.7979	0.4098	4.3727	0.1834		3297	312.251	3.6375	320.785	1.6335			3297	0.6057	0.057	0.8297	0.0659		3297	0.6627	0.0715	0.8893	0.0373		3297	0.9872	0.0115	0.9837	0.0050093
3300	250.708	23.7563	274.749	21.8203		3300	3.7922	0.3954	4.3727	0.1834		3300	312.251	4.3649	320.785	1.6335			3300	0.6108	0.0579	0.8309	0.066		3300	0.6617	0.069	0.8893	0.0373		3300	0.9872	0.0138	0.9837	0.0050093
3303	250.708	23.7563	275.542	21.7756		3303	3.7899	0.4063	4.3727	0.1834		3303	312.251	4.3649	320.785	0.9262			3303	0.6108	0.0579	0.8333	0.0659		3303	0.6613	0.0709	0.8893	0.0373		3303	0.9872	0.0138	0.9837	0.0028402
3306	250.708	23.7563	275.542	21.9028		3306	3.7796	0.396	4.3692	0.1839		3306	311.239	2.93	320.785	0.9262			3306	0.6108	0.0579	0.8333	0.0662		3306	0.6595	0.0691	0.8886	0.0374		3306	0.984	0.0092635	0.9837	0.0028402
3309	249.87	23.7039	276.731	21.5191		3309	3.7664	0.4006	4.3658	0.1849		3309	311.239	2.2062	319.741	1.6773			3309	0.6088	0.0578	0.8369	0.0651		3309	0.6572	0.0699	0.8879	0.0376		3309	0.984	0.0069751	0.9805	0.0051435
3312	248.612	23.7039	276.731	21.2595		3312	3.7744	0.4086	4.3614	0.1893		3312	311.239	1.4824	319.741	1.6773			3312	0.6057	0.0578	0.8369	0.0643		3312	0.6586	0.0713	0.887	0.0385		3312	0.984	0.0046868	0.9805	0.0051435
3315	248.193	23.6001	277.127	21.1676		3315	3.7664	0.4052	4.3579	0.1903		3315	311.239	0.0348	319.741	1.6773			3315	0.6047	0.0575	0.8381	0.064		3315	0.6572	0.0707	0.8863	0.0387		3315	0.984	0.00011002	0.9805	0.0051435
3318	249.451	23.6001	276.731	21.3829		3318	3.7618	0.4052	4.3579	0.1903		3318	311.239	0.689	319.741	1.6773			3318	0.6078	0.0575	0.8369	0.0647		3318	0.6564	0.0707	0.8863	0.0387		3318	0.984	0.0021784	0.9805	0.0051435
3321	249.031	23.6525	276.731	21.5191		3321	3.7584	0.4017	4.3579	0.1903		3321	311.239	1.4128	319.741	0.97			3321	0.6067	0.0576	0.8369	0.0651		3321	0.6558	0.0701	0.8863	0.0387		3321	0.984	0.0044667	0.9805	0.0029745
3324	248.193	23.6001	275.938	20.6504		3324	3.7464	0.4023	4.3579	0.1903		3324	311.239	0.689	319.741	0.97			3324	0.6047	0.0575	0.8345	0.0625		3324	0.6537	0.0702	0.8863	0.0387		3324	0.984	0.0021784	0.9805	0.0029745
3327	248.193	23.6001	276.335	20.9548		3327	3.755	0.4029	4.3456	0.2001		3327	310.227	0.6821	318.665	1.7211			3327	0.6047	0.0575	0.8357	0.0634		3327	0.6552	0.0703	0.8838	0.0407		3327	0.9808	0.0021564	0.9772	0.0052778
[truncated: 505 more rows]

## Sheet: Fig. S2
	HN	LN	HN	LN
	Fv/Fm	Fv/Fm	SD	SD
Before	0.845	0.8415	0.0063	0.0068
after changing light mensuration	0.785	0.779	0.0106	0.0125
[truncated: 1 more rows]

## Sheet: Fig. S3
	LN	LN+PEG				LN	LN+PEG				LN	LN+PEG				LN	LN+PEG
[truncated: 599 more rows]

## Sheet: Fig. S4
	Gs (mmol m-2 s-1)	Gs (mmol m-2 s-1)			E (mmol m-2 s-1)	E (mmol m-2 s-1)			Ci (mmol mol-1)	Ci (mmol mol-1)			Gs (relative value)	Gs (relative value)			E (relative value)	E (relative value)			Ci (relative value)	Ci (relative value)
[truncated: 721 more rows]
